# Supplementary material for: Multi‐omic profiling of squamous cell lung cancer identifies metabolites and related genes associated with squamous cell carcinoma
Source: Mol Oncol. 2025 Sep 3;19(12):3806–20. doi: 10.1002/1878-0261.70121 (PMC12688162; doi:10.1002/1878-0261.70121)
Supplement: Supplementary file 1 — Fig. S1. SqCC‐specific metabolites and matching gene and protein expression in lung cancer cell lines. Table S1. SqCC‐specific genes and matched metabolites. Table S2. Metabolomics data for the LU discovery cohort and for 168 lung cancer cell lines from Li et al. Table S3. Gene expression data for the Advanced LUCAS and Djureinovic cohorts. [file MOL2-19-3806-s001.zip › Supplementary Table S1_new version.xlsx]

## Sheet: 280 SqCC specific genes
Supplementary Table S1: A. 280 SqCC specific genes in the LU discovery cohort
	Adjusted Kruskal-Wallis p-value	log2 fold change for SqCC vs rest
COL7A1	1.87017e-11	2.30205
KRT6A	2.58595e-11	5.31753
KRT17	3.67904e-11	4.12894
KRT16	4.21921e-11	3.46846
VSNL1	4.42644e-11	1.68436
TRIM29	5.68191e-11	1.70704
LOC440359	2.9724e-10	1.04368
SPRR1A	5.99019e-10	2.79549
BMP7	6.12665e-10	2.10876
KRT15	7.61935e-10	3.3324
DST	8.95222e-10	1.65204
ULBP2	9.06633e-10	0.94416
LGALS7B	9.26354e-10	2.70561
IRF6	1.25422e-09	1.16689
LGALS7	1.35988e-09	2.33628
CSDA	1.43295e-09	0.892776
ZFP64	1.70469e-09	0.478235
ANXA8	1.79263e-09	2.37149
SH3BP1	1.79263e-09	0.637654
TMEM117	1.80802e-09	0.88149
LOC728910	3.71836e-09	2.14633
SLC6A10P	4.48542e-09	1.68514
HES2	4.89193e-09	1.05554
LOC652846	7.33767e-09	1.11111
S100A2	9.51755e-09	1.83679
ITGA6	9.8602e-09	1.28349
LOC730413	1.1069e-08	0.670362
SLC6A8	2.10334e-08	1.05132
PTHLH	2.82317e-08	1.76096
AHNAK	3.39578e-08	0.903402
CDK6	3.42653e-08	1.00075
JAG1	3.60584e-08	1.18997
ANXA8L1	4.02349e-08	0.478061
GJB6	4.12488e-08	1.45185
HS.556255	4.23985e-08	0.799185
PLEKHA6	4.41816e-08	-0.786877
MMP10	4.9446e-08	1.85131
FRMD6	6.09489e-08	1.22327
OAZ3	6.17202e-08	-0.217176
LOC440335	6.4131e-08	-1.00776
CLDN3	6.4958e-08	-1.91796
NTRK2	7.76949e-08	1.14859
BICD2	9.35194e-08	0.774698
A4GALT	1.4017e-07	1.17118
ME3	1.61253e-07	-0.409116
MT1X	1.73547e-07	1.26217
FAM57A	2.23851e-07	0.631608
LPAR3	2.54175e-07	0.484791
ALDH16A1	2.90814e-07	0.326662
RGMA	3.20842e-07	1.35517
SGK	4.56629e-07	1.16529
TMPRSS11A	4.78783e-07	0.664992
RGL3	4.81374e-07	-0.165477
SGK1	5.1593e-07	1.20967
BAT5	5.65694e-07	-0.431534
PVRL1	5.85322e-07	0.221671
KHSRP	5.92402e-07	0.546127
ZNF436	6.4637e-07	0.399167
CYB5R2	7.94704e-07	1.25348
STARD5	8.24889e-07	0.810336
CLIC1	8.45166e-07	-0.40239
EPOR	1.06226e-06	-0.344389
SNAI2	1.40255e-06	1.17933
TGM1	1.44291e-06	0.623566
ERF	1.52057e-06	0.412782
KLHL13	1.65099e-06	0.92389
CD9	1.86939e-06	1.13836
CCDC103	1.98919e-06	-0.211729
AEBP2	2.06247e-06	0.47273
CD109	2.25552e-06	0.575247
PRKX	2.42453e-06	0.52764
MN1	2.49816e-06	0.598408
DDX47	2.85025e-06	0.478431
SLC37A1	3.24244e-06	-0.374849
CLCA4	3.76644e-06	0.878008
TMEM79	3.78039e-06	0.896969
C19ORF46	3.95985e-06	-0.736682
DAGLA	4.65565e-06	-0.25941
UPLP	4.89541e-06	0.976063
EDARADD	5.52347e-06	0.749806
C9ORF7	5.75442e-06	-0.381462
LRRC26	5.77272e-06	-0.957184
PAMCI	5.87524e-06	0.823235
LRRC20	6.0308e-06	-0.635199
AGPAT1	6.24959e-06	-0.40528
RTN4R	6.85299e-06	0.349128
GJB4	7.86906e-06	0.394845
SERPINB2	8.68884e-06	0.58019
KREMEN1	9.39218e-06	0.278739
LOC389816	9.86327e-06	-1.091
TTLL12	1.07016e-05	0.740184
BRPF3	1.11134e-05	-0.471405
C22ORF28	1.11286e-05	0.497119
C8ORF83	1.11429e-05	-0.412459
CSNK2A1P	1.11598e-05	0.311345
EIF2B5	1.22762e-05	0.63906
PGF	1.23258e-05	0.58655
ZNF133	1.23768e-05	0.270237
PDXDC1	1.38401e-05	-0.467974
TMEM135	1.41672e-05	-0.486373
KCTD6	1.49789e-05	-0.236066
ZMYND12	1.52358e-05	-0.373637
GATAD2A	1.6437e-05	0.399048
LOC728554	1.79715e-05	0.90372
SOX15	1.80384e-05	1.67274
FZD6	1.80587e-05	0.793848
NUP50	2.16472e-05	0.609274
STARD3NL	2.22321e-05	-0.42223
THOC3	2.26876e-05	0.818123
PTP4A2	2.34982e-05	-0.557831
GPNMB	2.35161e-05	1.04623
FNBP1L	2.37082e-05	-0.683155
SERPINB7	2.41535e-05	0.41254
LIPT1	2.42938e-05	-0.120703
C20ORF42	2.46847e-05	0.768647
COPA	2.70291e-05	-0.28852
NDUFA2	2.86642e-05	-0.408019
PTPRE	2.88562e-05	-0.351334
RAPGEFL1	3.08933e-05	1.14196
KIAA1671	3.12003e-05	0.69337
TLN2	3.16604e-05	0.348372
GHR	3.23664e-05	0.777425
MGC39715	3.25423e-05	0.497502
DGCR14	3.25626e-05	0.18471
MMP3	3.31902e-05	1.23568
CHST7	3.37202e-05	0.949741
TMEM9	3.44388e-05	-0.573388
PPP1R9A	3.63319e-05	-0.353707
SMARCA1	3.74204e-05	-0.740405
SPIRE2	3.77463e-05	-0.342105
ARHGAP28	4.00744e-05	0.479102
SLC12A6	4.08887e-05	0.220494
PIGM	4.57837e-05	-0.347141
APBA2BP	4.73344e-05	-0.261223
MRPS36	4.92141e-05	-0.331578
LOC645638	5.23506e-05	1.26705
NTN1	6.09266e-05	0.485553
CANT1	7.0552e-05	-0.425701
SLC46A1	7.08016e-05	-0.134768
FZD7	7.10823e-05	0.822469
SULF2	7.1436e-05	0.848068
EFNB1	7.21356e-05	0.520962
UST	7.35386e-05	0.53937
CHKA	7.5105e-05	-0.629389
MGC16824	8.14219e-05	-0.241625
G6PC3	8.42549e-05	-0.386903
SLC35B2	8.51987e-05	-0.484035
TGIF2	8.66227e-05	0.519975
WNT2B	9.10229e-05	0.679949
GCA	9.30821e-05	-0.502652
KIAA1598	0.000101075	-0.635512
PDPN	0.000106008	0.96615
ZNF812	0.000107951	0.595025
RHOA	0.000112174	-0.30348
FBLN1	0.000121016	0.959549
DKFZP451M2119	0.000132825	0.623795
CPD	0.000146743	-0.766784
SPHK1	0.000150041	0.487703
RNF5P1	0.000165817	-0.289428
KRT9	0.00016729	0.109545
RNF126	0.000195001	0.443462
MPP1	0.000196273	-0.507752
MAP3K7IP1	0.00020824	0.212885
PLS1	0.000208726	-0.659528
WFDC5	0.000211475	0.145684
TMEM14C	0.000246285	-0.265476
UQCRQ	0.000248423	-0.297671
PPP1R14C	0.000249241	0.951993
RNF5	0.000254901	-0.285127
LOC286016	0.00028212	0.569183
MGAT4A	0.000283933	-0.435899
TMED4	0.000312037	-0.484043
IL20RB	0.000329569	0.761324
LAYN	0.000343663	0.563614
RPLP1	0.000386107	0.232284
GFOD1	0.00038713	0.532474
WDR34	0.000406288	-0.364547
RFP	0.000423564	-0.32795
LOC100133888	0.000424565	0.288253
NELL2	0.000429202	0.977107
DBNDD1	0.000460024	-0.847592
PTPRF	0.000487181	0.573861
C14ORF24	0.000534543	-0.388977
PKN3	0.000561686	-0.13942
OCRL	0.000564172	-0.277347
PTGFRN	0.000601295	0.509688
SIRT1	0.000601688	-0.369314
C20ORF20	0.000602367	0.426143
MYO5A	0.000613827	0.35941
RNF14	0.000620486	-0.211661
KCNK4	0.000639291	0.0841109
INCA	0.000672138	0.158322
PRKAR1A	0.000680402	-0.324302
TOR1AIP1	0.000750385	-0.304574
WNT5A	0.000757017	0.977204
ADCY3	0.000787447	0.369986
AADAC	0.000795885	0.219037
TADA3L	0.000802464	-0.243815
TUB	0.000811274	0.254401
C12ORF49	0.000928609	-0.251756
EGFL6	0.00102085	0.617977
TMEM53	0.00103041	-0.165847
NDRG2	0.00105029	0.280778
C5ORF23	0.00112431	0.472467
RNU86	0.00116127	0.076502
PRRC1	0.00129393	-0.320689
SPIN3	0.00139846	-0.148022
CD2AP	0.00145124	-0.477862
ZNF281	0.00149064	-0.46639
TBX3	0.00159492	0.352872
CREB3L4	0.0016157	-0.202782
C11ORF54	0.00166613	-0.445198
TMEM180	0.00167136	-0.278489
KLHL21	0.00175525	0.319056
ATP6V1E1	0.00194479	0.309919
CHST3	0.00202879	0.364985
RCOR3	0.00213267	-0.323229
ZNF18	0.00216687	0.19303
NTF4	0.00219283	0.102766
LOC728855	0.0022352	-0.359007
LOC730417	0.00229012	-0.186273
WBP2	0.0022908	-0.199045
COPB1	0.00237331	-0.270515
LEPROTL1	0.00242599	-0.380473
FOXO1	0.0025744	0.292057
ATF6B	0.00259567	-0.157867
STX1A	0.00269832	-0.242026
NPDC1	0.0029234	-0.212897
HELZ	0.00299494	-0.208422
NOTCH3	0.00329905	0.403171
LOC387703	0.00338439	0.360562
NOTO	0.00349121	0.166056
ZSWIM3	0.00364427	-0.149996
IFT140	0.0038006	-0.138061
MMAB	0.00390009	0.277121
PRSS12	0.00409461	0.235615
AFF4	0.00416184	-0.265693
SOX7	0.00424015	0.200813
TMEM131	0.00438698	0.221342
LOC134466	0.00440459	-0.0929474
SKP1	0.00455309	-0.390773
CDAN1	0.00465436	0.238074
TMEM138	0.00493151	0.235913
FRRS1	0.00521039	0.156209
STK32C	0.00543264	-0.105074
RFK	0.00555036	-0.0996849
STARD7	0.00577561	0.265455
BECN1	0.00580765	-0.175044
GDPD1	0.00592481	-0.108904
EIF5A	0.00634818	0.254678
TBC1D3F	0.00640996	0.154314
CPXM1	0.00669891	0.3997
TMEM126B	0.00713531	-0.250184
NUDT16L1	0.00779579	-0.248521
CLTCL1	0.00781789	0.0935814
VPS52	0.00790191	-0.206054
PALLD	0.00799648	0.468174
LOC402509	0.00800438	-0.428283
TMCO3	0.00814741	-0.181988
HS.532698	0.00817648	-0.268322
GPM6B	0.00868865	0.0532338
TMEM184B	0.00896299	0.279194
SCARA3	0.00901457	0.25581
ZNF165	0.00931772	-0.220279
KIAA1754	0.00972151	0.38519
PPM1F	0.00976825	0.297016
LOC100129637	0.00979097	-0.0783753
EDG4	0.0099344	0.33345
LOC730284	0.00998257	0.106499
ANKRD28	0.0104193	-0.22114
RDX	0.011522	-0.260432
GSTM2	0.0117742	0.443275
TNFRSF18	0.0169899	0.232156
USP38	0.0180024	-0.289808
JTB	0.0203791	-0.16807
PDGFD	0.0242579	-0.193003
LOC285900	0.0243942	0.221416
GADD45A	0.024885	0.415559
DEFB4	0.0297859	0.252647
APOL1	0.0336821	0.176461

## Sheet: Enrichment analysis
Supplementary Table S1: B. Pathway enrichment analysis of biological processes for the 280 SqCC specific genes
ID	Description	GeneRatio	BgRatio	pvalue	p.adjust.BH	qvalue	geneID	Count
GO:0009888	tissue development	51/211	1990/18903	9.6427e-09	3.372e-05	2.9699e-05	COL7A1/KRT6A/KRT17/KRT16/SPRR1A/BMP7/KRT15/IRF6/ZFP64/SH3BP1/ITGA6/PTHLH/CDK6/JAG1/GJB6/FRMD6/CLDN3/RGMA/EPOR/SNAI2/TGM1/CCDC103/CD109/PRKX/TMEM79/SOX15/FZD6/SERPINB7/GHR/NTN1/FZD7/SULF2/EFNB1/WNT2B/PDPN/RHOA/KRT9/PLS1/SIRT1/PRKAR1A/WNT5A/TBX3/NTF4/NOTO/IFT140/SOX7/VPS52/PALLD/GPM6B/RDX/PDGFD	51
GO:0008544	epidermis development	18/211	362/18903	1.3947e-07	0.00024385	0.00021478	COL7A1/KRT6A/KRT17/KRT16/SPRR1A/KRT15/IRF6/PTHLH/JAG1/TGM1/CD109/TMEM79/FZD6/KRT9/PLS1/WNT5A/NTF4/PALLD	18
GO:0030855	epithelial cell differentiation	25/211	715/18903	4.5103e-07	0.00052575	0.00046305	KRT6A/KRT17/KRT16/SPRR1A/BMP7/KRT15/IRF6/SH3BP1/CDK6/JAG1/FRMD6/CLDN3/TGM1/CD109/PRKX/TMEM79/FZD7/PDPN/RHOA/KRT9/PLS1/WNT5A/TBX3/PALLD/RDX	25
GO:0060429	epithelium development	33/211	1204/18903	1.5022e-06	0.00117899	0.0010384	KRT6A/KRT17/KRT16/SPRR1A/BMP7/KRT15/IRF6/SH3BP1/CDK6/JAG1/FRMD6/CLDN3/RGMA/SNAI2/TGM1/CCDC103/CD109/PRKX/TMEM79/FZD6/NTN1/FZD7/WNT2B/PDPN/RHOA/KRT9/PLS1/WNT5A/TBX3/NOTO/IFT140/PALLD/RDX	33
GO:0002009	morphogenesis of an epithelium	20/211	521/18903	1.6857e-06	0.00117899	0.0010384	KRT6A/KRT17/KRT16/BMP7/SH3BP1/JAG1/RGMA/SNAI2/CCDC103/PRKX/TMEM79/FZD6/NTN1/FZD7/WNT2B/PDPN/RHOA/WNT5A/TBX3/NOTO	20
GO:0048729	tissue morphogenesis	22/211	633/18903	2.5566e-06	0.00149005	0.00131237	KRT6A/KRT17/KRT16/BMP7/SH3BP1/JAG1/RGMA/SNAI2/CCDC103/PRKX/TMEM79/FZD6/NTN1/FZD7/WNT2B/PDPN/RHOA/PRKAR1A/WNT5A/TBX3/NOTO/VPS52	22
GO:0030216	keratinocyte differentiation	11/211	170/18903	3.3859e-06	0.00169148	0.00148978	KRT6A/KRT17/KRT16/SPRR1A/IRF6/JAG1/TGM1/CD109/TMEM79/WNT5A/PALLD	11
GO:0042127	regulation of cell population proliferation	41/211	1769/18903	4.9694e-06	0.00216987	0.00191113	KRT6A/BMP7/LGALS7B/IRF6/PTHLH/CDK6/JAG1/GJB6/CLDN3/NTRK2/SGK1/EPOR/SNAI2/TGM1/CD9/CD109/MN1/PGF/SOX15/GPNMB/SERPINB7/NTN1/FZD7/EFNB1/PDPN/RHOA/FBLN1/SPHK1/RNF126/IL20RB/SIRT1/PRKAR1A/WNT5A/NDRG2/TBX3/FOXO1/NOTCH3/SOX7/BECN1/JTB/PDGFD	41
GO:0009653	anatomical structure morphogenesis	56/211	2790/18903	5.5845e-06	0.00216987	0.00191113	COL7A1/KRT6A/KRT17/KRT16/BMP7/SH3BP1/ITGA6/JAG1/GJB6/FRMD6/CLDN3/NTRK2/LPAR3/RGMA/SGK1/SNAI2/CD9/CCDC103/CD109/PRKX/TMEM79/RTN4R/PGF/TMEM135/SOX15/FZD6/GPNMB/GHR/SLC12A6/NTN1/FZD7/EFNB1/UST/TGIF2/WNT2B/PDPN/RHOA/FBLN1/SPHK1/PLS1/PTGFRN/SIRT1/PRKAR1A/WNT5A/ZNF281/TBX3/NTF4/NOTCH3/NOTO/IFT140/SOX7/CLTCL1/VPS52/PALLD/RDX/GADD45A	56
GO:0008283	cell population proliferation	45/211	2062/18903	7.5479e-06	0.00232859	0.00205092	KRT6A/BMP7/LGALS7B/IRF6/PTHLH/CDK6/JAG1/GJB6/CLDN3/NTRK2/SGK1/EPOR/SNAI2/TGM1/CD9/CD109/PRKX/MN1/DAGLA/PGF/SOX15/FZD6/GPNMB/SERPINB7/NTN1/FZD7/EFNB1/WNT2B/PDPN/RHOA/FBLN1/SPHK1/RNF126/IL20RB/SIRT1/PRKAR1A/WNT5A/NDRG2/TBX3/FOXO1/NOTCH3/SOX7/BECN1/JTB/PDGFD	45
GO:0030154	cell differentiation	76/211	4302/18903	7.958e-06	0.00232859	0.00205092	COL7A1/KRT6A/KRT17/KRT16/SPRR1A/BMP7/KRT15/IRF6/ZFP64/SH3BP1/HES2/ITGA6/PTHLH/CDK6/JAG1/FRMD6/CLDN3/NTRK2/LPAR3/RGMA/SGK1/CLIC1/SNAI2/TGM1/ERF/CD9/CD109/PRKX/TMEM79/DAGLA/EDARADD/RTN4R/KREMEN1/EIF2B5/PGF/GATAD2A/SOX15/GHR/PPP1R9A/SMARCA1/NTN1/FZD7/SULF2/EFNB1/UST/TGIF2/WNT2B/PDPN/RHOA/FBLN1/KRT9/PLS1/TMEM14C/UQCRQ/PTPRF/PTGFRN/SIRT1/PRKAR1A/WNT5A/EGFL6/TMEM53/NDRG2/ZNF281/TBX3/NTF4/FOXO1/NOTCH3/N…	76
GO:0043588	skin development	14/211	302/18903	7.9906e-06	0.00232859	0.00205092	KRT6A/KRT17/KRT16/SPRR1A/IRF6/ITGA6/JAG1/TGM1/CD109/TMEM79/FZD6/KRT9/WNT5A/PALLD	14
GO:0048869	cellular developmental process	76/211	4329/18903	1.0083e-05	0.00271246	0.00238901	COL7A1/KRT6A/KRT17/KRT16/SPRR1A/BMP7/KRT15/IRF6/ZFP64/SH3BP1/HES2/ITGA6/PTHLH/CDK6/JAG1/FRMD6/CLDN3/NTRK2/LPAR3/RGMA/SGK1/CLIC1/SNAI2/TGM1/ERF/CD9/CD109/PRKX/TMEM79/DAGLA/EDARADD/RTN4R/KREMEN1/EIF2B5/PGF/GATAD2A/SOX15/GHR/PPP1R9A/SMARCA1/NTN1/FZD7/SULF2/EFNB1/UST/TGIF2/WNT2B/PDPN/RHOA/FBLN1/KRT9/PLS1/TMEM14C/UQCRQ/PTPRF/PTGFRN/SIRT1/PRKAR1A/WNT5A/EGFL6/TMEM53/NDRG2/ZNF281/TBX3/NTF4/FOXO1/NOTCH3/N…	76
GO:0009913	epidermal cell differentiation	12/211	235/18903	1.3803e-05	0.00344776	0.00303663	KRT6A/KRT17/KRT16/SPRR1A/IRF6/JAG1/TGM1/CD109/TMEM79/PLS1/WNT5A/PALLD	12
GO:0009611	response to wounding	19/211	577/18903	2.691e-05	0.0062737	0.00552559	KRT6A/DST/ANXA8/AHNAK/CLDN3/RGMA/CLIC1/CD9/CD109/RTN4R/SERPINB2/KREMEN1/FZD6/FZD7/PDPN/RHOA/FBLN1/PTPRF/WNT5A	19
GO:0008285	negative regulation of cell population proliferation	22/211	790/18903	7.7485e-05	0.0169353	0.0149158	BMP7/LGALS7B/IRF6/PTHLH/CDK6/GJB6/CLDN3/SNAI2/CD9/CD109/MN1/GPNMB/PDPN/RHOA/FBLN1/IL20RB/PRKAR1A/WNT5A/NDRG2/TBX3/SOX7/BECN1	22
GO:1903035	negative regulation of response to wounding	7/211	94/18903	8.7968e-05	0.0180955	0.0159377	CLDN3/RGMA/CD9/CD109/RTN4R/SERPINB2/KREMEN1	7
GO:0032835	glomerulus development	6/211	69/18903	0.00012025	0.0233625	0.0205766	BMP7/JAG1/SERPINB7/SULF2/NOTCH3/PDGFD	6
GO:0042060	wound healing	15/211	442/18903	0.00013921	0.0256225	0.0225672	KRT6A/DST/ANXA8/AHNAK/CLDN3/CLIC1/CD9/CD109/SERPINB2/FZD6/FZD7/PDPN/RHOA/FBLN1/WNT5A	15
GO:0007162	negative regulation of cell adhesion	12/211	308/18903	0.00018685	0.0302809	0.02667	LGALS7B/JAG1/SNAI2/CD9/GPNMB/FZD7/RHOA/FBLN1/IL20RB/PRKAR1A/PPM1F/RDX	12
GO:0048598	embryonic morphogenesis	18/211	614/18903	0.00019052	0.0302809	0.02667	COL7A1/BMP7/GJB6/RGMA/CCDC103/FZD6/NTN1/FZD7/TGIF2/WNT2B/PLS1/PRKAR1A/WNT5A/ZNF281/TBX3/NOTO/IFT140/SOX7	18
GO:2000145	regulation of cell motility	26/211	1086/18903	0.00020063	0.0302809	0.02667	KRT16/BMP7/SH3BP1/ITGA6/CDK6/JAG1/CLDN3/SGK1/SNAI2/CD9/PRKX/PGF/GPNMB/NTN1/PDPN/RHOA/FBLN1/SPHK1/MPP1/SIRT1/WNT5A/PPM1F/RDX/TNFRSF18/PDGFD/GADD45A	26
GO:0072124	regulation of glomerular mesangial cell proliferation	3/211	11/18903	0.00021177	0.0302809	0.02667	BMP7/SERPINB7/PDGFD	3
GO:0048468	cell development	42/211	2155/18903	0.00021633	0.0302809	0.02667	BMP7/IRF6/HES2/ITGA6/PTHLH/CDK6/JAG1/FRMD6/CLDN3/NTRK2/LPAR3/RGMA/SGK1/SNAI2/TMEM79/RTN4R/KREMEN1/EIF2B5/SOX15/PPP1R9A/NTN1/FZD7/SULF2/EFNB1/UST/PDPN/RHOA/FBLN1/PLS1/UQCRQ/PTPRF/PRKAR1A/WNT5A/TBX3/NTF4/NOTCH3/IFT140/AFF4/BECN1/PALLD/GPM6B/RDX	42
GO:2000647	negative regulation of stem cell proliferation	4/211	27/18903	0.00021648	0.0302809	0.02667	IRF6/SNAI2/CD109/FBLN1	4
GO:0030155	regulation of cell adhesion	21/211	803/18903	0.00026745	0.0344915	0.0303786	BMP7/LGALS7B/CDK6/JAG1/SNAI2/CD9/PRKX/GPNMB/FZD7/EFNB1/PDPN/RHOA/FBLN1/IL20RB/PRKAR1A/WNT5A/EGFL6/GPM6B/PPM1F/RDX/TNFRSF18	21
GO:0072110	glomerular mesangial cell proliferation	3/211	12/18903	0.00028004	0.0344915	0.0303786	BMP7/SERPINB7/PDGFD	3
GO:0022603	regulation of anatomical structure morphogenesis	24/211	987/18903	0.00028529	0.0344915	0.0303786	BMP7/JAG1/CLDN3/NTRK2/LPAR3/SNAI2/RTN4R/PGF/TMEM135/FZD6/GPNMB/NTN1/FZD7/UST/TGIF2/WNT2B/PDPN/RHOA/FBLN1/SPHK1/SIRT1/WNT5A/RDX/GADD45A	24
GO:0072012	glomerulus vasculature development	4/211	29/18903	0.00028789	0.0344915	0.0303786	BMP7/SERPINB7/NOTCH3/PDGFD	4
GO:0031099	regeneration	9/211	192/18903	0.00031522	0.0344915	0.0303786	RGMA/CD9/RTN4R/KREMEN1/PGF/SOX15/FZD7/PTPRF/PTGFRN	9
GO:0120035	regulation of plasma membrane bounded cell projection organization	18/211	642/18903	0.00032674	0.0344915	0.0303786	BMP7/ITGA6/NTRK2/LPAR3/RGMA/RTN4R/KREMEN1/FNBP1L/NTN1/UST/PDPN/RHOA/PLS1/PTPRF/WNT5A/NOTO/IFT140/RDX	18
GO:0034329	cell junction assembly	14/211	430/18903	0.00035355	0.0344915	0.0303786	DST/SH3BP1/ITGA6/GJB6/CLDN3/NTRK2/SNAI2/CD9/TLN2/NTN1/RHOA/WNT5A/GPM6B/PPM1F	14
GO:0031424	keratinization	6/211	84/18903	0.00035501	0.0344915	0.0303786	KRT6A/KRT17/KRT16/SPRR1A/TGM1/TMEM79	6
GO:0048699	generation of neurons	31/211	1453/18903	0.0003672	0.0344915	0.0303786	BMP7/ITGA6/CDK6/JAG1/NTRK2/LPAR3/RGMA/SGK1/DAGLA/RTN4R/KREMEN1/PPP1R9A/SMARCA1/NTN1/FZD7/EFNB1/UST/TGIF2/WNT2B/RHOA/PLS1/UQCRQ/PTPRF/WNT5A/NTF4/NOTCH3/NOTO/IFT140/BECN1/PALLD/GPM6B	31
GO:0040012	regulation of locomotion	26/211	1130/18903	0.00037051	0.0344915	0.0303786	KRT16/BMP7/SH3BP1/ITGA6/CDK6/JAG1/CLDN3/SGK1/SNAI2/CD9/PRKX/PGF/GPNMB/NTN1/PDPN/RHOA/FBLN1/SPHK1/MPP1/SIRT1/WNT5A/PPM1F/RDX/TNFRSF18/PDGFD/GADD45A	26
GO:0048679	regulation of axon regeneration	4/211	31/18903	0.0003748	0.0344915	0.0303786	RGMA/RTN4R/KREMEN1/PTPRF	4
GO:0061437	renal system vasculature development	4/211	31/18903	0.0003748	0.0344915	0.0303786	BMP7/SERPINB7/NOTCH3/PDGFD	4
GO:0061440	kidney vasculature development	4/211	31/18903	0.0003748	0.0344915	0.0303786	BMP7/SERPINB7/NOTCH3/PDGFD	4
GO:0022008	neurogenesis	34/211	1669/18903	0.00043353	0.0373866	0.0329284	BMP7/HES2/ITGA6/CDK6/JAG1/NTRK2/LPAR3/RGMA/SGK1/CD9/DAGLA/RTN4R/KREMEN1/EIF2B5/PPP1R9A/SMARCA1/NTN1/FZD7/EFNB1/UST/TGIF2/WNT2B/RHOA/PLS1/UQCRQ/PTPRF/WNT5A/NTF4/NOTCH3/NOTO/IFT140/BECN1/PALLD/GPM6B	34
GO:0031344	regulation of cell projection organization	18/211	659/18903	0.00044555	0.0373866	0.0329284	BMP7/ITGA6/NTRK2/LPAR3/RGMA/RTN4R/KREMEN1/FNBP1L/NTN1/UST/PDPN/RHOA/PLS1/PTPRF/WNT5A/NOTO/IFT140/RDX	18
GO:0048681	negative regulation of axon regeneration	3/211	14/18903	0.00045576	0.0373866	0.0329284	RGMA/RTN4R/KREMEN1	3
GO:0007155	cell adhesion	32/211	1539/18903	0.00045877	0.0373866	0.0329284	COL7A1/TRIM29/BMP7/DST/LGALS7B/ITGA6/CDK6/JAG1/CLDN3/CLIC1/SNAI2/CD9/PRKX/GPNMB/TLN2/NTN1/FZD7/EFNB1/PDPN/RHOA/FBLN1/IL20RB/PTPRF/PRKAR1A/WNT5A/EGFL6/CD2AP/PALLD/GPM6B/PPM1F/RDX/TNFRSF18	32
GO:0045104	intermediate filament cytoskeleton organization	6/211	89/18903	0.00048466	0.0373866	0.0329284	KRT6A/KRT17/KRT16/KRT15/DST/KRT9	6
GO:0072089	stem cell proliferation	7/211	124/18903	0.00048831	0.0373866	0.0329284	IRF6/SNAI2/CD109/WNT2B/FBLN1/WNT5A/TBX3	7
GO:0030334	regulation of cell migration	24/211	1025/18903	0.00049179	0.0373866	0.0329284	KRT16/BMP7/SH3BP1/ITGA6/JAG1/CLDN3/SGK1/SNAI2/CD9/PRKX/PGF/GPNMB/NTN1/PDPN/RHOA/SPHK1/MPP1/SIRT1/WNT5A/PPM1F/RDX/TNFRSF18/PDGFD/GADD45A	24
GO:0051336	regulation of hydrolase activity	24/211	1025/18903	0.00049179	0.0373866	0.0329284	COL7A1/ANXA8/SH3BP1/ITGA6/ANXA8L1/CLDN3/NTRK2/RGMA/RGL3/CD109/RTN4R/SERPINB2/SERPINB7/RAPGEFL1/RHOA/FBLN1/WFDC5/OCRL/SIRT1/WNT5A/SOX7/TBC1D3F/PPM1F/RDX	24
GO:0045103	intermediate filament-based process	6/211	90/18903	0.00051452	0.0379977	0.0334667	KRT6A/KRT17/KRT16/KRT15/DST/KRT9	6
GO:0070570	regulation of neuron projection regeneration	4/211	34/18903	0.00053815	0.0379977	0.0334667	RGMA/RTN4R/KREMEN1/PTPRF	4
GO:0002011	morphogenesis of an epithelial sheet	5/211	60/18903	0.0005482	0.0379977	0.0334667	BMP7/JAG1/PDPN/RHOA/WNT5A	5
GO:0060572	morphogenesis of an epithelial bud	3/211	15/18903	0.00056502	0.0379977	0.0334667	BMP7/WNT2B/WNT5A	3
GO:0070571	negative regulation of neuron projection regeneration	3/211	15/18903	0.00056502	0.0379977	0.0334667	RGMA/RTN4R/KREMEN1	3
GO:1901722	regulation of cell proliferation involved in kidney development	3/211	15/18903	0.00056502	0.0379977	0.0334667	BMP7/SERPINB7/PDGFD	3
GO:0072091	regulation of stem cell proliferation	6/211	92/18903	0.00057851	0.0381709	0.0336192	IRF6/SNAI2/CD109/FBLN1/WNT5A/TBX3	6
GO:2000027	regulation of animal organ morphogenesis	7/211	129/18903	0.00061875	0.04007	0.0352918	BMP7/SNAI2/FZD6/FZD7/WNT2B/RHOA/WNT5A	7
GO:0120036	plasma membrane bounded cell projection organization	31/211	1509/18903	0.00069414	0.0441344	0.0388716	BMP7/SH3BP1/ITGA6/NTRK2/LPAR3/RGMA/SGK1/CCDC103/RTN4R/KREMEN1/FNBP1L/PPP1R9A/NTN1/EFNB1/UST/PDPN/RHOA/PLS1/PTPRF/OCRL/WNT5A/TUB/CD2AP/NTF4/NOTCH3/NOTO/IFT140/TMEM138/PALLD/GPM6B/RDX	31
GO:1903034	regulation of response to wounding	8/211	172/18903	0.00071222	0.0444754	0.0391719	CLDN3/RGMA/CD9/CD109/RTN4R/SERPINB2/KREMEN1/PTPRF	8
GO:0030182	neuron differentiation	29/211	1381/18903	0.00074291	0.0454394	0.040021	BMP7/ITGA6/JAG1/NTRK2/LPAR3/RGMA/SGK1/RTN4R/KREMEN1/PPP1R9A/SMARCA1/NTN1/FZD7/EFNB1/UST/TGIF2/WNT2B/RHOA/PLS1/UQCRQ/PTPRF/WNT5A/NTF4/NOTCH3/NOTO/IFT140/BECN1/PALLD/GPM6B	29
GO:0048870	cell motility	35/211	1791/18903	0.00075364	0.0454394	0.040021	KRT16/BMP7/DST/SH3BP1/S100A2/ITGA6/CDK6/JAG1/CLDN3/NTRK2/SGK1/SNAI2/CD9/PRKX/PGF/GPNMB/NTN1/EFNB1/PDPN/RHOA/FBLN1/SPHK1/MPP1/PTPRF/PKN3/SIRT1/WNT5A/ADCY3/CD2AP/PALLD/PPM1F/RDX/TNFRSF18/PDGFD/GADD45A	35
GO:0050793	regulation of developmental process	46/211	2584/18903	0.00078306	0.0464131	0.0408785	KRT17/BMP7/HES2/PTHLH/CDK6/JAG1/CLDN3/NTRK2/LPAR3/RGMA/CLIC1/SNAI2/CD109/PRKX/TMEM79/RTN4R/KREMEN1/BRPF3/PGF/TMEM135/GATAD2A/SOX15/FZD6/GPNMB/GHR/NTN1/FZD7/UST/TGIF2/WNT2B/PDPN/RHOA/FBLN1/SPHK1/PLS1/PTPRF/SIRT1/WNT5A/TMEM53/TBX3/NTF4/FOXO1/NOTCH3/GPM6B/RDX/GADD45A	46
GO:0045198	establishment of epithelial cell apical/basal polarity	3/211	17/18903	0.00083064	0.0476186	0.0419403	SH3BP1/RHOA/WNT5A	3
GO:0072109	glomerular mesangium development	3/211	17/18903	0.00083064	0.0476186	0.0419403	BMP7/SERPINB7/PDGFD	3
GO:0009790	embryo development	25/211	1130/18903	0.00085013	0.0479503	0.0422325	COL7A1/BMP7/JAG1/GJB6/RGMA/CCDC103/SOX15/FZD6/NDUFA2/NTN1/FZD7/SULF2/EFNB1/TGIF2/WNT2B/PLS1/OCRL/PRKAR1A/WNT5A/ZNF281/TBX3/NOTO/IFT140/SOX7/VPS52	25
GO:0048736	appendage development	8/211	178/18903	0.00089039	0.0482959	0.0425368	BMP7/IRF6/ITGA6/KREMEN1/FZD6/WNT5A/TBX3/IFT140	8
GO:0060173	limb development	8/211	178/18903	0.00089039	0.0482959	0.0425368	BMP7/IRF6/ITGA6/KREMEN1/FZD6/WNT5A/TBX3/IFT140	8
GO:0010810	regulation of cell-substrate adhesion	9/211	222/18903	0.00089769	0.0482959	0.0425368	CDK6/JAG1/FZD7/PDPN/RHOA/FBLN1/EGFL6/GPM6B/PPM1F	9
GO:0043403	skeletal muscle tissue regeneration	4/211	39/18903	0.0009138	0.0484175	0.0426439	CD9/SOX15/FZD7/PTGFRN	4

## Sheet: GEMS on 280 genes 
Supplementary Table S1: C. Metabolites (all metabolites from the human GEM netabolites or 139 measured metabolites) matched to 280 SqCC specific genes through GEMS
Symbol	ENSG	Number of matched metabolites	Names of matched metabolites	Number of matched measured 139 metabolites	Names of matched measured 139 metabolites
COL7A1	ENSG00000114270	0		0
KRT6A	ENSG0000020542	0		0
KRT17	ENSG00000128422	0		0
KRT16	ENSG00000186832	0		0
VSNL1	ENSG00000163032	0		0
TRIM29	ENSG00000137699	0		0
LOC440359		0		0
SPRR1A	ENSG00000169474	0		0
BMP7	ENSG00000101144	0		0
KRT15	ENSG00000171346	0		0
DST	ENSG00000151914	0		0
ULBP2	ENSG00000131015	0		0
LGALS7B	ENSG00000178934	0		0
IRF6	ENSG0000011759	57	1-phosphatidyl-1D-myo-inositol-3,4-bisphosphate;1-phosphatidyl-1D-myo-inositol-3-phosphate;1-phosphatidyl-1D-myo-inositol-4-phosphate;1-phosphatidyl-1D-myo-inositol-5-phosphate;1-phosphatidyl-myo-inositol-3,5-bisphosphate;12(S)-HPETE;13(S)-HODE;13(S)-HPODE;15(S)-HETE;15(S)-HPETE;17beta-estradiol-2,3-semiquinone;17beta-estradiol-3,4-semiquinone;2-hydroxyestradiol-17beta;2-hydroxyestrone;2-phenylac…	5	Phenylalanine, GSH, NAD, NADP, GSSG
LGALS7	ENSG00000205076	0		0
CSDA		0		0
ZFP64	ENSG00000020256	0		0
ANXA8	ENSG00000265190	0		0
SH3BP1	ENSG00000100092	4	H2O;Pi;pyridoxal;pyridoxal-phosphate	0
TMEM117	ENSG00000139173	0		0
LOC728910		0		0
SLC6A10P	ENSG00000214617	0		0
HES2	ENSG00000069812	0		0
LOC652846		0		0
S100A2	ENSG0000019675	0		0
ITGA6	ENSG00000091409	0		0
LOC730413		0		0
SLC6A8	ENSG00000130821	13	(13Z)-eicosenoyl-CoA;ADP;ATP;H+;H2O;Na+;Pi;arachidonyl-CoA;choloyl-CoA;creatine;linoleoyl-CoA;palmitoyl-CoA;propanoyl-CoA	3	Creatine, ADP, ATP
PTHLH	ENSG00000087494	0		0
AHNAK	ENSG00000124942	0		0
CDK6	ENSG00000105810	4	ADP;ATP;[protein];phosphoprotein	2	ADP, ATP
JAG1	ENSG00000101384	0		0
ANXA8L1	ENSG00000264230	0		0
GJB6	ENSG00000121742	0		0
HS.556255		0		0
PLEKHA6	ENSG00000143850	0		0
MMP10	ENSG00000166670	0		0
FRMD6	ENSG00000139926	0		0
OAZ3	ENSG00000143450	0		0
LOC440335		0		0
CLDN3	ENSG00000165215	0		0
NTRK2	ENSG00000148053	5	ADP;ATP;H+;[protein]-L-tyrosine;[protein]-tyrosine-phosphate	2	ADP, ATP
BICD2	ENSG00000185963	0		0
A4GALT	ENSG00000128274	5	H+;LacCer pool;UDP;UDP-galactose;globotriaosylceramide	1	UDP
ME3	ENSG00000151376	7	CO2;NAD+;NADH;NADP+;NADPH;malate;pyruvate	4	NADH, NAD, Malate, NADP
MT1X	ENSG00000187193	0		0
FAM57A	ENSG00000167695	0		0
LPAR3	ENSG00000171517	0		0
ALDH16A1	ENSG00000161618	0		0
RGMA	ENSG00000182175	0		0
SGK		0		0
TMPRSS11A	ENSG00000187054	0		0
RGL3	ENSG00000205517	0		0
SGK1	ENSG00000118515	6	ADP;ATP;O-phosphoprotamine;[protein];phosphoprotein;protamine	2	ADP, ATP
BAT5		0		0
PVRL1	ENSG0000011040	0		0
KHSRP	ENSG00000088247	0		0
ZNF436	ENSG00000125945	0		0
CYB5R2	ENSG00000166394	5	H+;NAD+;NADH;ferricytochrome B5;ferrocytochrome B5	2	NADH, NAD
STARD5	ENSG00000172345	3	STAR;cholesterol;cholesterol-STAR	0
CLIC1	ENSG00000213719	0		0
EPOR	ENSG00000187266	0		0
SNAI2	ENSG00000019549	0		0
TGM1	ENSG00000092295	4	NH4+;[protein]-L-glutamine;[protein]-N5-alkylglutamine;alkylamine	0
ERF	ENSG00000105722	0		0
KLHL13	ENSG00000003096	0		0
CD9	ENSG00000010278	0		0
CCDC103	ENSG00000167131	0		0
AEBP2	ENSG00000139154	0		0
CD109	ENSG00000156535	0		0
PRKX	ENSG00000183943	4	ADP;ATP;[protein];phosphoprotein	2	ADP, ATP
MN1	ENSG00000169184	0		0
DDX47	ENSG00000213782	0		0
SLC37A1	ENSG00000160190	2	Pi;sn-glycerol-3-phosphate	0
CLCA4	ENSG0000001660	0		0
TMEM79	ENSG00000163472	0		0
C19ORF46		0		0
DAGLA	ENSG00000134780	21	1,2-diacylglycerol-LD-PC pool;1,2-diacylglycerol-LD-PE pool;1,2-diacylglycerol-LD-PI pool;1,2-diacylglycerol-LD-PS pool;1,2-diacylglycerol-LD-SM pool;1,2-diacylglycerol-LD-TAG pool;1,2-diacylglycerol-chylomicron pool;1-acylglycerol-LD-PC pool;1-acylglycerol-LD-PE pool;1-acylglycerol-LD-PI pool;1-acylglycerol-LD-PS pool;1-acylglycerol-LD-SM pool;1-acylglycerol-LD-TG1 pool;1-acylglycerol-chylomicro…	0
UPLP		0		0
EDARADD	ENSG00000186197	0		0
C9ORF7		0		0
LRRC26	ENSG00000184709	0		0
PAMCI		0		0
LRRC20	ENSG00000172731	0		0
AGPAT1	ENSG0000020431	13	1-acylglycerol-3P pool;1-acylglycerol-3P-bile-PC pool;CoA;acyl-CoA pool;acyl-CoA-bile-PC pool;phosphatidate-CL pool;phosphatidate-LD-PC pool;phosphatidate-LD-PE pool;phosphatidate-LD-PI pool;phosphatidate-LD-PS pool;phosphatidate-LD-SM pool;phosphatidate-LD-TAG pool;phosphatidate-bile-PC pool	0
RTN4R	ENSG00000040608	0		0
GJB4	ENSG00000189433	0		0
SERPINB2	ENSG00000197632	0		0
KREMEN1	ENSG00000183762	0		0
LOC389816		0		0
TTLL12	ENSG00000100304	0		0
BRPF3	ENSG00000096070	0		0
C22ORF28		0		0
C8ORF83		0		0
CSNK2A1P		0		0
EIF2B5	ENSG00000145191	0		0
PGF	ENSG00000119630	0		0
ZNF133	ENSG00000125846	0		0
PDXDC1	ENSG00000179889	0		0
TMEM135	ENSG00000166575	0		0
KCTD6	ENSG00000168301	0		0
ZMYND12	ENSG00000066185	0		0
GATAD2A	ENSG00000167491	0		0
LOC728554		0		0
SOX15	ENSG00000129194	0		0
FZD6	ENSG00000164930	0		0
NUP50	ENSG00000093000	2	DNA;UTP	1	UTP
STARD3NL	ENSG00000010270	0		0
THOC3	ENSG00000051596	0		0
PTP4A2	ENSG00000184007	4	H2O;Pi;[protein]-L-tyrosine;[protein]-tyrosine-phosphate	0
GPNMB	ENSG00000136235	0		0
FNBP1L	ENSG00000137942	0		0
SERPINB7	ENSG00000166396	0		0
LIPT1	ENSG00000144182	12	AMP;ATP;CoA;H+;N-acetyl-LTE4;PPi;[protein]-N6-(lipoyl)lysine;acetyl-CoA;apoA1;leukotriene E4;lipoic acid;lipoyl-AMP	2	AMP, ATP
C20ORF42		0		0
COPA	ENSG00000122218	2	ATP;D-glucitol	1	ATP
NDUFA2	ENSG00000131495	5	H+;NAD+;NADH;ubiquinol;ubiquinone	2	NADH, NAD
PTPRE	ENSG00000132334	4	H2O;Pi;[protein]-L-tyrosine;[protein]-tyrosine-phosphate	0
RAPGEFL1	ENSG00000108352	0		0
KIAA1671	ENSG00000197077	0		0
TLN2	ENSG00000171914	0		0
GHR	ENSG00000112964	0		0
MGC39715		0		0
DGCR14	ENSG00000100056	0		0
MMP3	ENSG00000149968	0		0
CHST7	ENSG00000147119	26	3,3-diiodo-L-thyronine;3,3-diiodo-L-thyronine-4-O-sulfate;6-hydroxymelatonin;6-hydroxymelatonin-sulfate;H+;PAP;PAPS;chondroitin sulfate A (GalNAc4S-GlcA), B (IdoA2S-GalNAc4S), and E (GalNAc4,6diS-GlcA), precursor 1;chondroitin sulfate C (GalNAc6S-GlcA) and D (GlcNAc6S-GlcA2S), precursor 1;chondroitin sulfate C (GalNAc6S-GlcA) proteoglycan;chondroitin sulfate C (GalNAc6S-GlcA), precursor 3;chondro…	0
TMEM9	ENSG00000116857	0		0
PPP1R9A	ENSG00000158528	0		0
SMARCA1	ENSG00000102038	0		0
SPIRE2	ENSG000002049	0		0
ARHGAP28	ENSG00000088756	0		0
SLC12A6	ENSG00000140199	3	K+;NH4+;chloride	0
PIGM	ENSG00000143315	11	D-galactosyl-N-acylsphingosine;H+;LacCer pool;UDP;UDP-galactose;digalactosylceramide;dolichyl-phosphate;dolichyl-phosphate-D-mannose;glucosaminyl-acylphosphatidylinositol;glucosylceramide pool;mgacpail heparan sulfate	1	UDP
APBA2BP		0		0
MRPS36	ENSG00000134056	0		0
LOC645638		0		0
NTN1	ENSG00000065320	0		0
CANT1	ENSG00000171302	13	ADP;AMP;ATP;GDP;GMP;GTP;H+;H2O;IDP;IMP;Pi;UDP;UMP	9	AMP, UMP, IMP, ADP, GMP, UDP, ATP, GDP, GTP
SLC46A1	ENSG00000076351	4	5,10-methylene-THF;H+;folate;heme	0
FZD7	ENSG00000155760	0		0
SULF2	ENSG00000196562	0		0
EFNB1	ENSG00000090776	0		0
UST	ENSG00000111962	14	3,3-diiodo-L-thyronine;3,3-diiodo-L-thyronine-4-O-sulfate;6-hydroxymelatonin;6-hydroxymelatonin-sulfate;H+;PAP;PAPS;chondroitin sulfate B (IdoA2S-GalNAc4s), precursor 5;chondroitin sulfate B - dermatan sulfate (IdoA2S-GalNAc4S) proteoglycan;chondroitin sulfate C (GalNAc6S-GlcA) and D (GlcNAc6S-GlcA2S), precursor 1;chondroitin sulfate D (GlcNAc6S-GlcA2S) precursor 2;chondroitin sulfate D (GlcNAc6S…	0
CHKA	ENSG00000110721	7	ADP;ATP;H+;choline;ethanolamine;ethanolamine-phosphate;phosphocholine	3	Phosphocholine, ADP, ATP
MGC16824		0		0
G6PC3	ENSG00000141349	7	CO2;H2O;NH3;Pi;carbamoyl-phosphate;glucose;glucose-6-phosphate	2	Glucose.6.Phosphate, Carbamoyl.phosphate
SLC35B2	ENSG00000157593	1	PAPS	0
TGIF2	ENSG00000118707	0		0
WNT2B	ENSG00000134245	0		0
GCA	ENSG000001152	16	(alpha-D-Glucosyl)2-(alpha-D-mannosyl)8-beta-D-mannosyl-diacetylchitobiosyl-L-asparagine (protein);(alpha-D-Glucosyl)3-(alpha-D-mannosyl)8-beta-D-mannosyl-diacetylchitobiosyl-L-asparagine (protein);AMP;GMP;H+;H2O;NAD+;NADH;Pi;[protein];cAMP;cGMP;glucose;phosphoprotein;ubiquinol;ubiquinone	5	cAMP, NADH, AMP, NAD, GMP
KIAA1598	ENSG00000187164	0		0
PDPN	ENSG00000162493	0		0
ZNF812	ENSG00000224689	0		0
RHOA	ENSG0000006756	0		0
FBLN1	ENSG00000077942	0		0
DKFZP451M2119		0		0
CPD	ENSG00000108582	0		0
SPHK1	ENSG00000176170	9	ADP;ATP;H+;Phytosphingosine;Phytosphingosine-1-Phosphate;sphinganine;sphinganine-1-phosphate;sphingosine;sphingosine-1-phosphate	2	ADP, ATP
RNF5P1	ENSG00000253570	0		0
KRT9	ENSG00000171403	0		0
RNF126	ENSG00000070423	6	AMP;ATP;PPi;[protein]-L-lysine;[protein]-N-ubiquityllysine;ubiquitin	2	AMP, ATP
MPP1	ENSG00000130830	0		0
MAP3K7IP1		0		0
PLS1	ENSG00000120756	0		0
WFDC5	ENSG00000175121	0		0
TMEM14C	ENSG00000111843	0		0
UQCRQ	ENSG0000016440	5	H+;ferricytochrome C;ferrocytochrome C;ubiquinol;ubiquinone	0
PPP1R14C	ENSG00000198729	0		0
RNF5	ENSG00000204308	6	AMP;ATP;PPi;[protein]-L-lysine;[protein]-N-ubiquityllysine;ubiquitin	2	AMP, ATP
LOC286016		0		0
MGAT4A	ENSG00000071073	6	G00020;H+;UDP;UDP-N-acetylglucosamine;n2m2masn;n3m2masn	2	UDP.N.acetylglucosamine, UDP
TMED4	ENSG00000158604	0		0
IL20RB	ENSG00000174564	0		0
LAYN	ENSG00000204381	0		0
RPLP1	ENSG00000137818	0		0
GFOD1	ENSG0000014599	0		0
WDR34	ENSG00000119333	0		0
RFP		0		0
LOC100133888		0		0
NELL2	ENSG0000018461	0		0
DBNDD1	ENSG00000003249	0		0
PTPRF	ENSG00000142949	4	H2O;Pi;[protein]-L-tyrosine;[protein]-tyrosine-phosphate	0
C14ORF24		0		0
PKN3	ENSG00000160447	4	ADP;ATP;[protein];phosphoprotein	2	ADP, ATP
OCRL	ENSG00000122126	4	1-phosphatidyl-1D-myo-inositol-4-phosphate;H2O;Pi;phosphatidylinositol-4,5-bisphosphate	0
PTGFRN	ENSG0000013424	10	CoA;H+;H2O;HMG-CoA;Pi;[protein]-L-tyrosine;[protein]-tyrosine-phosphate;acetoacetyl-CoA;acetyl-CoA;activation-ppara	0
SIRT1	ENSG00000096717	9	H2O;N-acetyl-S-[2-carboxy-1-(1H-imidazol-4-yl)ethyl]-L-cysteine;NH4+;S-[2-carboxy-1-(1H-imidazol-4-yl)ethyl]-3-thiolactate;S-[2-carboxy-1-(1H-imidazol-4-yl)ethyl]-L-cysteine;S-[2-carboxy-1-(1H-imidazol-4-yl)ethyl]glutathione;acetate;glutamate;glycine	2	Glutamate, Glycine
C20ORF20		0		0
MYO5A	ENSG00000197535	0		0
RNF14	ENSG00000013561	6	AMP;ATP;PPi;[protein]-L-lysine;[protein]-N-ubiquityllysine;ubiquitin	2	AMP, ATP
KCNK4	ENSG00000182450	0		0
INCA		0		0
PRKAR1A	ENSG00000108946	6	ADP;ATP;O-phosphoprotamine;[protein];phosphoprotein;protamine	2	ADP, ATP
TOR1AIP1	ENSG00000143337	0		0
WNT5A	ENSG00000114251	0		0
ADCY3	ENSG00000138031	5	ATP;GTP;PPi;cAMP;cGMP	3	cAMP, ATP, GTP
AADAC	ENSG00000114771	24	1,2-diacylglycerol-LD-PC pool;1,2-diacylglycerol-LD-PE pool;1,2-diacylglycerol-LD-PI pool;1,2-diacylglycerol-LD-PS pool;1,2-diacylglycerol-LD-SM pool;1,2-diacylglycerol-LD-TAG pool;1,2-diacylglycerol-chylomicron pool;1-acylglycerol-LD-PC pool;1-acylglycerol-LD-PE pool;1-acylglycerol-LD-PI pool;1-acylglycerol-LD-PS pool;1-acylglycerol-LD-SM pool;1-acylglycerol-LD-TG1 pool;1-acylglycerol-chylomicro…	0
TADA3L		0		0
TUB	ENSG00000166402	0		0
C12ORF49		0		0
EGFL6	ENSG00000198759	0		0
TMEM53	ENSG00000126106	0		0
NDRG2	ENSG00000165795	0		0
C5ORF23		0		0
RNU86		0		0
PRRC1	ENSG00000164244	0		0
SPIN3	ENSG000002042	28	13,14-dihydro-15-oxo-lipoxin A4;15-oxo-lipoxin A4;3-hydroxypropionyl-CoA;3-oxopropionyl-CoA;3alpha,7alpha,12alpha,25-tetrahydroxy-5beta-cholestane-24-one;4-androstene-3,17-dione;4-methyl-2-oxopentanoate;4-oxo-9-cis-retinoate;5beta-cholestane-3alpha,7alpha,12alpha,24s,25-pentol;9-cis-4-oxo-13,14-dihydro-retinoate;ADP;AMP;ATP;H+;NAD+;NADH;NADP+;NADPH;PPi;[protein];[protein]-L-lysine;[protein]-N-ubi…	6	NADH, AMP, NAD, ADP, NADP, ATP
CD2AP	ENSG00000198087	0		0
ZNF281	ENSG00000162702	0		0
TBX3	ENSG00000135111	0		0
CREB3L4	ENSG00000143578	0		0
C11ORF54		0		0
TMEM180	ENSG00000138111	0		0
KLHL21	ENSG00000162413	0		0
ATP6V1E1	ENSG00000131100	5	ADP;ATP;H+;H2O;Pi	2	ADP, ATP
CHST3	ENSG00000122863	17	H+;PAP;PAPS;chondroitin sulfate C (GalNAc6S-GlcA) and D (GlcNAc6S-GlcA2S), precursor 1;chondroitin sulfate C (GalNAc6S-GlcA) proteoglycan;chondroitin sulfate C (GalNAc6S-GlcA), precursor 3;chondroitin sulfate D (GlcNAc6S-GlcA2S), precursor 4;chondroitin sulfate D (GlcNAc6S-GlcA2S), precursor 5;chondroitin sulfate E (GalNAc4,6diS-GlcA), precursor 4;chondroitin sulfate E (GalNAc4,6diS-GlcA), precur…	0
RCOR3	ENSG00000117625	0		0
ZNF18	ENSG00000154957	0		0
NTF4	ENSG00000225950	0		0
LOC728855		0		0
LOC730417		0		0
WBP2	ENSG00000132471	0		0
COPB1	ENSG00000129083	2	ATP;D-glucitol	1	ATP
LEPROTL1	ENSG00000104660	0		0
FOXO1	ENSG00000150907	0		0
ATF6B	ENSG0000021367	0		0
STX1A	ENSG00000106089	0		0
NPDC1	ENSG00000107281	0		0
HELZ	ENSG00000198265	0		0
NOTCH3	ENSG00000074181	0		0
LOC387703		0		0
NOTO	ENSG00000214513	0		0
ZSWIM3	ENSG00000132801	0		0
IFT140	ENSG00000187535	0		0
MMAB	ENSG00000139428	8	ATP;H+;NAD+;NADH;cob(I)alamin;cob(II)alamin;cobamide-coenzyme;triphosphate	3	NADH, NAD, ATP
PRSS12	ENSG00000164099	0		0
AFF4	ENSG00000072364	0		0
SOX7	ENSG00000171056	0		0
TMEM131	ENSG00000075568	0		0
LOC134466		0		0
SKP1	ENSG00000113558	0		0
CDAN1	ENSG00000140326	0		0
TMEM138	ENSG00000149483	0		0
FRRS1	ENSG00000156869	0		0
STK32C	ENSG00000165752	6	ADP;ATP;O-phosphoprotamine;[protein];phosphoprotein;protamine	2	ADP, ATP
RFK	ENSG00000135002	5	ADP;ATP;FMN;H+;riboflavin	2	ADP, ATP
STARD7	ENSG00000084090	3	STAR;cholesterol;cholesterol-STAR	0
BECN1	ENSG00000126581	0		0
GDPD1	ENSG0000015398	0		0
EIF5A	ENSG00000132507	0		0
TBC1D3F	ENSG00000275954	0		0
CPXM1	ENSG00000088882	0		0
TMEM126B	ENSG00000171204	0		0
NUDT16L1	ENSG00000168101	0		0
CLTCL1	ENSG00000070371	0		0
VPS52	ENSG00000223501	0		0
PALLD	ENSG00000129116	0		0
LOC402509		0		0
TMCO3	ENSG00000150403	0		0
HS.532698		0		0
GPM6B	ENSG00000046653	0		0
TMEM184B	ENSG00000198792	0		0
SCARA3	ENSG00000168077	0		0
ZNF165	ENSG00000197279	0		0
KIAA1754		0		0
PPM1F	ENSG00000100034	5	H+;H2O;Pi;[protein];phosphoprotein	0
LOC100129637		0		0
EDG4		0		0
LOC730284		0		0
ANKRD28	ENSG0000020656	7	(R)-1,2-dimethyl-5,6-dihydroxy-tetrahydroisoquinoline;H+;SAH;SAM;beta-carboline;harman;salsolinol	0
RDX	ENSG00000137710	0		0
GSTM2	ENSG00000213366	78	(1R)-hydroxy-(2R)-glutathionyl-1,2-dihydronaphthalene;(1R,2S)-naphthalene 1,2-oxide;(1S)-hydroxy-(2S)-glutathionyl-1,2-dihydronaphthalene;(1S,2R)-naphthalene 1,2-oxide;1,1-dichloroethylene epoxide;1,2-dibromoethane;1-nitro-5-glutathionyl-6-hydroxy-5,6-dihydronaphthalene;1-nitro-5-hydroxy-6-glutathionyl-5,6-dihydronaphthalene;1-nitro-7-glutathionyl-8-hydroxy-7,8-dihydronaphthalene;1-nitro-7-hydrox…	1	GSH
TNFRSF18	ENSG00000186891	0		0
USP38	ENSG00000170185	5	H+;H2O;thiol;ubiquitin;ubiquitin C terminal thiolester	0
JTB	ENSG00000143543	0		0
PDGFD	ENSG00000170962	0		0
LOC285900		0		0
GADD45A	ENSG00000116717	0		0
DEFB4		0		0
APOL1	ENSG00000100342	0		0

## Sheet: metabolic genes reactome
Supplementary Table S1: D. Mapping and overrepresentation analysis of 33 metabolic genes to all reactome pathways
Pathway identifier	Pathway name	#Entities found	#Entities total (protein coding only)	Entities ratio	Entities pValue	Entities FDR	#Reactions found	#Reactions total	Reactions ratio	Species identifier	Species name	Submitted entities found	Mapped entities (UniprotKB accession)	Found reaction identifiers
R-HSA-3359471	Defective MMAB causes MMA, cblB type	1	1	8.44523e-05	0.0158354	0.604673	1	1	6.7627e-05	9606	Homo sapiens	MMAB	Q96EY8	R-HSA-3322125\
R-HSA-3282872	Severe congenital neutropenia type 4 (G6PC3)	1	1	8.44523e-05	0.0158354	0.604673	1	1	6.7627e-05	9606	Homo sapiens	G6PC3	Q9BUM1	R-HSA-3282876\
R-HSA-164378	PKA activation in glucagon signalling	2	18	0.00152014	0.0340405	0.604673	2	2	0.000135254	9606	Homo sapiens	PRKAR1A;ADCY3	O60266;P10644	R-HSA-111925;R-HSA-164377\
R-HSA-163615	PKA activation	2	18	0.00152014	0.0340405	0.604673	3	4	0.000270508	9606	Homo sapiens	PRKAR1A;ADCY3	O60266;P10644	R-HSA-111925;R-HSA-8951727;R-HSA-111930\
R-HSA-111931	PKA-mediated phosphorylation of CREB	2	20	0.00168905	0.0411708	0.604673	3	7	0.000473389	9606	Homo sapiens	PRKAR1A;ADCY3	O60266;P10644	R-HSA-111925;R-HSA-8951727;R-HSA-111930\
R-HSA-2022870	Chondroitin sulfate biosynthesis	2	20	0.00168905	0.0411708	0.604673	1	9	0.000608643	9606	Homo sapiens	CHST7;CHST3	Q7LGC8;Q9NS84	R-HSA-2018682\
R-HSA-1793185	Chondroitin sulfate/dermatan sulfate metabolism	3	50	0.00422262	0.0467811	0.604673	2	28	0.00189356	9606	Homo sapiens	CHST7;UST;CHST3	Q9Y2C2;Q7LGC8;Q9NS84	R-HSA-2022061;R-HSA-2018682\
R-HSA-9853506	OGDH complex synthesizes succinyl-CoA from 2-OG	1	4	0.000337809	0.0618606	0.604673	3	3	0.000202881	9606	Homo sapiens	MRPS36	P82909	R-HSA-71401;R-HSA-9853499;R-HSA-9853512\
R-HSA-5250971	Toxicity of botulinum toxin type C (botC)	1	4	0.000337809	0.0618606	0.604673	1	5	0.000338135	9606	Homo sapiens	STX1A	Q16623	R-HSA-181567\
R-HSA-70263	Gluconeogenesis	2	26	0.00219576	0.0654416	0.604673	2	16	0.00108203	9606	Homo sapiens	SLC37A1;G6PC3	Q9BUM1;P57057	R-HSA-3262512;R-HSA-3257122\
R-HSA-1483191	Synthesis of PC	2	28	0.00236467	0.0743701	0.604673	3	18	0.00121729	9606	Homo sapiens	CHKA;STARD7	Q9NQZ5;P35790	R-HSA-8873830;R-HSA-8877153;R-HSA-1483004\
R-HSA-174362	Transport and synthesis of PAPS	1	6	0.000506714	0.0913481	0.604673	1	4	0.000270508	9606	Homo sapiens	SLC35B2	Q8TB61	R-HSA-741449\
R-HSA-163685	Integration of energy metabolism	4	109	0.0092053	0.0983328	0.604673	6	73	0.00493677	9606	Homo sapiens	PRKAR1A;ADCY3;AGPAT1;STX1A	Q99943;Q16623;O60266;P10644	R-HSA-163617;R-HSA-111925;R-HSA-163748;R-HSA-265166;R-HSA-164377;R-HSA-381707\
R-HSA-163359	Glucagon signaling in metabolic regulation	2	34	0.00287138	0.103207	0.604673	3	6	0.000405762	9606	Homo sapiens	PRKAR1A;ADCY3	O60266;P10644	R-HSA-163617;R-HSA-111925;R-HSA-164377\
R-HSA-6783984	Glycine degradation	1	7	0.000591166	0.105744	0.604673	1	3	0.000202881	9606	Homo sapiens	MRPS36	P82909	R-HSA-5694018\
R-HSA-196843	Vitamin B2 (riboflavin) metabolism	1	7	0.000591166	0.105744	0.604673	1	5	0.000338135	9606	Homo sapiens	RFK	Q969G6	R-HSA-196964\
R-HSA-6814848	Glycerophospholipid catabolism	1	7	0.000591166	0.105744	0.604673	1	7	0.000473389	9606	Homo sapiens	GDPD1	Q8N9F7	R-HSA-6814766\
R-HSA-9759218	Cobalamin (Cbl) metabolism	1	7	0.000591166	0.105744	0.604673	1	11	0.000743897	9606	Homo sapiens	MMAB	Q96EY8	R-HSA-3159253\
R-HSA-111933	Calmodulin induced events	2	35	0.00295583	0.108274	0.604673	3	23	0.00155542	9606	Homo sapiens	PRKAR1A;ADCY3	O60266;P10644	R-HSA-111925;R-HSA-8951727;R-HSA-111930\
R-HSA-111997	CaM pathway	2	35	0.00295583	0.108274	0.604673	3	24	0.00162305	9606	Homo sapiens	PRKAR1A;ADCY3	O60266;P10644	R-HSA-111925;R-HSA-8951727;R-HSA-111930\
R-HSA-111996	Ca-dependent events	2	37	0.00312474	0.118598	0.604673	3	27	0.00182593	9606	Homo sapiens	PRKAR1A;ADCY3	O60266;P10644	R-HSA-111925;R-HSA-8951727;R-HSA-111930\
R-HSA-3595172	Defective CHST3 causes SEDCJD	1	8	0.000675619	0.119913	0.604673	1	1	6.7627e-05	9606	Homo sapiens	CHST3	Q7LGC8	R-HSA-3595175\
R-HSA-163765	ChREBP activates metabolic gene expression	1	8	0.000675619	0.119913	0.604673	1	13	0.000879151	9606	Homo sapiens	AGPAT1	Q99943	R-HSA-163748\
R-HSA-1483257	Phospholipid metabolism	6	211	0.0178194	0.123595	0.604673	10	205	0.0138635	9606	Homo sapiens	CHKA;STARD7;GDPD1;PLEKHA6;OCRL;AGPAT1	Q8N9F7;Q99943;Q9NQZ5;P35790;Q9Y2H5;Q01968	R-HSA-1483222;R-HSA-8873830;R-HSA-1675836;R-HSA-8877153;R-HSA-6814766;R-HSA-1675824;R-HSA-1483004;R-HSA-75885;R-HSA-1675988;R-HSA-8870489\
R-HSA-727802	Transport of nucleotide sugars	1	9	0.000760071	0.133859	0.604673	1	12	0.000811524	9606	Homo sapiens	SLC35B2	Q8TB61	R-HSA-741449\
R-HSA-1489509	DAG and IP3 signaling	2	41	0.00346255	0.139922	0.604673	3	28	0.00189356	9606	Homo sapiens	PRKAR1A;ADCY3	O60266;P10644	R-HSA-111925;R-HSA-8951727;R-HSA-111930\
R-HSA-1630316	Glycosaminoglycan metabolism	4	127	0.0107254	0.146838	0.604673	3	87	0.00588355	9606	Homo sapiens	SLC35B2;CHST7;UST;CHST3	Q8TB61;Q9Y2C2;Q7LGC8;Q9NS84	R-HSA-741449;R-HSA-2022061;R-HSA-2018682\
R-HSA-170660	Adenylate cyclase activating pathway	1	10	0.000844523	0.147585	0.604673	4	4	0.000270508	9606	Homo sapiens	ADCY3	O60266	R-HSA-170672;R-HSA-170676;R-HSA-170677;R-HSA-170685\
R-HSA-71288	Creatine metabolism	1	10	0.000844523	0.147585	0.604673	1	5	0.000338135	9606	Homo sapiens	SLC6A8	P48029	R-HSA-200396\
R-HSA-1483255	PI Metabolism	3	84	0.007094	0.151822	0.604673	5	84	0.00568067	9606	Homo sapiens	GDPD1;PLEKHA6;OCRL	Q8N9F7;Q9Y2H5;Q01968	R-HSA-1675836;R-HSA-6814766;R-HSA-1675824;R-HSA-1675988;R-HSA-8870489\
R-HSA-9660821	ADORA2B mediated anti-inflammatory cytokines production	2	44	0.0037159	0.156413	0.604673	4	12	0.000811524	9606	Homo sapiens	PRKAR1A;ADCY3	O60266;P10644	R-HSA-163617;R-HSA-111925;R-HSA-392129;R-HSA-8951727\
R-HSA-432040	Vasopressin regulates renal water homeostasis via Aquaporins	2	44	0.0037159	0.156413	0.604673	4	15	0.0010144	9606	Homo sapiens	PRKAR1A;ADCY3	O60266;P10644	R-HSA-163617;R-HSA-111925;R-HSA-8951727;R-HSA-164377\
R-HSA-2022923	Dermatan sulfate biosynthesis	1	11	0.000928976	0.161095	0.604673	1	4	0.000270508	9606	Homo sapiens	UST	Q9Y2C2	R-HSA-2022061\
R-HSA-9700645	ALK mutants bind TKIs	1	12	0.00101343	0.174392	0.604673	1	1	6.7627e-05	9606	Homo sapiens	PRKAR1A	P10644	R-HSA-9700131\
R-HSA-442720	CREB1 phosphorylation through the activation of Adenylate Cyclase	1	12	0.00101343	0.174392	0.604673	2	6	0.000405762	9606	Homo sapiens	PRKAR1A	P10644	R-HSA-111925;R-HSA-8951727\
R-HSA-196108	Pregnenolone biosynthesis	1	12	0.00101343	0.174392	0.604673	1	7	0.000473389	9606	Homo sapiens	STARD3NL	O95772	R-HSA-196126\
R-HSA-70326	Glucose metabolism	3	91	0.00768516	0.178803	0.604673	3	40	0.00270508	9606	Homo sapiens	SLC37A1;G6PC3;NUP50	Q9BUM1;P57057;Q9UKX7	R-HSA-3262512;R-HSA-3257122;R-HSA-170796\
R-HSA-9634597	GPER1 signaling	2	48	0.00405371	0.178926	0.604673	4	10	0.00067627	9606	Homo sapiens	PRKAR1A;ADCY3	O60266;P10644	R-HSA-163617;R-HSA-111925;R-HSA-392129;R-HSA-8951727\
R-HSA-112043	PLC beta mediated events	2	49	0.00413816	0.184631	0.604673	3	32	0.00216406	9606	Homo sapiens	PRKAR1A;ADCY3	O60266;P10644	R-HSA-111925;R-HSA-8951727;R-HSA-111930\
R-HSA-2142789	Ubiquinol biosynthesis	1	13	0.00109788	0.187479	0.604673	2	11	0.000743897	9606	Homo sapiens	STARD7	Q9NQZ5	R-HSA-9856502;R-HSA-9856510\
R-HSA-1483213	Synthesis of PE	1	13	0.00109788	0.187479	0.604673	1	7	0.000473389	9606	Homo sapiens	CHKA	P35790	R-HSA-1483222\
R-HSA-71387	Metabolism of carbohydrates	7	296	0.0249979	0.196523	0.604673	6	226	0.0152837	9606	Homo sapiens	SLC35B2;SLC37A1;CHST7;G6PC3;NUP50;UST;CHST3	Q9Y2C2;Q8TB61;Q9BUM1;Q7LGC8;P57057;Q9NS84;Q9UKX7	R-HSA-3262512;R-HSA-741449;R-HSA-2022061;R-HSA-3257122;R-HSA-2018682;R-HSA-170796\
R-HSA-170670	Adenylate cyclase inhibitory pathway	1	14	0.00118233	0.20036	0.604673	5	5	0.000338135	9606	Homo sapiens	ADCY3	O60266	R-HSA-170674;R-HSA-170666;R-HSA-392206;R-HSA-170686;R-HSA-170671\
R-HSA-5682910	LGI-ADAM interactions	1	14	0.00118233	0.20036	0.604673	1	5	0.000338135	9606	Homo sapiens	STX1A	Q16623	R-HSA-5682802\
R-HSA-3296469	Defects in cobalamin (B12) metabolism	1	14	0.00118233	0.20036	0.604673	1	14	0.000946778	9606	Homo sapiens	MMAB	Q96EY8	R-HSA-3322125\
R-HSA-1855183	Synthesis of IP2, IP, and Ins in the cytosol	1	14	0.00118233	0.20036	0.604673	1	14	0.000946778	9606	Homo sapiens	OCRL	Q01968	R-HSA-1855174\
R-HSA-9837999	Mitochondrial protein degradation	3	98	0.00827633	0.206973	0.604673	4	20	0.00135254	9606	Homo sapiens	UQCRQ;STARD7;NDUFA2	O14949;Q9NQZ5;O43678	R-HSA-9839751;R-HSA-9838004;R-HSA-9839772;R-HSA-9837978\
R-HSA-445717	Aquaporin-mediated transport	2	53	0.00447597	0.207688	0.604673	4	25	0.00169067	9606	Homo sapiens	PRKAR1A;ADCY3	O60266;P10644	R-HSA-163617;R-HSA-111925;R-HSA-8951727;R-HSA-164377\
R-HSA-1660499	Synthesis of PIPs at the plasma membrane	2	53	0.00447597	0.207688	0.604673	3	33	0.00223169	9606	Homo sapiens	PLEKHA6;OCRL	Q9Y2H5;Q01968	R-HSA-1675836;R-HSA-1675988;R-HSA-8870489\
R-HSA-112040	G-protein mediated events	2	54	0.00456043	0.213502	0.604673	12	41	0.00277271	9606	Homo sapiens	PRKAR1A;ADCY3	O60266;P10644	R-HSA-8951727;R-HSA-170666;R-HSA-392206;R-HSA-170671;R-HSA-170674;R-HSA-170672;R-HSA-111925;R-HSA-170676;R-HSA-170677;R-HSA-111930;R-HSA-170686;R-HSA-170685\
R-HSA-3229121	Glycogen storage diseases	1	16	0.00135124	0.225515	0.604673	1	10	0.00067627	9606	Homo sapiens	G6PC3	Q9BUM1	R-HSA-3282876\
R-HSA-264642	Acetylcholine Neurotransmitter Release Cycle	1	17	0.00143569	0.237795	0.604673	2	5	0.000338135	9606	Homo sapiens	STX1A	Q16623	R-HSA-372529;R-HSA-372505\
R-HSA-181429	Serotonin Neurotransmitter Release Cycle	1	18	0.00152014	0.249882	0.604673	2	3	0.000202881	9606	Homo sapiens	STX1A	Q16623	R-HSA-380901;R-HSA-380905\
R-HSA-181430	Norepinephrine Neurotransmitter Release Cycle	1	18	0.00152014	0.249882	0.604673	2	5	0.000338135	9606	Homo sapiens	STX1A	Q16623	R-HSA-374899;R-HSA-374922\
R-HSA-1660514	Synthesis of PIPs at the Golgi membrane	1	18	0.00152014	0.249882	0.604673	1	11	0.000743897	9606	Homo sapiens	OCRL	Q01968	R-HSA-1675824\
R-HSA-196757	Metabolism of folate and pterines	1	18	0.00152014	0.249882	0.604673	2	30	0.00202881	9606	Homo sapiens	SLC46A1	Q96NT5	R-HSA-200646;R-HSA-200729\
R-HSA-159418	Recycling of bile acids and salts	1	18	0.00152014	0.249882	0.604673	1	17	0.00114966	9606	Homo sapiens	STARD5	Q9NSY2	R-HSA-8873850\
R-HSA-888590	GABA synthesis, release, reuptake and degradation	1	19	0.00160459	0.261779	0.604673	2	9	0.000608643	9606	Homo sapiens	STX1A	Q16623	R-HSA-888589;R-HSA-917744\
R-HSA-9840309	Glycosphingolipid biosynthesis	1	19	0.00160459	0.261779	0.604673	1	15	0.0010144	9606	Homo sapiens	A4GALT	Q9NPC4	R-HSA-9846477\
R-HSA-389661	Glyoxylate metabolism and glycine degradation	1	19	0.00160459	0.261779	0.604673	1	16	0.00108203	9606	Homo sapiens	MRPS36	P82909	R-HSA-5694018\
R-HSA-5218921	VEGFR2 mediated cell proliferation	1	20	0.00168905	0.273488	0.604673	2	12	0.000811524	9606	Homo sapiens	SPHK1	Q9NYA1	R-HSA-5218845;R-HSA-5218823\
R-HSA-6799198	Complex I biogenesis	2	68	0.00574276	0.295704	0.604673	7	14	0.000946778	9606	Homo sapiens	NDUFA2;TMEM126B	O43678;Q8IUX1	R-HSA-6799191;R-HSA-6799202;R-HSA-6799199;R-HSA-6799197;R-HSA-6799196;R-HSA-6799179;R-HSA-6799178\
R-HSA-9609523	Insertion of tail-anchored proteins into the endoplasmic reticulum membrane	1	22	0.00185795	0.296354	0.604673	5	7	0.000473389	9606	Homo sapiens	STX1A	Q16623	R-HSA-9609921;R-HSA-9609860;R-HSA-9610442;R-HSA-9609899;R-HSA-9609917\
R-HSA-3296482	Defects in vitamin and cofactor metabolism	1	22	0.00185795	0.296354	0.604673	1	20	0.00135254	9606	Homo sapiens	MMAB	Q96EY8	R-HSA-3322125\
R-HSA-196741	Cobalamin (Cbl, vitamin B12) transport and metabolism	1	22	0.00185795	0.296354	0.604673	1	27	0.00182593	9606	Homo sapiens	MMAB	Q96EY8	R-HSA-3159253\
R-HSA-168799	Neurotoxicity of clostridium toxins	1	22	0.00185795	0.296354	0.604673	1	40	0.00270508	9606	Homo sapiens	STX1A	Q16623	R-HSA-181567\
R-HSA-9856530	High laminar flow shear stress activates signaling by PIEZO1 and PECAM1:CDH5:KDR in endothelial cells	2	70	0.00591166	0.307428	0.604673	4	31	0.00209644	9606	Homo sapiens	PRKAR1A;ADCY3	O60266;P10644	R-HSA-163617;R-HSA-111925;R-HSA-8951727;R-HSA-164377\
R-HSA-212676	Dopamine Neurotransmitter Release Cycle	1	23	0.0019424	0.307517	0.604673	2	4	0.000270508	9606	Homo sapiens	STX1A	Q16623	R-HSA-380869;R-HSA-380574\
R-HSA-210500	Glutamate Neurotransmitter Release Cycle	1	24	0.00202686	0.318504	0.604673	2	6	0.000405762	9606	Homo sapiens	STX1A	Q16623	R-HSA-210426;R-HSA-210430\
R-HSA-180024	DARPP-32 events	1	24	0.00202686	0.318504	0.604673	2	12	0.000811524	9606	Homo sapiens	PRKAR1A	P10644	R-HSA-111925;R-HSA-8951727\
R-HSA-449836	Other interleukin signaling	1	24	0.00202686	0.318504	0.604673	1	17	0.00114966	9606	Homo sapiens	STX1A	Q16623	R-HSA-449117\
R-HSA-9865881	Complex III assembly	1	25	0.00211131	0.329317	0.604673	6	10	0.00067627	9606	Homo sapiens	UQCRQ	O14949	R-HSA-9866132;R-HSA-9866164;R-HSA-9866162;R-HSA-9906017;R-HSA-9906042;R-HSA-9866104\
R-HSA-8978934	Metabolism of cofactors	1	25	0.00211131	0.329317	0.604673	2	24	0.00162305	9606	Homo sapiens	STARD7	Q9NQZ5	R-HSA-9856502;R-HSA-9856510\
R-HSA-264876	Insulin processing	1	25	0.00211131	0.329317	0.604673	1	17	0.00114966	9606	Homo sapiens	STX1A	Q16623	R-HSA-9023173\
R-HSA-156584	Cytosolic sulfonation of small molecules	1	25	0.00211131	0.329317	0.604673	1	24	0.00162305	9606	Homo sapiens	SLC35B2	Q8TB61	R-HSA-741449\
R-HSA-1483206	Glycerophospholipid biosynthesis	3	128	0.0108099	0.335041	0.604673	5	125	0.00845337	9606	Homo sapiens	CHKA;STARD7;AGPAT1	Q99943;Q9NQZ5;P35790	R-HSA-1483222;R-HSA-8873830;R-HSA-8877153;R-HSA-1483004;R-HSA-75885\
R-HSA-1855204	Synthesis of IP3 and IP4 in the cytosol	1	26	0.00219576	0.33996	0.604673	2	12	0.000811524	9606	Homo sapiens	OCRL	Q01968	R-HSA-1855213;R-HSA-1855218\
R-HSA-196849	Metabolism of water-soluble vitamins and cofactors	3	130	0.0109788	0.343722	0.604673	4	138	0.00933252	9606	Homo sapiens	SLC46A1;MMAB;RFK	Q96EY8;Q96NT5;Q969G6	R-HSA-200646;R-HSA-3159253;R-HSA-196964;R-HSA-200729\
R-HSA-422356	Regulation of insulin secretion	2	79	0.00667173	0.359596	0.604673	2	38	0.00256982	9606	Homo sapiens	PRKAR1A;STX1A	Q16623;P10644	R-HSA-265166;R-HSA-381707\
R-HSA-196854	Metabolism of vitamins and cofactors	4	201	0.0169749	0.399712	0.604673	6	194	0.0131196	9606	Homo sapiens	SLC46A1;STARD7;MMAB;RFK	Q96EY8;Q96NT5;Q9NQZ5;Q969G6	R-HSA-9856502;R-HSA-200646;R-HSA-3159253;R-HSA-196964;R-HSA-9856510;R-HSA-200729\
R-HSA-1428517	Aerobic respiration and respiratory electron transport	5	262	0.0221265	0.407045	0.604673	19	111	0.00750659	9606	Homo sapiens	UQCRQ;MRPS36;NDUFA2;ME3;TMEM126B	Q16798;O14949;P82909;O43678;Q8IUX1	R-HSA-9866132;R-HSA-9866164;R-HSA-9866162;R-HSA-6799202;R-HSA-71401;R-HSA-164651;R-HSA-6799179;R-HSA-9853499;R-HSA-6799178;R-HSA-9906042;R-HSA-9866104;R-HSA-6799191;R-HSA-163217;R-HSA-9012349;R-HSA-9906017;R-HSA-6799199;R-HSA-6799197;R-HSA-6799196;R-HSA-9853512\
R-HSA-71403	Citric acid cycle (TCA cycle)	1	34	0.00287138	0.419271	0.604673	3	23	0.00155542	9606	Homo sapiens	MRPS36	P82909	R-HSA-71401;R-HSA-9853499;R-HSA-9853512\
R-HSA-5663084	Diseases of carbohydrate metabolism	1	34	0.00287138	0.419271	0.604673	1	44	0.00297559	9606	Homo sapiens	G6PC3	Q9BUM1	R-HSA-3282876\
R-HSA-111885	Opioid Signalling	2	90	0.00760071	0.421282	0.604673	12	59	0.00398999	9606	Homo sapiens	PRKAR1A;ADCY3	O60266;P10644	R-HSA-8951727;R-HSA-170666;R-HSA-392206;R-HSA-170671;R-HSA-170674;R-HSA-170672;R-HSA-111925;R-HSA-170676;R-HSA-170677;R-HSA-111930;R-HSA-170686;R-HSA-170685\
R-HSA-5619107	Defective TPR may confer susceptibility towards thyroid papillary carcinoma (TPC)	1	36	0.00304028	0.43757	0.604673	1	1	6.7627e-05	9606	Homo sapiens	NUP50	Q9UKX7	R-HSA-5661474\
R-HSA-170822	Regulation of Glucokinase by Glucokinase Regulatory Protein	1	36	0.00304028	0.43757	0.604673	1	5	0.000338135	9606	Homo sapiens	NUP50	Q9UKX7	R-HSA-170796\
R-HSA-196071	Metabolism of steroid hormones	1	36	0.00304028	0.43757	0.604673	1	38	0.00256982	9606	Homo sapiens	STARD3NL	O95772	R-HSA-196126\
R-HSA-9855142	Cellular responses to mechanical stimuli	2	93	0.00785407	0.437588	0.604673	4	51	0.00344898	9606	Homo sapiens	PRKAR1A;ADCY3	O60266;P10644	R-HSA-163617;R-HSA-111925;R-HSA-8951727;R-HSA-164377\
R-HSA-9860931	Response of endothelial cells to shear stress	2	93	0.00785407	0.437588	0.604673	4	51	0.00344898	9606	Homo sapiens	PRKAR1A;ADCY3	O60266;P10644	R-HSA-163617;R-HSA-111925;R-HSA-8951727;R-HSA-164377\
R-HSA-156590	Glutathione conjugation	1	37	0.00312474	0.446503	0.604673	1	12	0.000811524	9606	Homo sapiens	GSTM2	P28161	R-HSA-176054\
R-HSA-1660661	Sphingolipid de novo biosynthesis	1	37	0.00312474	0.446503	0.604673	1	21	0.00142017	9606	Homo sapiens	SPHK1	Q9NYA1	R-HSA-428273\
R-HSA-350562	Regulation of ornithine decarboxylase (ODC)	1	38	0.00320919	0.455296	0.604673	3	4	0.000270508	9606	Homo sapiens	OAZ3	Q9UMX2	R-HSA-353125;R-HSA-350567;R-HSA-350600\
R-HSA-611105	Respiratory electron transport	3	158	0.0133435	0.462691	0.604673	15	47	0.00317847	9606	Homo sapiens	UQCRQ;NDUFA2;TMEM126B	O14949;O43678;Q8IUX1	R-HSA-9866132;R-HSA-9866164;R-HSA-9866162;R-HSA-6799202;R-HSA-164651;R-HSA-6799179;R-HSA-6799178;R-HSA-9906042;R-HSA-9866104;R-HSA-6799191;R-HSA-163217;R-HSA-9906017;R-HSA-6799199;R-HSA-6799197;R-HSA-6799196\
R-HSA-159227	Transport of the SLBP independent Mature mRNA	1	39	0.00329364	0.463949	0.604673	3	3	0.000202881	9606	Homo sapiens	NUP50	Q9UKX7	R-HSA-158481;R-HSA-158484;R-HSA-111439\
R-HSA-390471	Association of TriC/CCT with target proteins during biosynthesis	1	39	0.00329364	0.463949	0.604673	1	2	0.000135254	9606	Homo sapiens	SPHK1	Q9NYA1	R-HSA-391266\
R-HSA-4085377	SUMOylation of SUMOylation proteins	1	39	0.00329364	0.463949	0.604673	2	5	0.000338135	9606	Homo sapiens	NUP50	Q9UKX7	R-HSA-4551649;R-HSA-4551679\
R-HSA-180746	Nuclear import of Rev protein	1	39	0.00329364	0.463949	0.604673	2	7	0.000473389	9606	Homo sapiens	NUP50	Q9UKX7	R-HSA-180710;R-HSA-180732\
R-HSA-1483166	Synthesis of PA	1	39	0.00329364	0.463949	0.604673	1	17	0.00114966	9606	Homo sapiens	AGPAT1	Q99943	R-HSA-75885\
R-HSA-159230	Transport of the SLBP Dependant Mature mRNA	1	40	0.00337809	0.472465	0.604673	3	3	0.000202881	9606	Homo sapiens	NUP50	Q9UKX7	R-HSA-77587;R-HSA-159046;R-HSA-159050\
R-HSA-3301854	Nuclear Pore Complex (NPC) Disassembly	1	40	0.00337809	0.472465	0.604673	2	2	0.000135254	9606	Homo sapiens	NUP50	Q9UKX7	R-HSA-2990880;R-HSA-2990882\
R-HSA-168271	Transport of Ribonucleoproteins into the Host Nucleus	1	40	0.00337809	0.472465	0.604673	1	4	0.000270508	9606	Homo sapiens	NUP50	Q9UKX7	R-HSA-168337\
R-HSA-165054	Rev-mediated nuclear export of HIV RNA	1	40	0.00337809	0.472465	0.604673	2	10	0.00067627	9606	Homo sapiens	NUP50	Q9UKX7	R-HSA-165043;R-HSA-165047\
R-HSA-5610787	Hedgehog 'off' state	2	101	0.00852968	0.479815	0.604673	2	32	0.00216406	9606	Homo sapiens	PRKAR1A;ADCY3	O60266;P10644	R-HSA-5610727;R-HSA-5610749\
R-HSA-3560782	Diseases associated with glycosaminoglycan metabolism	1	41	0.00346255	0.480847	0.604673	1	29	0.00196118	9606	Homo sapiens	CHST3	Q7LGC8	R-HSA-3595175\
R-HSA-168333	NEP/NS2 Interacts with the Cellular Export Machinery	1	42	0.003547	0.489096	0.604673	1	2	0.000135254	9606	Homo sapiens	NUP50	Q9UKX7	R-HSA-168880\
R-HSA-177243	Interactions of Rev with host cellular proteins	1	42	0.003547	0.489096	0.604673	4	16	0.00108203	9606	Homo sapiens	NUP50	Q9UKX7	R-HSA-165043;R-HSA-180710;R-HSA-165047;R-HSA-180732\
R-HSA-991365	Activation of GABAB receptors	1	43	0.00363145	0.497215	0.604673	5	8	0.000541016	9606	Homo sapiens	ADCY3	O60266	R-HSA-170674;R-HSA-170666;R-HSA-392206;R-HSA-170686;R-HSA-170671\
R-HSA-977444	GABA B receptor activation	1	43	0.00363145	0.497215	0.604673	5	9	0.000608643	9606	Homo sapiens	ADCY3	O60266	R-HSA-170674;R-HSA-170666;R-HSA-392206;R-HSA-170686;R-HSA-170671\
R-HSA-3232142	SUMOylation of ubiquitinylation proteins	1	43	0.00363145	0.497215	0.604673	1	3	0.000202881	9606	Homo sapiens	NUP50	Q9UKX7	R-HSA-5228523\
R-HSA-168274	Export of Viral Ribonucleoproteins from Nucleus	1	43	0.00363145	0.497215	0.604673	1	5	0.000338135	9606	Homo sapiens	NUP50	Q9UKX7	R-HSA-168880\
R-HSA-381676	Glucagon-like Peptide-1 (GLP1) regulates insulin secretion	1	43	0.00363145	0.497215	0.604673	1	12	0.000811524	9606	Homo sapiens	PRKAR1A	P10644	R-HSA-381707\
R-HSA-425397	Transport of vitamins, nucleosides, and related molecules	1	43	0.00363145	0.497215	0.604673	1	41	0.00277271	9606	Homo sapiens	SLC35B2	Q8TB61	R-HSA-741449\
R-HSA-180910	Vpr-mediated nuclear import of PICs	1	44	0.0037159	0.505206	0.604673	1	2	0.000135254	9606	Homo sapiens	NUP50	Q9UKX7	R-HSA-180622\
R-HSA-194068	Bile acid and bile salt metabolism	1	44	0.0037159	0.505206	0.604673	1	79	0.00534253	9606	Homo sapiens	STARD5	Q9NSY2	R-HSA-8873850\
R-HSA-428157	Sphingolipid metabolism	2	107	0.0090364	0.510192	0.604673	2	78	0.0052749	9606	Homo sapiens	SPHK1;A4GALT	Q9NYA1;Q9NPC4	R-HSA-428273;R-HSA-9846477\
R-HSA-159231	Transport of Mature mRNA Derived from an Intronless Transcript	1	46	0.00388481	0.52081	0.604673	3	3	0.000202881	9606	Homo sapiens	NUP50	Q9UKX7	R-HSA-158441;R-HSA-77594;R-HSA-158447\
R-HSA-351202	Metabolism of polyamines	1	46	0.00388481	0.52081	0.604673	3	15	0.0010144	9606	Homo sapiens	OAZ3	Q9UMX2	R-HSA-353125;R-HSA-350567;R-HSA-350600\
R-HSA-168276	NS1 Mediated Effects on Host Pathways	1	46	0.00388481	0.52081	0.604673	1	6	0.000405762	9606	Homo sapiens	NUP50	Q9UKX7	R-HSA-1176059\
R-HSA-159234	Transport of Mature mRNAs Derived from Intronless Transcripts	1	47	0.00396926	0.528428	0.604673	9	9	0.000608643	9606	Homo sapiens	NUP50	Q9UKX7	R-HSA-77587;R-HSA-158481;R-HSA-159046;R-HSA-158484;R-HSA-159050;R-HSA-158441;R-HSA-77594;R-HSA-158447;R-HSA-111439\
R-HSA-176033	Interactions of Vpr with host cellular proteins	1	47	0.00396926	0.528428	0.604673	1	4	0.000270508	9606	Homo sapiens	NUP50	Q9UKX7	R-HSA-180622\
R-HSA-9707616	Heme signaling	1	47	0.00396926	0.528428	0.604673	1	25	0.00169067	9606	Homo sapiens	SLC46A1	Q96NT5	R-HSA-917870\
R-HSA-1483249	Inositol phosphate metabolism	1	48	0.00405371	0.535925	0.604673	3	54	0.00365186	9606	Homo sapiens	OCRL	Q01968	R-HSA-1855213;R-HSA-1855174;R-HSA-1855218\
R-HSA-5339562	Uptake and actions of bacterial toxins	1	48	0.00405371	0.535925	0.604673	1	66	0.00446338	9606	Homo sapiens	STX1A	Q16623	R-HSA-181567\
R-HSA-156580	Phase II - Conjugation of compounds	2	113	0.00954311	0.539392	0.604673	2	70	0.00473389	9606	Homo sapiens	SLC35B2;GSTM2	Q8TB61;P28161	R-HSA-741449;R-HSA-176054\
R-HSA-418597	G alpha (z) signalling events	1	49	0.00413816	0.543303	0.604673	2	13	0.000879151	9606	Homo sapiens	ADCY3	O60266	R-HSA-392129;R-HSA-392064\
R-HSA-4615885	SUMOylation of DNA replication proteins	1	50	0.00422262	0.550565	0.604673	2	8	0.000541016	9606	Homo sapiens	NUP50	Q9UKX7	R-HSA-5228525;R-HSA-4655355\
R-HSA-112310	Neurotransmitter release cycle	1	51	0.00430707	0.557712	0.604673	12	32	0.00216406	9606	Homo sapiens	STX1A	Q16623	R-HSA-888589;R-HSA-380869;R-HSA-380901;R-HSA-380905;R-HSA-374922;R-HSA-372529;R-HSA-374899;R-HSA-210426;R-HSA-380574;R-HSA-372505;R-HSA-210430;R-HSA-917744\
R-HSA-4570464	SUMOylation of RNA binding proteins	1	51	0.00430707	0.557712	0.604673	1	4	0.000270508	9606	Homo sapiens	NUP50	Q9UKX7	R-HSA-4570493\
R-HSA-70268	Pyruvate metabolism	1	51	0.00430707	0.557712	0.604673	1	28	0.00189356	9606	Homo sapiens	ME3	Q16798	R-HSA-9012349\
R-HSA-168325	Viral Messenger RNA Synthesis	1	52	0.00439152	0.564746	0.604673	2	5	0.000338135	9606	Homo sapiens	NUP50	Q9UKX7	R-HSA-192627;R-HSA-192925\
R-HSA-9013409	RHOJ GTPase cycle	1	55	0.00464488	0.585187	0.604673	1	3	0.000202881	9606	Homo sapiens	OCRL	Q01968	R-HSA-9017488\
R-HSA-432722	Golgi Associated Vesicle Biogenesis	1	56	0.00472933	0.591786	0.604673	4	7	0.000473389	9606	Homo sapiens	OCRL	Q01968	R-HSA-421831;R-HSA-421836;R-HSA-421835;R-HSA-421833\
R-HSA-191859	snRNP Assembly	1	58	0.00489823	0.604673	0.604673	2	6	0.000405762	9606	Homo sapiens	NUP50	Q9UKX7	R-HSA-191825;R-HSA-191830\
R-HSA-194441	Metabolism of non-coding RNA	1	58	0.00489823	0.604673	0.604673	2	6	0.000405762	9606	Homo sapiens	NUP50	Q9UKX7	R-HSA-191825;R-HSA-191830\
R-HSA-2980766	Nuclear Envelope Breakdown	1	58	0.00489823	0.604673	0.604673	2	13	0.000879151	9606	Homo sapiens	NUP50	Q9UKX7	R-HSA-2990880;R-HSA-2990882\
R-HSA-917937	Iron uptake and transport	1	58	0.00489823	0.604673	0.604673	1	33	0.00223169	9606	Homo sapiens	SLC46A1	Q96NT5	R-HSA-917870\
R-HSA-1660662	Glycosphingolipid metabolism	1	58	0.00489823	0.604673	0.604673	1	47	0.00317847	9606	Homo sapiens	A4GALT	Q9NPC4	R-HSA-9846477\
R-HSA-9664323	FCGR3A-mediated IL10 synthesis	2	128	0.0108099	0.607028	0.607028	3	20	0.00135254	9606	Homo sapiens	PRKAR1A;ADCY3	O60266;P10644	R-HSA-111925;R-HSA-8951727;R-HSA-111930\
R-HSA-977443	GABA receptor activation	1	60	0.00506714	0.617155	0.617155	5	12	0.000811524	9606	Homo sapiens	ADCY3	O60266	R-HSA-170674;R-HSA-170666;R-HSA-392206;R-HSA-170686;R-HSA-170671\
R-HSA-6794361	Neurexins and neuroligins	1	60	0.00506714	0.617155	0.617155	1	19	0.00128491	9606	Homo sapiens	STX1A	Q16623	R-HSA-6794353\
R-HSA-6784531	tRNA processing in the nucleus	1	62	0.00523604	0.629244	0.629244	1	7	0.000473389	9606	Homo sapiens	NUP50	Q9UKX7	R-HSA-6783483\
R-HSA-4551638	SUMOylation of chromatin organization proteins	1	62	0.00523604	0.629244	0.629244	2	15	0.0010144	9606	Homo sapiens	NUP50	Q9UKX7	R-HSA-4615987;R-HSA-4615872\
R-HSA-5358351	Signaling by Hedgehog	2	137	0.01157	0.643877	0.643877	2	82	0.00554541	9606	Homo sapiens	PRKAR1A;ADCY3	O60266;P10644	R-HSA-5610727;R-HSA-5610749\
R-HSA-9662360	Sensory processing of sound by inner hair cells of the cochlea	1	70	0.00591166	0.673922	0.673922	1	7	0.000473389	9606	Homo sapiens	STX1A	Q16623	R-HSA-9662096\
R-HSA-1430728	Metabolism	33	2202	0.185964	0.684313	0.684313	63	2112	0.142828	9606	Homo sapiens	SLC35B2;SLC46A1;MRPS36;RPLP1;GDPD1;ADCY3;AGPAT1;OAZ3;RFK;ME3;A4GALT;GSTM2;SLC37A1;STARD5;CHST7;CHKA;STARD3NL;MMAB;STARD7;SPHK1;NDUFA2;PLEKHA6;OCRL;SLC6A8;G6PC3;AADAC;UQCRQ;PRKAR1A;NUP50;UST;TMEM126B;STX1A;CHST3	Q8TB61;Q16623;Q9NSY2;P28161;P82909;Q9NS84;O43678;O95772;Q99943;Q8N9F7;Q9Y2C2;O14949;O60266;P48029;Q9NPC4;Q01968;Q96EY8;Q9NYA1;Q16798;Q9BUM1;Q9NQZ5;P57057;Q9Y2H5;P10644;Q969G6;Q96NT5;Q7LGC8;P35790;Q9UMX2;P22760;Q8IUX1;P05386;Q9UKX7	R-HSA-3262512;R-HSA-9866132;R-HSA-6799202;R-HSA-350600;R-HSA-381707;R-HSA-163217;R-HSA-3257122;R-HSA-5694018;R-HSA-200729;R-HSA-164377;R-HSA-196126;R-HSA-9866164;R-HSA-163617;R-HSA-9866162;R-HSA-1675836;R-HSA-163748;R-HSA-164651;R-HSA-1675824;R-HSA-6799179;R-HSA-9853499;R-HSA-6799178;R-HSA-170796;R-HSA-6799191;R-HSA-2022061;R-HSA-111925;R-HSA-176054;R-HSA-6799199;R-HSA-6799197;R-HSA-6799196;R-HSA…
R-HSA-199992	trans-Golgi Network Vesicle Budding	1	74	0.00624947	0.69421	0.69421	4	19	0.00128491	9606	Homo sapiens	OCRL	Q01968	R-HSA-421831;R-HSA-421836;R-HSA-421835;R-HSA-421833\
R-HSA-211859	Biological oxidations	3	224	0.0189173	0.695561	0.695561	3	182	0.0123081	9606	Homo sapiens	SLC35B2;GSTM2;AADAC	Q8TB61;P28161;P22760	R-HSA-741449;R-HSA-176054;R-HSA-5689000\
R-HSA-3371453	Regulation of HSF1-mediated heat shock response	1	75	0.00633392	0.699082	0.699082	1	14	0.000946778	9606	Homo sapiens	NUP50	Q9UKX7	R-HSA-5252041\
R-HSA-168273	Influenza Viral RNA Transcription and Replication	2	152	0.0128368	0.699182	0.699182	4	13	0.000879151	9606	Homo sapiens	RPLP1;NUP50	P05386;Q9UKX7	R-HSA-192627;R-HSA-192704;R-HSA-192841;R-HSA-192925\
R-HSA-159236	Transport of Mature mRNA derived from an Intron-Containing Transcript	1	78	0.00658728	0.713241	0.713241	3	4	0.000270508	9606	Homo sapiens	NUP50	Q9UKX7	R-HSA-75097;R-HSA-75096;R-HSA-75098\
R-HSA-9659379	Sensory processing of sound	1	78	0.00658728	0.713241	0.713241	1	13	0.000879151	9606	Homo sapiens	STX1A	Q16623	R-HSA-9662096\
R-HSA-8957322	Metabolism of steroids	2	157	0.013259	0.715975	0.715975	2	220	0.0148779	9606	Homo sapiens	STARD5;STARD3NL	Q9NSY2;O95772	R-HSA-196126;R-HSA-8873850\
R-HSA-5578749	Transcriptional regulation by small RNAs	1	79	0.00667173	0.717812	0.717812	1	5	0.000338135	9606	Homo sapiens	NUP50	Q9UKX7	R-HSA-5578744\
R-HSA-1169408	ISG15 antiviral mechanism	1	80	0.00675619	0.722311	0.722311	1	16	0.00108203	9606	Homo sapiens	NUP50	Q9UKX7	R-HSA-1176059\
R-HSA-70171	Glycolysis	1	80	0.00675619	0.722311	0.722311	1	24	0.00162305	9606	Homo sapiens	NUP50	Q9UKX7	R-HSA-170796\
R-HSA-9009391	Extra-nuclear estrogen signaling	1	80	0.00675619	0.722311	0.722311	1	39	0.00263745	9606	Homo sapiens	SPHK1	Q9NYA1	R-HSA-9625814\
R-HSA-3108214	SUMOylation of DNA damage response and repair proteins	1	81	0.00684064	0.726738	0.726738	4	24	0.00162305	9606	Homo sapiens	NUP50	Q9UKX7	R-HSA-3000348;R-HSA-3000399;R-HSA-5228508;R-HSA-3000411\
R-HSA-9833482	PKR-mediated signaling	1	81	0.00684064	0.726738	0.726738	4	40	0.00270508	9606	Homo sapiens	SPHK1	Q9NYA1	R-HSA-9836606;R-HSA-9836621;R-HSA-9833723;R-HSA-9836617\
R-HSA-418555	G alpha (s) signalling events	2	162	0.0136813	0.731979	0.731979	4	28	0.00189356	9606	Homo sapiens	PRKAR1A;ADCY3	O60266;P10644	R-HSA-163617;R-HSA-111925;R-HSA-392129;R-HSA-8951727\
R-HSA-1169410	Antiviral mechanism by IFN-stimulated genes	2	162	0.0136813	0.731979	0.731979	5	71	0.00480151	9606	Homo sapiens	SPHK1;NUP50	Q9NYA1;Q9UKX7	R-HSA-9836606;R-HSA-1176059;R-HSA-9836621;R-HSA-9833723;R-HSA-9836617\
R-HSA-438064	Post NMDA receptor activation events	1	84	0.007094	0.739602	0.739602	2	39	0.00263745	9606	Homo sapiens	PRKAR1A	P10644	R-HSA-111925;R-HSA-8951727\
R-HSA-9662851	Anti-inflammatory response favouring Leishmania parasite infection	2	167	0.0141035	0.747214	0.747214	5	40	0.00270508	9606	Homo sapiens	PRKAR1A;ADCY3	O60266;P10644	R-HSA-163617;R-HSA-111925;R-HSA-392129;R-HSA-8951727;R-HSA-111930\
R-HSA-9664433	Leishmania parasite growth and survival	2	167	0.0141035	0.747214	0.747214	5	40	0.00270508	9606	Homo sapiens	PRKAR1A;ADCY3	O60266;P10644	R-HSA-163617;R-HSA-111925;R-HSA-392129;R-HSA-8951727;R-HSA-111930\
R-HSA-72202	Transport of Mature Transcript to Cytoplasm	1	87	0.00734735	0.751863	0.751863	12	13	0.000879151	9606	Homo sapiens	NUP50	Q9UKX7	R-HSA-159046;R-HSA-159050;R-HSA-158441;R-HSA-158447;R-HSA-111439;R-HSA-77587;R-HSA-158481;R-HSA-158484;R-HSA-75097;R-HSA-75096;R-HSA-75098;R-HSA-77594\
R-HSA-2980736	Peptide hormone metabolism	1	87	0.00734735	0.751863	0.751863	1	63	0.0042605	9606	Homo sapiens	STX1A	Q16623	R-HSA-9023173\
R-HSA-5419276	Mitochondrial translation termination	1	88	0.0074318	0.755822	0.755822	5	5	0.000338135	9606	Homo sapiens	MRPS36	P82909	R-HSA-5419264;R-HSA-5419281;R-HSA-5419271;R-HSA-5419273;R-HSA-5419277\
R-HSA-5368286	Mitochondrial translation initiation	1	88	0.0074318	0.755822	0.755822	3	4	0.000270508	9606	Homo sapiens	MRPS36	P82909	R-HSA-5368279;R-HSA-5389849;R-HSA-5389839\
R-HSA-5389840	Mitochondrial translation elongation	1	88	0.0074318	0.755822	0.755822	5	8	0.000541016	9606	Homo sapiens	MRPS36	P82909	R-HSA-5389842;R-HSA-5389857;R-HSA-5389848;R-HSA-5419279;R-HSA-5419261\
R-HSA-168255	Influenza Infection	2	172	0.0145258	0.761704	0.761704	7	58	0.00392236	9606	Homo sapiens	RPLP1;NUP50	P05386;Q9UKX7	R-HSA-192627;R-HSA-192704;R-HSA-168880;R-HSA-168337;R-HSA-1176059;R-HSA-192841;R-HSA-192925\
R-HSA-156902	Peptide chain elongation	1	90	0.00760071	0.763551	0.763551	4	5	0.000338135	9606	Homo sapiens	RPLP1	P05386	R-HSA-156915;R-HSA-156912;R-HSA-156923;R-HSA-156907\
R-HSA-6794362	Protein-protein interactions at synapses	1	91	0.00768516	0.767323	0.767323	1	33	0.00223169	9606	Homo sapiens	STX1A	Q16623	R-HSA-6794353\
R-HSA-390466	Chaperonin-mediated protein folding	1	92	0.00776961	0.771036	0.771036	1	19	0.00128491	9606	Homo sapiens	SPHK1	Q9NYA1	R-HSA-391266\
R-HSA-9700206	Signaling by ALK in cancer	1	93	0.00785407	0.77469	0.77469	3	71	0.00480151	9606	Homo sapiens	PRKAR1A	P10644	R-HSA-9700181;R-HSA-9700179;R-HSA-9700131\
R-HSA-9725370	Signaling by ALK fusions and activated point mutants	1	93	0.00785407	0.77469	0.77469	2	63	0.0042605	9606	Homo sapiens	PRKAR1A	P10644	R-HSA-9700181;R-HSA-9700179\
R-HSA-5368287	Mitochondrial translation	1	94	0.00793852	0.778286	0.778286	13	17	0.00114966	9606	Homo sapiens	MRPS36	P82909	R-HSA-5389842;R-HSA-5419281;R-HSA-5368279;R-HSA-5389848;R-HSA-5389849;R-HSA-5419261;R-HSA-5419264;R-HSA-5389857;R-HSA-5419271;R-HSA-5419273;R-HSA-5419279;R-HSA-5389839;R-HSA-5419277\
R-HSA-72764	Eukaryotic Translation Termination	1	94	0.00793852	0.778286	0.778286	3	5	0.000338135	9606	Homo sapiens	RPLP1	P05386	R-HSA-141671;R-HSA-141691;R-HSA-141673\
R-HSA-2408557	Selenocysteine synthesis	1	94	0.00793852	0.778286	0.778286	2	7	0.000473389	9606	Homo sapiens	RPLP1	P05386	R-HSA-2408529;R-HSA-5333615\
R-HSA-9013423	RAC3 GTPase cycle	1	94	0.00793852	0.778286	0.778286	1	6	0.000405762	9606	Homo sapiens	OCRL	Q01968	R-HSA-9018806\
R-HSA-156842	Eukaryotic Translation Elongation	1	95	0.00802297	0.781825	0.781825	4	9	0.000608643	9606	Homo sapiens	RPLP1	P05386	R-HSA-156915;R-HSA-156912;R-HSA-156923;R-HSA-156907\
R-HSA-3371556	Cellular response to heat stress	1	95	0.00802297	0.781825	0.781825	1	29	0.00196118	9606	Homo sapiens	NUP50	Q9UKX7	R-HSA-5252041\
R-HSA-556833	Metabolism of lipids	10	764	0.0645216	0.783035	0.783035	14	863	0.0583621	9606	Homo sapiens	STARD5;CHKA;STARD3NL;STARD7;SPHK1;GDPD1;PLEKHA6;OCRL;A4GALT;AGPAT1	Q8N9F7;Q99943;Q9NYA1;Q9NQZ5;Q9NSY2;P35790;Q9Y2H5;Q9NPC4;O95772;Q01968	R-HSA-1483222;R-HSA-8873830;R-HSA-1675836;R-HSA-8877153;R-HSA-6814766;R-HSA-1675824;R-HSA-1483004;R-HSA-75885;R-HSA-1675988;R-HSA-428273;R-HSA-9846477;R-HSA-196126;R-HSA-8873850;R-HSA-8870489\
R-HSA-975956	Nonsense Mediated Decay (NMD) independent of the Exon Junction Complex (EJC)	1	96	0.00810742	0.785307	0.785307	1	1	6.7627e-05	9606	Homo sapiens	RPLP1	P05386	R-HSA-927789\
R-HSA-442755	Activation of NMDA receptors and postsynaptic events	1	97	0.00819188	0.788735	0.788735	2	71	0.00480151	9606	Homo sapiens	PRKAR1A	P10644	R-HSA-111925;R-HSA-8951727\
R-HSA-391251	Protein folding	1	98	0.00827633	0.792108	0.792108	1	28	0.00189356	9606	Homo sapiens	SPHK1	Q9NYA1	R-HSA-391266\
R-HSA-5668914	Diseases of metabolism	3	264	0.0222954	0.794853	0.794853	3	206	0.0139312	9606	Homo sapiens	G6PC3;MMAB;CHST3	Q96EY8;Q9BUM1;Q7LGC8	R-HSA-3595175;R-HSA-3282876;R-HSA-3322125\
R-HSA-4420097	VEGFA-VEGFR2 Pathway	1	100	0.00844523	0.798694	0.798694	2	79	0.00534253	9606	Homo sapiens	SPHK1	Q9NYA1	R-HSA-5218845;R-HSA-5218823\
R-HSA-192823	Viral mRNA Translation	1	101	0.00852968	0.801908	0.801908	2	2	0.000135254	9606	Homo sapiens	RPLP1	P05386	R-HSA-192704;R-HSA-192841\
R-HSA-72689	Formation of a pool of free 40S subunits	1	102	0.00861414	0.805072	0.805072	1	2	0.000135254	9606	Homo sapiens	RPLP1	P05386	R-HSA-72673\
R-HSA-9633012	Response of EIF2AK4 (GCN2) to amino acid deficiency	1	102	0.00861414	0.805072	0.805072	4	16	0.00108203	9606	Homo sapiens	RPLP1	P05386	R-HSA-9633008;R-HSA-9633742;R-HSA-9634669;R-HSA-9633005\
R-HSA-5619102	SLC transporter disorders	1	103	0.00869859	0.808185	0.808185	1	65	0.00439575	9606	Homo sapiens	NUP50	Q9UKX7	R-HSA-5661474\
R-HSA-112315	Transmission across Chemical Synapses	3	273	0.0230555	0.813079	0.813079	19	162	0.0109556	9606	Homo sapiens	PRKAR1A;ADCY3;STX1A	Q16623;O60266;P10644	R-HSA-888589;R-HSA-380869;R-HSA-380901;R-HSA-8951727;R-HSA-170666;R-HSA-392206;R-HSA-380905;R-HSA-170671;R-HSA-374922;R-HSA-170674;R-HSA-111925;R-HSA-372529;R-HSA-374899;R-HSA-210426;R-HSA-380574;R-HSA-170686;R-HSA-372505;R-HSA-210430;R-HSA-917744\
R-HSA-211945	Phase I - Functionalization of compounds	1	105	0.00886749	0.814264	0.814264	1	101	0.00683032	9606	Homo sapiens	AADAC	P22760	R-HSA-5689000\
R-HSA-71291	Metabolism of amino acids and derivatives	4	355	0.0299806	0.820687	0.820687	7	249	0.0168391	9606	Homo sapiens	SLC6A8;MRPS36;RPLP1;OAZ3	P82909;P48029;Q9UMX2;P05386	R-HSA-353125;R-HSA-350567;R-HSA-5694018;R-HSA-2408529;R-HSA-350600;R-HSA-5333615;R-HSA-200396\
R-HSA-194138	Signaling by VEGF	1	110	0.00928976	0.828637	0.828637	2	86	0.00581592	9606	Homo sapiens	SPHK1	Q9NYA1	R-HSA-5218845;R-HSA-5218823\
R-HSA-211000	Gene Silencing by RNA	1	111	0.00937421	0.831376	0.831376	1	40	0.00270508	9606	Homo sapiens	NUP50	Q9UKX7	R-HSA-5578744\
R-HSA-156827	L13a-mediated translational silencing of Ceruloplasmin expression	1	112	0.00945866	0.834071	0.834071	1	3	0.000202881	9606	Homo sapiens	RPLP1	P05386	R-HSA-156826\
R-HSA-1799339	SRP-dependent cotranslational protein targeting to membrane	1	113	0.00954311	0.836723	0.836723	5	5	0.000338135	9606	Homo sapiens	RPLP1	P05386	R-HSA-1799326;R-HSA-1799330;R-HSA-1799329;R-HSA-1799335;R-HSA-1799332\
R-HSA-72706	GTP hydrolysis and joining of the 60S ribosomal subunit	1	113	0.00954311	0.836723	0.836723	2	3	0.000202881	9606	Homo sapiens	RPLP1	P05386	R-HSA-72672;R-HSA-72671\
R-HSA-72306	tRNA processing	1	113	0.00954311	0.836723	0.836723	1	54	0.00365186	9606	Homo sapiens	NUP50	Q9UKX7	R-HSA-6783483\
R-HSA-112314	Neurotransmitter receptors and postsynaptic signal transmission	2	208	0.0175661	0.846276	0.846276	7	110	0.00743897	9606	Homo sapiens	PRKAR1A;ADCY3	O60266;P10644	R-HSA-170674;R-HSA-111925;R-HSA-8951727;R-HSA-170666;R-HSA-392206;R-HSA-170686;R-HSA-170671\
R-HSA-927802	Nonsense-Mediated Decay (NMD)	1	117	0.00988092	0.846918	0.846918	5	6	0.000405762	9606	Homo sapiens	RPLP1	P05386	R-HSA-927836;R-HSA-927789;R-HSA-927832;R-HSA-927813;R-HSA-927889\
R-HSA-975957	Nonsense Mediated Decay (NMD) enhanced by the Exon Junction Complex (EJC)	1	117	0.00988092	0.846918	0.846918	4	5	0.000338135	9606	Homo sapiens	RPLP1	P05386	R-HSA-927836;R-HSA-927832;R-HSA-927813;R-HSA-927889\
R-HSA-2408522	Selenoamino acid metabolism	1	118	0.00996537	0.849366	0.849366	2	23	0.00155542	9606	Homo sapiens	RPLP1	P05386	R-HSA-2408529;R-HSA-5333615\
R-HSA-68875	Mitotic Prophase	1	118	0.00996537	0.849366	0.849366	2	34	0.00229932	9606	Homo sapiens	NUP50	Q9UKX7	R-HSA-2990880;R-HSA-2990882\
R-HSA-72613	Eukaryotic Translation Initiation	1	120	0.0101343	0.854146	0.854146	4	21	0.00142017	9606	Homo sapiens	RPLP1	P05386	R-HSA-72673;R-HSA-72672;R-HSA-156826;R-HSA-72671\
R-HSA-72737	Cap-dependent Translation Initiation	1	120	0.0101343	0.854146	0.854146	3	18	0.00121729	9606	Homo sapiens	RPLP1	P05386	R-HSA-72673;R-HSA-72672;R-HSA-72671\
R-HSA-162909	Host Interactions of HIV factors	1	131	0.0110633	0.877862	0.877862	5	54	0.00365186	9606	Homo sapiens	NUP50	Q9UKX7	R-HSA-165043;R-HSA-180710;R-HSA-165047;R-HSA-180622;R-HSA-180732\
R-HSA-9705671	SARS-CoV-2 activates/modulates innate and adaptive immune responses	1	144	0.0121611	0.900991	0.900991	2	47	0.00317847	9606	Homo sapiens	NUP50	Q9UKX7	R-HSA-9768142;R-HSA-9708889\
R-HSA-8856828	Clathrin-mediated endocytosis	1	145	0.0122456	0.902578	0.902578	9	35	0.00236694	9606	Homo sapiens	OCRL	Q01968	R-HSA-8868661;R-HSA-8868660;R-HSA-8868659;R-HSA-8868658;R-HSA-8869438;R-HSA-8868651;R-HSA-8871194;R-HSA-8871193;R-HSA-8868648\
R-HSA-3781865	Diseases of glycosylation	1	146	0.01233	0.90414	0.90414	1	77	0.00520728	9606	Homo sapiens	CHST3	Q7LGC8	R-HSA-3595175\
R-HSA-9824439	Bacterial Infection Pathways	1	148	0.0124989	0.907189	0.907189	1	145	0.00980591	9606	Homo sapiens	STX1A	Q16623	R-HSA-181567\
R-HSA-162599	Late Phase of HIV Life Cycle	1	149	0.0125834	0.908677	0.908677	2	77	0.00520728	9606	Homo sapiens	NUP50	Q9UKX7	R-HSA-165043;R-HSA-165047\
R-HSA-9824443	Parasitic Infection Pathways	2	253	0.0213664	0.9135	0.9135	5	95	0.00642456	9606	Homo sapiens	PRKAR1A;ADCY3	O60266;P10644	R-HSA-163617;R-HSA-111925;R-HSA-392129;R-HSA-8951727;R-HSA-111930\
R-HSA-9658195	Leishmania infection	2	253	0.0213664	0.9135	0.9135	5	95	0.00642456	9606	Homo sapiens	PRKAR1A;ADCY3	O60266;P10644	R-HSA-163617;R-HSA-111925;R-HSA-392129;R-HSA-8951727;R-HSA-111930\
R-HSA-9711097	Cellular response to starvation	1	157	0.013259	0.919759	0.919759	4	28	0.00189356	9606	Homo sapiens	RPLP1	P05386	R-HSA-9633008;R-HSA-9633742;R-HSA-9634669;R-HSA-9633005\
R-HSA-9010553	Regulation of expression of SLITs and ROBOs	1	159	0.0134279	0.922313	0.922313	2	19	0.00128491	9606	Homo sapiens	RPLP1	P05386	R-HSA-9014652;R-HSA-9014610\
R-HSA-983231	Factors involved in megakaryocyte development and platelet production	1	160	0.0135124	0.92356	0.92356	1	43	0.00290796	9606	Homo sapiens	PRKAR1A	P10644	R-HSA-992708\
R-HSA-162587	HIV Life Cycle	1	162	0.0136813	0.925994	0.925994	2	116	0.00784473	9606	Homo sapiens	NUP50	Q9UKX7	R-HSA-165043;R-HSA-165047\
R-HSA-9609507	Protein localization	1	166	0.0140191	0.930634	0.930634	5	53	0.00358423	9606	Homo sapiens	STX1A	Q16623	R-HSA-9609921;R-HSA-9609860;R-HSA-9610442;R-HSA-9609899;R-HSA-9609917\
R-HSA-5619115	Disorders of transmembrane transporters	1	168	0.014188	0.932844	0.932844	1	88	0.00595117	9606	Homo sapiens	NUP50	Q9UKX7	R-HSA-5661474\
R-HSA-9610379	HCMV Late Events	1	173	0.0146103	0.938067	0.938067	2	19	0.00128491	9606	Homo sapiens	NUP50	Q9UKX7	R-HSA-9636128;R-HSA-9629004\
R-HSA-3108232	SUMO E3 ligases SUMOylate target proteins	1	175	0.0147792	0.940042	0.940042	12	132	0.00892676	9606	Homo sapiens	NUP50	Q9UKX7	R-HSA-5228525;R-HSA-3000399;R-HSA-5228523;R-HSA-4551649;R-HSA-4615872;R-HSA-3000348;R-HSA-5228508;R-HSA-4615987;R-HSA-3000411;R-HSA-4570493;R-HSA-4551679;R-HSA-4655355\
R-HSA-913531	Interferon Signaling	2	287	0.0242378	0.944858	0.944858	5	119	0.00804761	9606	Homo sapiens	SPHK1;NUP50	Q9NYA1;Q9UKX7	R-HSA-9836606;R-HSA-1176059;R-HSA-9836621;R-HSA-9833723;R-HSA-9836617\
R-HSA-2990846	SUMOylation	1	181	0.0152859	0.945597	0.945597	12	141	0.0095354	9606	Homo sapiens	NUP50	Q9UKX7	R-HSA-5228525;R-HSA-3000399;R-HSA-5228523;R-HSA-4551649;R-HSA-4615872;R-HSA-3000348;R-HSA-5228508;R-HSA-4615987;R-HSA-3000411;R-HSA-4570493;R-HSA-4551679;R-HSA-4655355\
R-HSA-6791226	Major pathway of rRNA processing in the nucleolus and cytosol	1	183	0.0154548	0.947333	0.947333	1	7	0.000473389	9606	Homo sapiens	RPLP1	P05386	R-HSA-6791218\
R-HSA-72766	Translation	2	294	0.024829	0.949811	0.949811	29	99	0.00669507	9606	Homo sapiens	MRPS36;RPLP1	P82909;P05386	R-HSA-5389842;R-HSA-5419281;R-HSA-1799326;R-HSA-5368279;R-HSA-5389848;R-HSA-5389849;R-HSA-5419264;R-HSA-5419271;R-HSA-156826;R-HSA-5419273;R-HSA-5419279;R-HSA-5389839;R-HSA-72671;R-HSA-5419277;R-HSA-72673;R-HSA-72672;R-HSA-141671;R-HSA-156907;R-HSA-141673;R-HSA-5419261;R-HSA-156915;R-HSA-156912;R-HSA-5389857;R-HSA-156923;R-HSA-1799330;R-HSA-141691;R-HSA-1799329;R-HSA-1799335;R-HSA-1799332\
R-HSA-8868773	rRNA processing in the nucleus and cytosol	1	193	0.0162993	0.955218	0.955218	1	15	0.0010144	9606	Homo sapiens	RPLP1	P05386	R-HSA-6791218\
R-HSA-8939211	ESR-mediated signaling	1	195	0.0164682	0.956648	0.956648	1	111	0.00750659	9606	Homo sapiens	SPHK1	Q9NYA1	R-HSA-9625814\
R-HSA-9006925	Intracellular signaling by second messengers	2	314	0.026518	0.96174	0.96174	3	116	0.00784473	9606	Homo sapiens	PRKAR1A;ADCY3	O60266;P10644	R-HSA-111925;R-HSA-8951727;R-HSA-111930\
R-HSA-72312	rRNA processing	1	203	0.0171438	0.961928	0.961928	1	21	0.00142017	9606	Homo sapiens	RPLP1	P05386	R-HSA-6791218\
R-HSA-376176	Signaling by ROBO receptors	1	205	0.0173127	0.963145	0.963145	2	59	0.00398999	9606	Homo sapiens	RPLP1	P05386	R-HSA-9014652;R-HSA-9014610\
R-HSA-418594	G alpha (i) signalling events	2	317	0.0267714	0.963278	0.963278	13	74	0.0050044	9606	Homo sapiens	PRKAR1A;ADCY3	O60266;P10644	R-HSA-392129;R-HSA-8951727;R-HSA-170666;R-HSA-392206;R-HSA-170671;R-HSA-170674;R-HSA-170672;R-HSA-111925;R-HSA-170676;R-HSA-170677;R-HSA-111930;R-HSA-170686;R-HSA-170685\
R-HSA-112316	Neuronal System	3	419	0.0353855	0.964856	0.964856	20	216	0.0146074	9606	Homo sapiens	PRKAR1A;ADCY3;STX1A	Q16623;O60266;P10644	R-HSA-888589;R-HSA-380869;R-HSA-380901;R-HSA-8951727;R-HSA-170666;R-HSA-392206;R-HSA-380905;R-HSA-170671;R-HSA-374922;R-HSA-170674;R-HSA-111925;R-HSA-372529;R-HSA-374899;R-HSA-6794353;R-HSA-210426;R-HSA-380574;R-HSA-170686;R-HSA-372505;R-HSA-210430;R-HSA-917744\
R-HSA-9609690	HCMV Early Events	1	208	0.0175661	0.964898	0.964898	2	12	0.000811524	9606	Homo sapiens	NUP50	Q9UKX7	R-HSA-9614369;R-HSA-9614367\
R-HSA-9705683	SARS-CoV-2-host interactions	1	221	0.018664	0.971585	0.971585	2	67	0.00453101	9606	Homo sapiens	NUP50	Q9UKX7	R-HSA-9768142;R-HSA-9708889\
R-HSA-162906	HIV Infection	1	232	0.0195929	0.976242	0.976242	5	159	0.0107527	9606	Homo sapiens	NUP50	Q9UKX7	R-HSA-165043;R-HSA-180710;R-HSA-165047;R-HSA-180622;R-HSA-180732\
R-HSA-425407	SLC-mediated transmembrane transport	1	249	0.0210286	0.981989	0.981989	1	199	0.0134578	9606	Homo sapiens	SLC35B2	Q8TB61	R-HSA-741449\
R-HSA-9609646	HCMV Infection	1	262	0.0221265	0.985431	0.985431	4	31	0.00209644	9606	Homo sapiens	NUP50	Q9UKX7	R-HSA-9614369;R-HSA-9636128;R-HSA-9614367;R-HSA-9629004\
R-HSA-9006931	Signaling by Nuclear Receptors	1	270	0.0228021	0.987215	0.987215	1	192	0.0129844	9606	Homo sapiens	SPHK1	Q9NYA1	R-HSA-9625814\
R-HSA-72203	Processing of Capped Intron-Containing Pre-mRNA	1	287	0.0242378	0.990317	0.990317	12	34	0.00229932	9606	Homo sapiens	NUP50	Q9UKX7	R-HSA-159046;R-HSA-159050;R-HSA-158441;R-HSA-158447;R-HSA-111439;R-HSA-77587;R-HSA-158481;R-HSA-158484;R-HSA-75097;R-HSA-75096;R-HSA-75098;R-HSA-77594\
R-HSA-9694516	SARS-CoV-2 Infection	1	316	0.0266869	0.993978	0.993978	2	208	0.0140664	9606	Homo sapiens	NUP50	Q9UKX7	R-HSA-9768142;R-HSA-9708889\
R-HSA-382551	Transport of small molecules	4	726	0.0613124	0.997453	0.997453	6	462	0.0312437	9606	Homo sapiens	SLC35B2;SLC46A1;PRKAR1A;ADCY3	Q8TB61;Q96NT5;O60266;P10644	R-HSA-917870;R-HSA-741449;R-HSA-163617;R-HSA-111925;R-HSA-8951727;R-HSA-164377\
R-HSA-68886	M Phase	1	380	0.0320919	0.997898	0.997898	2	96	0.00649219	9606	Homo sapiens	NUP50	Q9UKX7	R-HSA-2990880;R-HSA-2990882\
R-HSA-8953897	Cellular responses to stimuli	5	877	0.0740647	0.998646	0.998646	10	595	0.040238	9606	Homo sapiens	SLC46A1;PRKAR1A;RPLP1;NUP50;ADCY3	Q96NT5;O60266;P10644;P05386;Q9UKX7	R-HSA-917870;R-HSA-9633008;R-HSA-163617;R-HSA-111925;R-HSA-8951727;R-HSA-5252041;R-HSA-164377;R-HSA-9633742;R-HSA-9634669;R-HSA-9633005\
R-HSA-381753	Olfactory Signaling Pathway	1	421	0.0355544	0.998932	0.998932	2	13	0.000879151	9606	Homo sapiens	ADCY3	O60266	R-HSA-9712183;R-HSA-9712187\
R-HSA-9012999	RHO GTPase cycle	1	452	0.0381725	0.999361	0.999361	2	91	0.00615405	9606	Homo sapiens	OCRL	Q01968	R-HSA-9017488;R-HSA-9018806\
R-HSA-449147	Signaling by Interleukins	1	458	0.0386792	0.999422	0.999422	1	505	0.0341516	9606	Homo sapiens	STX1A	Q16623	R-HSA-449117\
R-HSA-5663202	Diseases of signal transduction by growth factor receptors and second messengers	1	476	0.0401993	0.999571	0.999571	3	514	0.0347603	9606	Homo sapiens	PRKAR1A	P10644	R-HSA-9700181;R-HSA-9700179;R-HSA-9700131\
R-HSA-388396	GPCR downstream signalling	2	638	0.0538806	0.999666	0.999666	15	175	0.0118347	9606	Homo sapiens	PRKAR1A;ADCY3	O60266;P10644	R-HSA-163617;R-HSA-392129;R-HSA-392064;R-HSA-8951727;R-HSA-170666;R-HSA-392206;R-HSA-170671;R-HSA-170674;R-HSA-170672;R-HSA-111925;R-HSA-170676;R-HSA-170677;R-HSA-111930;R-HSA-170686;R-HSA-170685\
R-HSA-9709957	Sensory Perception	2	641	0.0541339	0.999681	0.999681	3	131	0.00885913	9606	Homo sapiens	ADCY3;STX1A	Q16623;O60266	R-HSA-9712183;R-HSA-9662096;R-HSA-9712187\
R-HSA-2262752	Cellular responses to stress	3	776	0.065535	0.999722	0.999722	6	513	0.0346926	9606	Homo sapiens	SLC46A1;RPLP1;NUP50	Q96NT5;P05386;Q9UKX7	R-HSA-917870;R-HSA-9633008;R-HSA-5252041;R-HSA-9633742;R-HSA-9634669;R-HSA-9633005\
R-HSA-9679506	SARS-CoV Infections	1	509	0.0429862	0.999753	0.999753	2	396	0.0267803	9606	Homo sapiens	NUP50	Q9UKX7	R-HSA-9768142;R-HSA-9708889\
R-HSA-1280215	Cytokine Signaling in Immune system	3	791	0.0668018	0.999777	0.999777	6	785	0.0530872	9606	Homo sapiens	SPHK1;NUP50;STX1A	Q9NYA1;Q16623;Q9UKX7	R-HSA-9836606;R-HSA-1176059;R-HSA-9836621;R-HSA-449117;R-HSA-9833723;R-HSA-9836617\
R-HSA-69278	Cell Cycle, Mitotic	1	524	0.044253	0.999807	0.999807	2	357	0.0241428	9606	Homo sapiens	NUP50	Q9UKX7	R-HSA-2990880;R-HSA-2990882\
R-HSA-422475	Axon guidance	1	540	0.0456043	0.999853	0.999853	2	294	0.0198823	9606	Homo sapiens	RPLP1	P05386	R-HSA-9014652;R-HSA-9014610\
R-HSA-9006934	Signaling by Receptor Tyrosine Kinases	1	554	0.0467866	0.999883	0.999883	2	759	0.0513289	9606	Homo sapiens	SPHK1	Q9NYA1	R-HSA-5218845;R-HSA-5218823\
R-HSA-372790	Signaling by GPCR	2	713	0.0602145	0.999895	0.999895	15	392	0.0265098	9606	Homo sapiens	PRKAR1A;ADCY3	O60266;P10644	R-HSA-163617;R-HSA-392129;R-HSA-392064;R-HSA-8951727;R-HSA-170666;R-HSA-392206;R-HSA-170671;R-HSA-170674;R-HSA-170672;R-HSA-111925;R-HSA-170676;R-HSA-170677;R-HSA-111930;R-HSA-170686;R-HSA-170685\
R-HSA-8953854	Metabolism of RNA	2	716	0.0604679	0.9999	0.9999	21	199	0.0134578	9606	Homo sapiens	RPLP1;NUP50	P05386;Q9UKX7	R-HSA-927789;R-HSA-159046;R-HSA-159050;R-HSA-927813;R-HSA-158441;R-HSA-158447;R-HSA-111439;R-HSA-927836;R-HSA-77587;R-HSA-191825;R-HSA-158481;R-HSA-191830;R-HSA-6791218;R-HSA-927832;R-HSA-158484;R-HSA-75097;R-HSA-75096;R-HSA-75098;R-HSA-77594;R-HSA-6783483;R-HSA-927889\
R-HSA-9675108	Nervous system development	1	566	0.0478	0.999905	0.999905	2	320	0.0216406	9606	Homo sapiens	RPLP1	P05386	R-HSA-9014652;R-HSA-9014610\
R-HSA-199991	Membrane Trafficking	1	637	0.0537961	0.999971	0.999971	13	219	0.0148103	9606	Homo sapiens	OCRL	Q01968	R-HSA-421831;R-HSA-421836;R-HSA-8868651;R-HSA-421835;R-HSA-421833;R-HSA-8868648;R-HSA-8868661;R-HSA-8868660;R-HSA-8868659;R-HSA-8868658;R-HSA-8869438;R-HSA-8871194;R-HSA-8871193\
R-HSA-1640170	Cell Cycle	1	658	0.0555696	0.99998	0.99998	2	457	0.0309055	9606	Homo sapiens	NUP50	Q9UKX7	R-HSA-2990880;R-HSA-2990882\
R-HSA-194315	Signaling by Rho GTPases	1	677	0.0571742	0.999985	0.999985	2	203	0.0137283	9606	Homo sapiens	OCRL	Q01968	R-HSA-9017488;R-HSA-9018806\
R-HSA-9716542	Signaling by Rho GTPases, Miro GTPases and RHOBTB3	1	693	0.0585255	0.999989	0.999989	2	212	0.0143369	9606	Homo sapiens	OCRL	Q01968	R-HSA-9017488;R-HSA-9018806\
R-HSA-109582	Hemostasis	1	727	0.0613968	0.999994	0.999994	1	342	0.0231284	9606	Homo sapiens	PRKAR1A	P10644	R-HSA-992708\
R-HSA-5653656	Vesicle-mediated transport	1	763	0.0644371	0.999997	0.999997	13	252	0.017042	9606	Homo sapiens	OCRL	Q01968	R-HSA-421831;R-HSA-421836;R-HSA-8868651;R-HSA-421835;R-HSA-421833;R-HSA-8868648;R-HSA-8868661;R-HSA-8868660;R-HSA-8868659;R-HSA-8868658;R-HSA-8869438;R-HSA-8871194;R-HSA-8871193\
R-HSA-5663205	Infectious disease	5	1340	0.113166	0.999998	0.999998	24	982	0.0664097	9606	Homo sapiens	PRKAR1A;RPLP1;NUP50;ADCY3;STX1A	Q16623;O60266;P10644;P05386;Q9UKX7	R-HSA-192704;R-HSA-392129;R-HSA-192841;R-HSA-180622;R-HSA-9614367;R-HSA-9708889;R-HSA-168337;R-HSA-9768142;R-HSA-9629004;R-HSA-192925;R-HSA-163617;R-HSA-180710;R-HSA-8951727;R-HSA-1176059;R-HSA-192627;R-HSA-165043;R-HSA-168880;R-HSA-9614369;R-HSA-9636128;R-HSA-111925;R-HSA-165047;R-HSA-111930;R-HSA-181567;R-HSA-180732\
R-HSA-9824446	Viral Infection Pathways	2	1044	0.0881682	0.999999	0.999999	18	743	0.0502468	9606	Homo sapiens	RPLP1;NUP50	P05386;Q9UKX7	R-HSA-192704;R-HSA-180710;R-HSA-1176059;R-HSA-192841;R-HSA-180622;R-HSA-9614367;R-HSA-9708889;R-HSA-192627;R-HSA-165043;R-HSA-168880;R-HSA-9614369;R-HSA-168337;R-HSA-9636128;R-HSA-165047;R-HSA-9768142;R-HSA-180732;R-HSA-9629004;R-HSA-192925\
R-HSA-392499	Metabolism of proteins	8	2073	0.17507	1	1	47	870	0.0588355	9606	Homo sapiens	STARD7;MRPS36;UQCRQ;SPHK1;RPLP1;NUP50;NDUFA2;STX1A	Q9NYA1;O14949;Q16623;Q9NQZ5;P82909;O43678;P05386;Q9UKX7	R-HSA-5389842;R-HSA-5419281;R-HSA-1799326;R-HSA-5368279;R-HSA-4615872;R-HSA-5389848;R-HSA-9839772;R-HSA-5389849;R-HSA-9837978;R-HSA-9023173;R-HSA-9839751;R-HSA-5419264;R-HSA-5228508;R-HSA-5419271;R-HSA-156826;R-HSA-5419273;R-HSA-5419279;R-HSA-5389839;R-HSA-72671;R-HSA-5419277;R-HSA-72673;R-HSA-72672;R-HSA-9838004;R-HSA-5228525;R-HSA-3000399;R-HSA-5228523;R-HSA-4551649;R-HSA-141671;R-HSA-391266;R-…
R-HSA-1266738	Developmental Biology	2	1379	0.11646	1	1	3	909	0.0614729	9606	Homo sapiens	RPLP1;STX1A	Q16623;P05386	R-HSA-5682802;R-HSA-9014652;R-HSA-9014610\
R-HSA-1643685	Disease	8	2191	0.185035	1	1	31	1916	0.129573	9606	Homo sapiens	G6PC3;PRKAR1A;MMAB;RPLP1;NUP50;ADCY3;STX1A;CHST3	Q96EY8;Q9BUM1;Q16623;Q7LGC8;O60266;P10644;P05386;Q9UKX7	R-HSA-9700181;R-HSA-192704;R-HSA-392129;R-HSA-9700179;R-HSA-192841;R-HSA-180622;R-HSA-9614367;R-HSA-9708889;R-HSA-3282876;R-HSA-3595175;R-HSA-168337;R-HSA-9768142;R-HSA-9629004;R-HSA-192925;R-HSA-163617;R-HSA-180710;R-HSA-8951727;R-HSA-1176059;R-HSA-192627;R-HSA-165043;R-HSA-168880;R-HSA-9614369;R-HSA-9636128;R-HSA-111925;R-HSA-5661474;R-HSA-165047;R-HSA-9700131;R-HSA-111930;R-HSA-181567;R-HSA-18…
R-HSA-597592	Post-translational protein modification	1	1467	0.123892	1	1	12	582	0.0393589	9606	Homo sapiens	NUP50	Q9UKX7	R-HSA-5228525;R-HSA-3000399;R-HSA-5228523;R-HSA-4551649;R-HSA-4615872;R-HSA-3000348;R-HSA-5228508;R-HSA-4615987;R-HSA-3000411;R-HSA-4570493;R-HSA-4551679;R-HSA-4655355\
R-HSA-74160	Gene expression (Transcription)	1	1607	0.135715	1	1	1	1139	0.0770271	9606	Homo sapiens	NUP50	Q9UKX7	R-HSA-5578744\
R-HSA-168256	Immune System	3	2209	0.186555	1	1	6	1687	0.114087	9606	Homo sapiens	SPHK1;NUP50;STX1A	Q9NYA1;Q16623;Q9UKX7	R-HSA-9836606;R-HSA-1176059;R-HSA-9836621;R-HSA-449117;R-HSA-9833723;R-HSA-9836617\
R-HSA-162582	Signal Transduction	4	2609	0.220336	1	1	22	2567	0.173598	9606	Homo sapiens	PRKAR1A;SPHK1;ADCY3;OCRL	Q9NYA1;O60266;P10644;Q01968	R-HSA-163617;R-HSA-392129;R-HSA-9625814;R-HSA-392064;R-HSA-8951727;R-HSA-5610749;R-HSA-170666;R-HSA-5218823;R-HSA-392206;R-HSA-170671;R-HSA-170674;R-HSA-170672;R-HSA-5610727;R-HSA-5218845;R-HSA-111925;R-HSA-170676;R-HSA-170677;R-HSA-9017488;R-HSA-111930;R-HSA-170686;R-HSA-170685;R-HSA-9018806\
