# Supplementary material for: Multi‐omic profiling of squamous cell lung cancer identifies metabolites and related genes associated with squamous cell carcinoma
Source: Mol Oncol. 2025 Sep 3;19(12):3806–20. doi: 10.1002/1878-0261.70121 (PMC12688162; doi:10.1002/1878-0261.70121)
Supplement: Supplementary file 1 — Fig. S1. SqCC‐specific metabolites and matching gene and protein expression in lung cancer cell lines. Table S1. SqCC‐specific genes and matched metabolites. Table S2. Metabolomics data for the LU discovery cohort and for 168 lung cancer cell lines from Li et al. Table S3. Gene expression data for the Advanced LUCAS and Djureinovic cohorts. [file MOL2-19-3806-s001.zip › Supplementary Table S2.xlsx]

## Sheet: 139metabolites in LUcohort_norm
Supplementary Table S2: A. TIC normalized ion intensity of 139 measured metabolites in 73 lung cancer samples
Assay	Stearic Acid	Palmitic Acid	Stearoyl Carnitine	Oleylcarnitine	Myristoylcarnitine	Palmitoylcarnitine	2-Hydroxybutyrate	Octanoylcarnitine	Thymine	Isovalerylcarnitine	pantothenate	ButyrylCarnitine	Adenosine	Lactate	Adenine	3-Hydroxybutyrate	Propionylcarnitine	Creatinine	Glycerol	Phenylalanine	Uridine	Pyroglutamic Acid	cAMP	Hypoxanthine	orotate	deoxycytidine	Leucine	Acetylcarnitine	Kynurenine	Betaine	Inosine	Isoleucine	Dihydroorotate	Methionine	Xanthine	Homocysteine	N-acetylglucosamine	Tryptophan	Glycerate	Cytosine	Cytidine	alanylglutamine	Guanine	Valine	ribitol/arabitol	Guanosine	Proline	Tyrosine	Carnitine
LU101	0.002632161	0.003164275	0.003572469	0.003845366	0.000916613	0.004792519	0.00013002	0.000161591	5.43413E-06	0.001952056	0.000774005	0.009328625	0.001133326	0.052184527	0.001010203	5.78659E-05	0.003660898	0.016332213	3.34791E-05	0.012594743	0.000199353	0.002620757	7.86676E-05	0.044440433	9.81096E-05	0.000289524	0.012629303	0.057652727	0.000966789	0.050250735	0.008702477	0.008345565	0.000141357	0.003753759	0.000408917	1.46858E-05	0.000169258	0.00343774	9.81527E-05	1.38256E-05	1.75421E-05	0.000176833	0.007790432	0.010559391	0.000265217	0.002624449	0.087297715	0.006143059	0.142146142
LU1020	0.003161419	0.003731475	0.003861268	0.002258085	0.001024881	0.004567433	0.000126339	0.000259744	1.81696E-05	0.000933318	0.001944569	0.0080161	0.002136104	0.050955199	0.000839149	8.49579E-05	0.00144736	0.032248213	3.00289E-05	0.010291937	0.000437003	0.001530685	6.22352E-06	0.023798732	0.000150534	0.000296899	0.009665316	0.044914413	0.001224474	0.06163136	0.002560261	0.007477169	0.00016518	0.002806248	0.002186807	1.73585E-05	0.000128468	0.00260657	0.0001383	0.000413706	0.000344446	0.000174587	9.41449E-05	0.00951814	6.78239E-05	0.000200694	0.071300982	0.004955065	0.070057035
LU1080	0.001323611	0.002096469	0.004049277	0.005439315	0.001815459	0.006628566	0.000175601	0.000411679	1.43283E-05	0.001281116	0.000442339	0.008177968	0.002451726	0.034517203	0.001464866	0	0.002475193	0.021440671	2.84972E-05	0.010330998	0.000199905	0.001711384	4.52426E-05	0.027733828	5.92655E-05	0.000390586	0.010339672	0.050936049	0.000524395	0.107413815	0.00538025	0.005473191	5.54704E-05	0.004015681	0.002298215	8.51452E-06	0.000133986	0.003594158	4.58667E-05	0.000254661	0.000210395	5.62079E-05	0.000828908	0.00996905	5.97265E-05	0.000458217	0.062079693	0.005374189	0.134509144
LU1153	0.004520833	0.006525797	0.002764687	0.002667625	0.00122007	0.00438769	0.000163205	0.000380471	4.12803E-06	0.000571263	0.000494253	0.01095877	0.0049845	0.022979842	0.000801593	0.000937704	0.00281964	0.019481731	2.11811E-05	0.005218013	0.001001887	0.002375247	3.10689E-05	0.037190107	0.000557525	7.38028E-05	0.004386375	0.14289788	0.000851469	0.096995655	0.010040037	0.003080982	0.000639164	0.002291437	0.002611976	2.51517E-05	8.28781E-05	0.001018382	6.84679E-05	7.55583E-05	4.77353E-05	3.96621E-05	0.002906291	0.005271194	3.30052E-05	0.002106538	0.056946004	0.002735	0.111880859
LU1114	0.000807741	0.001760128	0.00012484	0.000678982	0.000250263	0.000672613	7.33695E-05	0.000346903	1.49666E-06	0.00140122	0.000256789	0.006167664	0.015660534	0.003540149	0.001316793	1.02205E-05	0.006813858	0.020992152	3.00091E-06	0.005005385	0.000336952	0.000853932	7.16442E-05	0.009503409	2.52283E-05	6.8618E-06	0.00414885	0.044662109	0.000482778	0.090630186	0.003286779	0.002222675	1.44922E-06	0.002024493	0.00034041	1.2268E-05	5.85291E-05	0.001205048	7.84474E-05	0.000586075	0.000401126	2.52228E-05	0.002342129	0.004541184	2.0055E-05	0.001028612	0.027172726	0.002319873	0.325822592
LU137	0.000598896	0.001293538	0.002650783	0.005798583	0.001737043	0.00930726	0.000243715	0.00021854	1.05031E-06	0.000767169	0.000614569	0.019192951	0.002611582	0.060788226	0.001578201	0.000470996	0.003182602	0.014376351	4.90489E-05	0.01006834	0.000149632	0.000827708	6.91421E-06	0.02917043	5.6903E-05	0.000408209	0.009572365	0.108722744	0.000832918	0.057865223	0.006576552	0.004835953	2.7555E-05	0.002284847	0.000362136	2.92978E-05	0.000151782	0.002812526	7.8188E-05	1.45795E-05	1.26684E-05	0.000168268	0.005782255	0.007719667	6.79171E-05	0.001577382	0.06187461	0.005258613	0.125512287
LU1113	0.004726785	0.008658945	0.001613325	0.00206712	0.000893988	0.002852234	0.000350036	0.000190444	3.59637E-05	0.002453821	0.000950434	0.002455885	0.000206878	0.023603186	0.000314032	0.000187199	0.002304772	0.026927945	4.31936E-05	0.010754513	0.000488652	0.01162242	3.99268E-06	0.063081248	0.000368351	0.000358618	0.012312806	0.049083264	0.000781234	0.057241938	0.001974358	0.008023914	0.00014193	0.004432108	0.004324759	2.24586E-05	0.000415253	0.003140405	0.000170704	0.000622283	0.000474586	4.74589E-06	0.009657017	0.011051488	7.10227E-05	0.001771168	0.075306957	0.005969339	0.132439415
LU1090	0.002135005	0.002990862	0.001923378	0.001827802	0.000421076	0.001891806	0.000169799	0.000283042	3.39443E-06	0.001596532	0.000622119	0.02040417	0.001563836	0.02861729	0.000769644	9.10433E-05	0.003200129	0.010041382	2.50388E-05	0.00732812	0.000466853	0.002803637	2.18314E-05	0.029260825	0.000116762	0.000166321	0.006386198	0.142679464	0.000454358	0.035849471	0.007235492	0.004957283	5.09532E-05	0.002855781	0.00042097	1.47235E-05	0.000217077	0.002783591	4.094E-05	8.19765E-05	5.97232E-05	5.13613E-05	0.005985653	0.008064591	7.4738E-05	0.001481835	0.086210922	0.00420291	0.170073456
LU1110	0.002940462	0.004265438	0.003199803	0.001925283	0.000761204	0.003373925	6.92809E-05	0.00071176	1.70372E-06	0.003107939	0.000500242	0.014701505	0.004195428	0.034428401	0.001951265	7.1434E-05	0.006122969	0.017222379	2.91246E-05	0.008208806	0.00017311	0.002079641	4.90489E-05	0.030388241	0.000167664	0.000264957	0.007246917	0.112801921	0.001229304	0.082708246	0.005201267	0.004447371	0.000203059	0.002853377	0.00148912	2.04458E-05	0.000282402	0.001670142	5.80062E-05	6.60373E-05	5.14882E-05	6.35071E-05	0.004957341	0.00761216	3.9532E-05	0.001382725	0.065301194	0.004084103	0.189153353
LU1040	0.003488726	0.006730862	0.001472604	0.002966587	0.000766781	0.003212524	0.000142671	0.000430975	9.05187E-06	0.002701666	0.000751379	0.014743849	0.001230402	0.033276652	0.001306757	0.000138491	0.007798674	0.02570149	3.19541E-05	0.012629276	0.000612909	0.004471774	2.3504E-05	0.034956726	0.000115576	0.000194596	0.010767985	0.094189091	0.001523276	0.048216824	0.006636356	0.007822877	1.31118E-05	0.003767691	0.003420233	1.47888E-05	0.000233108	0.004024033	0.000108869	2.2835E-05	1.61379E-05	0.000161377	0.001613582	0.011701191	6.6507E-05	0.000828958	0.06210679	0.005726585	0.191785662
LU14	0.002037197	0.003613446	0.001243981	0.001520011	0.000384997	0.001972432	0.000104051	6.86087E-05	5.49748E-05	0.001340578	0.000655164	0.004149433	0.003584418	0.021829716	0.000976543	6.59909E-05	0.005973592	0.01421606	2.93065E-05	0.008500618	0.001205248	0.00265728	4.09888E-05	0.041534275	7.16701E-05	0.000321871	0.008767631	0.063310705	0.000600518	0.033476414	0.00876988	0.006032072	2.04279E-05	0.003227299	0.0009372	1.82203E-05	0.000194696	0.002131587	4.01781E-05	0.001394632	0.001036384	3.39384E-05	0.006239167	0.007974996	4.47648E-05	0.002298195	0.055088512	0.003785172	0.227059684
LU271	0.001372931	0.002325695	0.002411955	0.003257142	0.000999732	0.00459512	0.000145482	0.000159541	7.76711E-06	0.000743785	0.000428606	0.011346467	0.001351728	0.045721543	0.00152186	0.00012051	0.003919129	0.012531467	4.3283E-05	0.012476079	0.00034445	0.00170325	7.01276E-05	0.034482469	7.70267E-05	0.00043579	0.010684605	0.086359393	0.000818319	0.040295905	0.007499136	0.008886357	6.00432E-05	0.003122238	0.000587887	6.13616E-05	0.000201037	0.003850312	6.95007E-05	0.000210727	0.000161348	0.000148186	0.005534895	0.009662456	4.07455E-05	0.00214669	0.060838234	0.005725488	0.155457669
LU1074	0.001460926	0.002961606	0.000555298	0.000873421	0.001274402	0.002488534	0.000117432	0.001228584	3.20463E-06	0.000506173	0.000283666	0.02164369	0.01868698	0.036340933	0.003364423	8.36451E-05	0.002919817	0.016200825	4.11171E-05	0.007159212	0.000220281	0.001273315	1.25353E-05	0.026367392	9.68028E-06	0.000213153	0.006754214	0.073748539	0.001793024	0.044796713	0.003572819	0.0043769	1.35459E-06	0.002431945	0.001115924	8.16353E-06	0.000232469	0.001697171	5.727E-05	0.000156396	0.000115287	5.96804E-05	0.004728629	0.006222156	3.09284E-05	0.001058379	0.050730263	0.003962583	0.191627922
LU1098	0.001165476	0.004471925	0.001612924	0.003427601	0.00227973	0.006174259	8.32409E-05	0.002103416	1.95632E-06	0.001135164	0.000426466	0.024843316	0.003988246	0.022679621	0.001242313	5.11728E-05	0.009927218	0.009389437	1.76832E-05	0.003861215	0.000181355	0.00065849	2.54406E-05	0.017177704	2.0557E-05	8.97228E-05	0.00233724	0.192960349	0.00018815	0.051782544	0.003686115	0.002070419	9.80633E-07	0.001457183	0.000731302	4.05905E-06	9.22707E-05	0.00139873	6.45111E-05	0.000165793	0.000116779	3.608E-05	0.003796797	0.004252687	6.99838E-05	0.000778363	0.029429369	0.002273298	0.239831856
LU16	0.000837043	0.002214947	0.000635259	0.001414462	0.000692153	0.002057914	0.000267045	0.000201439	5.35509E-06	0.000853158	0.000301732	0.017307254	0.001705444	0.042186042	0.001389352	0.000236389	0.002442427	0.016012149	3.02506E-05	0.011396714	0.000461434	0.001482701	4.10726E-05	0.023910435	7.10925E-05	0.000271443	0.010087887	0.058750971	0.000441597	0.033658642	0.003302688	0.007711156	5.15428E-06	0.004181804	0.000903133	1.364E-05	0.000172627	0.003164832	6.89996E-05	0.000273973	0.000204086	6.47677E-05	0.003948396	0.007989462	5.77783E-05	0.001012153	0.090607403	0.005116212	0.097111989
LU114	0.001456566	0.001549687	0.017727812	0.014082438	0.003203422	0.016351087	9.20702E-05	0.000169369	4.52491E-06	0.003473447	0.00015717	0.03240932	0.002950029	0.034891417	0.001519474	0.000202728	0.010629889	0.006816837	3.14199E-05	0.010693964	0.000103858	0.002305693	1.21106E-05	0.023380675	0.000613873	0.00011924	0.007240176	0.136454887	0.000547796	0.065527557	0.004267067	0.005014974	0.00783126	0.001997471	7.42724E-05	1.80097E-05	0.00012137	0.002742805	7.32062E-05	6.72128E-06	7.79811E-06	8.17149E-05	0.004429202	0.008482859	0.000296468	0.001290829	0.066813919	0.005605339	0.149132844
LU1167	0.001343555	0.002257329	0.009357135	0.006913128	0.001137595	0.004444676	0.000170558	0.001159992	3.33117E-06	0.003443586	0.000208762	0.034361616	0.000959548	0.029938562	0.000677716	0.000458462	0.007359009	0.01441932	1.23349E-05	0.004787525	0.000184815	0.002186616	0.000263972	0.018823481	0.000268384	0.000118461	0.00338948	0.18548869	0.001002607	0.063874213	0.004456612	0.002128656	0.000586733	0.001639011	0.000145445	1.95799E-05	0.001532453	0.000896364	6.02668E-05	0.000182895	0.000143497	7.1656E-05	0.003078091	0.006314264	0.000155138	0.001022892	0.110345902	0.002221964	0.155522422
LU1041	0.001382266	0.002405659	0.004238252	0.004709428	0.001301041	0.005450555	0.000186636	0.000735772	5.84699E-06	0.002494186	0.00087525	0.012176123	0.00122902	0.045416862	0.000716559	0.000252138	0.005792631	0.025678838	5.0668E-05	0.01058765	0.000323737	0.00184741	3.46101E-06	0.028632137	4.4819E-05	0.000292658	0.009639686	0.072753218	0.00026616	0.056690253	0.008217256	0.006700684	6.2734E-06	0.004034885	0.003018238	1.93576E-05	0.000295431	0.003322743	8.01133E-05	0.00031381	0.000236034	8.98691E-05	0.000162	0.009447898	9.14027E-05	0.000561717	0.058475423	0.005430241	0.138472019
LU164	0.001615346	0.002823186	0.002229266	0.002776809	0.000896156	0.003923621	0.000146299	0.000165794	1.16808E-05	0.000671087	0.000424421	0.004917706	0.004270929	0.044641496	0.00208829	0	0.002412071	0.016170675	3.57558E-05	0.009950435	0.000703674	0.00182893	1.96228E-05	0.036172505	7.42139E-05	0.000395317	0.009860533	0.0614981	0.001035207	0.074177545	0.009164153	0.006503452	5.17791E-05	0.003584917	0.001152818	1.41613E-05	0.000128804	0.001720482	0.000240933	0.000308864	0.000226707	0.00012855	0.005426734	0.008019094	7.27471E-05	0.001824923	0.072430643	0.005377419	0.133930695
LU375	0.002741747	0.003660205	0.002756209	0.001987271	0.00092358	0.003213258	0.000209437	0.001812027	7.57239E-07	0.000762967	0.000924783	0.006768015	0.001843091	0.044454345	0.000471403	0.000293636	0.002156612	0.021338362	3.77863E-05	0.013513698	0.000176161	0.002980805	3.75942E-05	0.040608783	4.14157E-05	0.000262545	0.012665587	0.066803437	0.00097551	0.072372589	0.002523789	0.009125778	6.39546E-06	0.005684405	0.005039938	2.07712E-05	0.000293064	0.004155848	8.34876E-05	0.000371545	0.000279381	3.10571E-05	0.006694241	0.01124772	6.68599E-05	0.000851036	0.080829538	0.002741734	0.140007842
LU1115	0.000983966	0.001631158	0.001106093	0.002360339	0.000960866	0.003025144	0.000179053	0.001502415	1.61015E-06	0.000980559	0.000293119	0.013100101	0.010605443	0.035256875	0.002535747	0.000215224	0.005309043	0.019905293	4.67493E-05	0.007012891	0.000628131	0.001536086	3.64433E-05	0.023262152	3.76564E-05	0.000139305	0.006492156	0.112673839	0.000483851	0.064906873	0.008373393	0.004450686	1.1825E-06	0.002790954	0.002029289	2.62339E-05	0.00010308	0.002348275	4.67504E-05	0.000574593	0.000422373	8.47333E-05	0.002320832	0.00718593	5.24722E-05	0.001400949	0.053008272	0.004124296	0.163554905
LU1136	0.002788661	0.004099516	0.000763357	0.001842579	0.001260771	0.002419491	0.000234645	0.000628928	2.23514E-06	0.000528811	0.000503809	0.012546338	0.004272655	0.025751281	0.000760098	0.00068537	0.003889252	0.019821618	1.57912E-05	0.004654667	0.000444226	0.001036084	5.81712E-05	0.015500315	3.02632E-05	8.39733E-05	0.003554432	0.192541773	0.000276127	0.084413524	0.005505995	0.00249898	2.14527E-06	0.00204072	0.001673025	1.80314E-05	6.16948E-05	0.001653733	7.37145E-05	0.000181226	0.000122822	1.81871E-05	0.00210777	0.005241481	1.7588E-05	0.001526658	0.047388801	0.002655334	0.202200472
LU302	0.00152563	0.002740291	0.000975494	0.002900503	0.000575816	0.002589836	0.00021641	0.000220147	3.24127E-06	0.000676947	0.000173632	0.012728022	0.002032484	0.061496057	0.001070679	0	0.003144258	0.020170342	1.26687E-05	0.009868043	0.00040177	0.000902531	8.79862E-06	0.030035582	4.92132E-05	0.000187753	0.008691217	0.06153594	0.000660623	0.049721997	0.007434678	0.005649031	1.91736E-05	0.003353314	0.001989929	1.68799E-05	0.00053721	0.003046603	7.85251E-05	2.87513E-05	2.28482E-05	9.4174E-05	0.00250506	0.007775364	0.00051639	0.001274394	0.082676723	0.005123243	0.117676095
LU154	0.00154968	0.00193507	0.002511174	0.003408119	0.000718095	0.003218015	0.00028359	0.000392315	1.36525E-06	0.001925441	0.000166457	0.01317754	0.001226013	0.048671692	0.000610612	0.000428311	0.006441542	0.013148381	6.20597E-05	0.011248811	9.05098E-05	0.001316531	3.79867E-06	0.020187909	3.06906E-05	0.0008242	0.009190344	0.145219576	0.001753078	0.028583357	0.004457821	0.008563288	3.4466E-05	0.002704547	0.002847887	3.39696E-05	0.000171501	0.002928892	6.96961E-05	4.57231E-05	3.35445E-05	0.000172774	2.55156E-05	0.009928171	5.15134E-05	0.000229527	0.094178655	0.004614585	0.179743025
LU438	0.001329	0.002815021	0.005260434	0.007909449	0.004548858	0.013916021	0.000169	0.000705764	2.16768E-06	0.005751467	0.000595093	0.024223286	0.005553574	0.036565069	0.002170769	0.000204083	0.006626696	0.018255561	3.52427E-05	0.010517194	0.00021685	0.001348564	1.17326E-05	0.022702957	5.29673E-05	0.000212661	0.008358894	0.126198735	0.000685776	0.04977866	0.004856175	0.005974937	8.86392E-06	0.003319237	0.002340863	1.86869E-05	0.00012732	0.003524903	6.28602E-05	5.83824E-05	4.8371E-05	0.000111449	0.000328637	0.009776956	3.0481E-05	0.000444474	0.064509248	0.005186991	0.175860885
LU1170	0.002203938	0.003207208	0.001308436	0.002140375	0.000571432	0.002691396	0.000253379	0.000263645	1.15987E-05	0.001709568	0.000510556	0.009356046	0.006519587	0.037222589	0.002399855	0.00027714	0.002712019	0.026617217	3.01383E-05	0.009080465	0.000329174	0.00129667	3.31628E-05	0.022807202	8.61006E-05	0.000290609	0.008694384	0.068686345	0.001043197	0.0685751	0.00742746	0.006112117	3.84324E-05	0.003461836	0.000442139	1.97995E-05	0.000220543	0.002492221	6.19368E-05	0.000175527	0.00014117	5.34365E-05	0.005258289	0.008734033	4.67611E-05	0.002276998	0.077539214	0.00488302	0.112067459
LU195	0.001829604	0.002410198	0.001558215	0.003441385	0.00087509	0.003588713	0.000106504	0.000208599	9.9497E-06	0.000900159	0.000352943	0.00651169	0.009780761	0.037169416	0.006073658	8.95917E-06	0.003955379	0.015803355	1.56921E-05	0.014881768	0.000102719	0.001415065	3.7035E-05	0.020638841	0.000276575	0.000377342	0.015127417	0.053526622	0.002028532	0.049612306	0.002490641	0.009340381	0.000109181	0.005112578	0.002346214	2.48225E-05	0.000159265	0.003692333	7.59708E-05	2.02328E-05	1.59382E-05	5.36984E-05	0.005675557	0.0110518	3.33151E-05	0.001189401	0.096338938	0.006476311	0.118045411
LU1089	0.002198409	0.003769359	0.001123103	0.00280792	0.000896381	0.003271102	0.000177057	0.000624419	2.05001E-06	0.002132098	0.000296679	0.006170588	0.001109078	0.013210146	0.000448702	6.13111E-05	0.008445318	0.021265396	8.52935E-06	0.006015203	0.00041329	0.002429846	0.000105407	0.024684292	3.10781E-05	6.78174E-05	0.005139278	0.112699697	0.000432376	0.090492753	0.002629359	0.003515956	1.53514E-05	0.002335544	0.002397421	1.21962E-05	0.000101087	0.001673645	8.75604E-05	0.000115854	7.67841E-05	3.01896E-05	0.001049993	0.007407203	5.77947E-05	0.000613243	0.040800495	0.004307408	0.153768216
LU190	0.002143374	0.003529528	0.001684094	0.002353023	0.000396677	0.002435638	0.000161822	0.0001014	2.70384E-05	0.001720897	0.000870194	0.006837484	0.002022358	0.031446286	0.001451405	3.01679E-05	0.00322822	0.016314234	3.38433E-05	0.011510564	0.000627371	0.002924102	1.17667E-05	0.04312441	9.99125E-05	0.000432704	0.01214354	0.04780428	0.000840825	0.044557341	0.007747484	0.007674309	2.54481E-05	0.005002874	0.001038345	3.42225E-05	0.000356402	0.003281971	0.00012677	0.000291773	0.000229325	0.000142968	0.007681123	0.011524564	6.59238E-05	0.001365059	0.097173767	0.0059951	0.148569334
LU444	0.001798596	0.002947115	0.002953398	0.004917746	0.002320573	0.006768711	0.000138803	0.000322808	2.42239E-06	0.001211073	0.000826659	0.011888428	0.004743647	0.038346165	0.001144987	1.55841E-05	0.006610791	0.022679602	3.72035E-05	0.00723061	0.000419169	0.001244905	3.5728E-05	0.023893598	3.73359E-05	0.000191075	0.005999564	0.11559554	0.000571971	0.093154999	0.006306251	0.003710648	2.62387E-06	0.002686354	0.001604653	8.98439E-06	0.000456175	0.002660523	5.97028E-05	0.000135258	0.000101022	0.000171982	0.001872551	0.007279848	4.73084E-05	0.001134206	0.056981803	0.004180354	0.192814104
LU1149	0.001337286	0.002398923	0.001240433	0.003951289	0.001366218	0.003968885	0.00027038	0.001601135	0	0.000486904	0.000357655	0.012137357	0.020469878	0.02480777	0.002122357	0.000825305	0.004020936	0.021669196	2.44698E-05	0.004342	0.000614744	0.00095347	4.22226E-05	0.014135451	2.24607E-05	2.96897E-05	0.003651657	0.177497559	0.000199152	0.061610118	0.00532332	0.002952837	3.75465E-06	0.001834625	0.000732965	2.37206E-05	5.90118E-05	0.001774821	5.64539E-05	0.000619603	0.000448153	1.4595E-05	0.002414572	0.004926895	1.54691E-05	0.003184845	0.037215614	0.002719741	0.193936484
LU485	0.001428976	0.002509475	0.001728881	0.002511788	0.001161871	0.002941171	0.000126028	0.000364932	8.12439E-07	0.001114667	0.000354722	0.025415988	0.00293894	0.049750102	0.001629369	3.20633E-05	0.007713628	0.012637593	5.40281E-05	0.005393124	9.189E-05	0.000828848	9.32767E-06	0.021765495	2.69734E-05	0.000240238	0.004206161	0.159749825	0.000120013	0.052115728	0.00518291	0.002974528	2.65345E-07	0.001330749	0.000775982	5.97622E-06	5.47162E-05	0.00190326	6.8521E-05	1.64247E-05	1.1477E-05	7.50694E-05	0.003162879	0.004965722	3.08352E-05	0.001022985	0.047910726	0.002614873	0.214554678
LU510	0.001115296	0.001778687	0.002923097	0.002180475	0.000906992	0.003873176	0.000108516	8.99832E-05	2.20679E-05	0.001889448	0.000384379	0.012057919	0.003727539	0.068087328	0.002828837	4.21192E-05	0.005747945	0.013010798	6.61531E-05	0.017127571	0.000485933	0.00106978	3.99318E-06	0.044560147	0.000269981	0.000309306	0.018525933	0.032429952	0.000508347	0.027126517	0.008613891	0.01265246	0.000604566	0.004298544	0.002055955	8.1913E-06	0.000492202	0.005746187	0.000115177	3.93667E-05	4.73332E-05	0.000214614	0.003921894	0.011582576	4.9479E-05	0.001699842	0.08545042	0.007555167	0.124608859
LU558	0.002608723	0.005877195	0.002000412	0.00199371	0.000658844	0.002595479	0.000312995	7.24164E-05	3.5037E-05	0.00093274	0.001399314	0.009856355	0.000514824	0.043328779	0.000921905	0.000293437	0.001512991	0.013220286	5.04654E-05	0.019615373	0.000563883	0.00277916	8.80569E-06	0.0465467	2.67618E-05	0.000969268	0.016232485	0.057837739	0.004163668	0.031537139	0.005947281	0.013113878	8.89622E-06	0.00658236	0.005494935	1.92153E-05	0.000269713	0.004219942	0.000236152	0.000798938	0.000584085	2.41461E-05	0.002220642	0.015195632	4.85661E-05	0.00116529	0.084514701	0.008391882	0.153768468
LU209	0.003059325	0.002386655	0.00279257	0.001840173	0.000606206	0.002368153	0.000265373	0.000169132	3.11169E-06	0.000552634	0.000429745	0.009363864	0.001620833	0.070457299	0.001703844	0.000171046	0.002564572	0.018930393	1.98144E-05	0.009965479	5.26529E-05	0.004518826	2.56728E-05	0.049409159	9.31948E-05	0.000321081	0.009326434	0.074674143	0.000385136	0.078237423	0.00738545	0.005337898	4.78443E-06	0.002885919	0.000376124	1.21821E-05	0.000123412	0.003090803	0.000107155	1.57585E-05	7.14365E-06	0.000208216	0.008280651	0.008225906	5.88505E-05	0.001809405	0.109308356	0.004294389	0.15883028
LU387	0.003804099	0.007739916	0.001110305	0.000684968	0.000161504	0.001152422	0.000157604	1.67174E-05	2.76114E-06	0.044089792	0.001036855	0.008540645	0.001071903	0.035368475	0.001224	1.04889E-05	0.00312507	0.011320239	3.54461E-05	0.013678513	5.88583E-05	0.005278623	0.000111751	0.046942673	3.98064E-05	0.000308862	0.011205257	0.055084283	0.005260532	0.037723051	0.00638162	0.007175117	6.41562E-06	0.003679647	0.000413566	1.72058E-05	0.000330688	0.002618685	6.31667E-05	0.000468945	0.000337154	0.000147853	0.007397014	0.010055428	2.95888E-05	0.001506107	0.09212894	0.006182283	0.20673604
LU1124	0.002796982	0.005063337	0.001322725	0.002563975	0.001409845	0.004610968	0.000320603	0.000332588	4.36136E-06	0.000854473	0.000584351	0.004976191	0.001001287	0.02709955	0.001754406	0.000400377	0.004068439	0.014733258	2.03923E-05	0.011536048	0.000185365	0.003157108	3.78399E-05	0.033988427	6.9933E-05	0.000288329	0.010430239	0.092952397	0.002651537	0.046449217	0.002941006	0.007073317	3.34729E-06	0.00467071	0.003030458	5.55023E-05	0.00025894	0.002153833	6.85468E-05	0.000214735	0.000145539	4.6533E-05	0.000543634	0.009121401	3.83778E-05	0.000543632	0.065667157	0.005719414	0.159158303
LU1151	0.00310961	0.005484233	0.002046207	0.003549545	0.001176557	0.00380169	0.000105787	0.000914619	2.93028E-06	0.001036892	0.000503986	0.00699398	0.001401911	0.032721481	0.000375508	4.04101E-05	0.002001433	0.017074916	2.90621E-05	0.011091319	0.000232432	0.002280625	0.000114226	0.031662334	4.99005E-05	0.000280675	0.00955511	0.082452154	0.001924686	0.080823715	0.004919923	0.006070484	1.40372E-05	0.003924831	0.002603931	2.9241E-05	0.000181475	0.003284667	5.15422E-05	9.89818E-05	6.88061E-05	8.48726E-05	0.001494375	0.011596127	7.46445E-05	0.000806639	0.06801037	0.00622371	0.15232751
LU370	0.002235085	0.004060852	0.002412202	0.002758699	0.001281606	0.00636221	0.000215709	0.000132306	2.45157E-05	0.000994151	0.000916521	0.012166913	0.001210332	0.040910854	0.000912325	0	0.006668204	0.016596066	3.91999E-05	0.008848773	0.000795284	0.002031294	2.79152E-05	0.04448638	0.000127186	0.000342055	0.009180937	0.062944177	0.001013058	0.065646393	0.00648829	0.005640699	9.673E-05	0.003107277	0.001467622	1.8374E-05	0.000186105	0.002388445	9.46006E-05	0.000240543	0.000179292	6.06874E-05	0.005476971	0.007856468	4.3114E-05	0.001540086	0.064166815	0.004390782	0.180902871
LU1152	0.002650086	0.005482624	0.001131834	0.003349243	0.001037138	0.003301745	0.000292119	0.000785916	2.23401E-06	0.001029382	0.000317458	0.008592302	0.021083332	0.023927647	0.001928039	0.000435377	0.004949027	0.035525311	1.63007E-05	0.006769595	0.000527808	0.001802125	6.11222E-05	0.014806274	9.36139E-05	9.39763E-05	0.00589107	0.135080618	0.000261561	0.085232255	0.006790117	0.003809234	9.9038E-06	0.003003384	0.00035294	2.66898E-05	6.12716E-05	0.002367861	6.03501E-05	0.000641804	0.00046733	1.24833E-05	0.003309358	0.007560279	2.7115E-05	0.002984231	0.054275694	0.004172202	0.158518872
LU752	0.000774891	0.001002053	0.001523945	0.003121482	0.000985081	0.003489447	0.000145045	0.003180966	1.51408E-06	0.001613402	0.000374005	0.015858858	0.010858852	0.042765422	0.002359098	0.000106398	0.004214886	0.017849674	3.8089E-05	0.009112993	0.000359549	0.001878902	4.80164E-05	0.02286394	6.31242E-05	0.000238257	0.0074616	0.095175564	0.000520834	0.05723791	0.007650631	0.005761218	2.34704E-05	0.002775688	0.000874165	1.76361E-05	0.000233824	0.002504313	4.05335E-05	0.000340323	0.000249275	3.55791E-05	0.004297206	0.009065024	7.45913E-05	0.002190885	0.061093853	0.003771668	0.154184072
LU737	0.002618392	0.005320498	0.001592549	0.00251831	0.000868351	0.002875839	0.000193872	0.001435849	1.06061E-05	0.001818378	0.00067096	0.011076977	0.002764479	0.039011774	0.000546678	0.001105527	0.0048658	0.035405116	4.15857E-05	0.015145884	0.000612392	0.003006295	0.000114045	0.032946154	9.27892E-05	0.000297469	0.011199824	0.095116213	0.000859373	0.072926193	0.004892921	0.008246553	2.23036E-05	0.005678304	0.002362731	2.0068E-05	0.00028814	0.004760553	0.000147952	0.000194076	0.000144562	3.91476E-05	0.005474097	0.011578052	7.77033E-05	0.002951278	0.078904935	0.006516789	0.14589692
LU492	0.002286406	0.005066089	0.001124661	0.001600897	0.000371377	0.001404227	0.000127874	6.20931E-05	2.90342E-06	0.000898992	0.000804945	0.010694701	0.000909393	0.057470604	0.000862098	2.32817E-05	0.002695707	0.01356434	6.99368E-05	0.016951097	0.000138938	0.002860425	1.72182E-05	0.050190499	7.73122E-05	0.000478569	0.017103123	0.06329949	0.000825259	0.035313252	0.005318202	0.013447237	1.05984E-05	0.006160698	0.003125278	1.11774E-05	0.000771784	0.006130986	0.000219975	2.39941E-05	2.11234E-06	0.000320377	0.004693524	0.012905163	0.000110331	0.001261693	0.088125347	0.008076408	0.194277434
LU565	0.001971415	0.003210718	0.002747342	0.002120421	0.000598085	0.00356897	0.000157181	0.000159035	5.28686E-06	0.002240418	0.00049859	0.012593946	0.004539056	0.035375825	0.001291129	0.000158571	0.002943973	0.016551211	2.78099E-05	0.013566101	0.000179977	0.002013533	7.24195E-05	0.034589567	5.57136E-05	0.000330969	0.010829586	0.080890079	0.003213845	0.111754164	0.00691626	0.005107415	1.30265E-05	0.003598044	0.000764409	1.39036E-05	0.000217645	0.00047876	6.90101E-05	7.43485E-06	5.31255E-06	4.32574E-05	0.005800015	0.010373862	5.20077E-05	0.001768898	0.066004764	0.005528066	0.168375152
LU276	0.002843193	0.003239591	0.002011648	0.001676001	0.000484873	0.002465252	0.000305567	0.000176083	9.08962E-06	0.000907377	0.000875498	0.021577296	0.001754774	0.053509821	0.001643648	0.000269357	0.003368185	0.017390827	4.42862E-05	0.011752377	0.000455772	0.004128985	2.01822E-05	0.038999357	5.5413E-05	0.000477736	0.010730642	0.077779911	0.001200504	0.053236573	0.005821161	0.007046465	2.05479E-05	0.00404777	0.002838201	2.14485E-05	0.000190558	0.003547947	0.000123038	0.000262369	0.000206109	8.18825E-05	0.00146824	0.010663385	0.000120877	0.000705203	0.071999507	0.006719326	0.121268277
LU641	0.002082982	0.00244005	0.015686851	0.00670017	0.001113242	0.0107761	9.05539E-05	0.000128717	2.48057E-05	0.003984625	0.000535329	0.012702556	0.003256734	0.065318495	0.004219671	4.59586E-05	0.002135906	0.016763983	6.5859E-05	0.014192704	0.000167822	0.002299845	7.86425E-06	0.044089539	0.000378605	0.000846675	0.016653706	0.052592495	0.000536577	0.020687062	0.005757562	0.013284182	0.000955656	0.004013404	0.000921534	2.83353E-05	0.000246675	0.004601638	0.000150003	0.000209916	0.000174396	0.000114252	0.009208069	0.010732112	8.24144E-05	0.002332446	0.085529771	0.005924634	0.116521698
LU505	0.002548805	0.003467284	0.001068167	0.001006196	0.000273784	0.001188469	9.73487E-05	6.32257E-05	8.22653E-06	0.000935976	0.000546937	0.008020225	0.001004247	0.04355062	0.001124239	0.000106517	0.003380941	0.015838639	3.82401E-05	0.012460732	0.000658928	0.003086419	6.92934E-05	0.047507886	9.15165E-05	0.000283997	0.011547521	0.059420828	0.000679939	0.066415276	0.008252114	0.007031047	3.60069E-05	0.004068859	0.003000359	3.18241E-05	0.000322168	0.00359121	4.86944E-05	8.53836E-05	9.39556E-05	8.80671E-05	0.002461651	0.010518501	6.26056E-05	0.001146947	0.071971977	0.005840781	0.120468536
LU277	0.001971199	0.003070189	0.000718627	0.001961335	0.000498626	0.001999226	0.000117103	0.000140114	2.49935E-06	0.00048711	0.000337116	0.006383613	0.003531605	0.046637986	0.000659701	0	0.003014548	0.018757576	2.89231E-05	0.007877965	0.000221612	0.002907974	8.2699E-05	0.035956278	1.94802E-05	0.000164926	0.006282545	0.108306015	0.000532065	0.051796167	0.004549909	0.004135503	3.07587E-06	0.003538622	0.001742259	1.63018E-05	0.000143469	0.002739947	0.000120509	0.00011751	9.61636E-05	5.41439E-05	0.005428534	0.006160373	5.38901E-05	0.001665982	0.055392302	0.004286329	0.175219164
LU667	0.001932312	0.006968231	0.001437583	0.001668851	0.000841098	0.00307531	0.000117762	0.000145687	1.0685E-05	0.001584291	0.000760604	0.011511005	0.001467959	0.041826496	0.000687097	0	0.006033713	0.015464566	6.75286E-05	0.012680104	0.000335009	0.001996287	2.00554E-05	0.034268794	0.000110573	0.000326006	0.011930552	0.098794164	0.001113834	0.066829349	0.005789194	0.007145996	5.05334E-05	0.004605537	0.002602161	8.6685E-06	0.000397971	0.003575508	9.4656E-05	6.75141E-05	5.51909E-05	0.000121699	0.005177166	0.010067869	6.83416E-05	0.001662116	0.069477722	0.005233411	0.221455998
LU812	0.001886476	0.003476044	0.007757569	0.008503066	0.00228017	0.020948153	0.000231374	0.000410428	1.16891E-05	0.000633969	0.000594154	0.010532035	0.000554816	0.041964369	0.000724633	0.000576941	0.001302001	0.017541284	1.88626E-05	0.01388606	0.000455852	0.002126431	3.69952E-06	0.035630088	9.52424E-05	0.000336118	0.01407339	0.04159258	0.001349927	0.045895904	0.002545662	0.009203888	0.000126516	0.003064531	0.00121642	4.33197E-06	0.00024051	0.00223651	6.66972E-05	0.000145466	0.000133213	3.71444E-05	0.006377001	0.010434048	4.9468E-05	0.001171904	0.06757736	0.007040966	0.084589396
LU716	0.001378125	0.001733406	0.006796028	0.006844745	0.001543362	0.007030561	0.000170238	0.000959172	4.15332E-06	0.003073361	0.000401	0.013268928	0.005274772	0.043694094	0.000975933	0.000150042	0.005090441	0.017519614	2.38553E-05	0.014653031	8.5232E-05	0.001685502	2.4992E-05	0.022188607	4.38662E-05	0.000246473	0.012671174	0.082257342	0.003345569	0.068158373	0.002555153	0.008052126	2.02535E-05	0.004702495	0.001572516	1.01471E-05	0.000307146	0.003137985	3.39578E-05	3.07447E-05	2.32908E-05	7.32824E-05	0.005504703	0.011820066	4.3283E-05	0.000948584	0.074475192	0.006361011	0.181213698
LU372	0.001381859	0.001891974	0.002653059	0.002815552	0.000761115	0.002901895	0.000165681	0.000277659	3.29786E-05	0.001158997	0.000967563	0.013278194	0.003518751	0.048959351	0.002666422	2.50533E-05	0.00254073	0.018995036	4.20446E-05	0.011532243	0.00041732	0.001852707	2.03112E-05	0.036622973	3.97345E-05	0.000338746	0.011395047	0.068516578	0.000933223	0.054659815	0.007495152	0.007219203	1.44466E-05	0.002659814	0.002925031	3.31204E-05	0.000263328	0.003794255	0.000203688	0.00021347	0.00015193	0.000204654	9.38809E-05	0.009610213	0.000188353	0.000554861	0.064580837	0.006193844	0.121521212
LU79	0.003134663	0.004289137	0.002176257	0.002584789	0.000541031	0.002956924	0.000124948	0.000126394	5.07718E-05	0.000645966	0.000595199	0.007277273	0.000976486	0.053959938	0.000754838	2.22351E-05	0.002305352	0.019588613	2.05587E-05	0.015261829	0.00052059	0.003372846	3.71539E-05	0.045548227	1.81032E-05	0.000603032	0.015313367	0.047993841	0.000981128	0.056828847	0.005024405	0.010631969	7.9417E-06	0.005562617	0.000796181	2.85314E-05	0.000213907	0.004270802	8.09695E-05	0.000940369	0.000715677	6.41125E-05	0.011793461	0.011441498	7.70452E-05	0.002051865	0.114115712	0.006574587	0.123673617
LU820	0.002112131	0.004233735	0.00205048	0.003813593	0.001182478	0.003961849	0.000364303	0.000972462	3.07693E-06	0.003188745	0.000765727	0.017018174	0.003413706	0.034877552	0.001250518	0.00109146	0.004180098	0.013860715	3.03285E-05	0.009733491	0.000169103	0.001441824	0.000183532	0.031499256	3.07345E-05	0.000239567	0.007070779	0.107574814	0.000624527	0.123794535	0.003818202	0.003701952	1.13383E-05	0.002657771	0.001398517	1.30043E-05	0.000320003	0.003107793	6.64654E-05	0.000254817	0.000203824	0.000101921	0.003971458	0.007727134	5.21577E-05	0.000946239	0.050445543	0.004985441	0.180659444
LU583	0.000596963	0.001039729	0.003619966	0.002105168	0.001305525	0.002682977	9.46861E-05	0.000173895	1.74908E-06	0.000827174	0.000320195	0.009227431	0.006716939	0.047190435	0.006677136	2.52787E-05	0.007789514	0.018930508	6.681E-05	0.005172479	0.000142742	0.001535576	4.38035E-06	0.029162474	1.73888E-05	0.00033502	0.00473763	0.090520054	0.000125723	0.034457402	0.00474216	0.004446586	2.88615E-06	0.00112709	0.007631124	6.46147E-06	0.000299989	0.002123854	8.304E-05	9.82865E-05	6.41571E-05	5.55553E-05	0.005457994	0.005224246	6.3747E-05	0.002540612	0.05020059	0.002737559	0.242190501
LU755	0.003484124	0.007834592	0.001423181	0.002101175	0.00094657	0.003058106	0.000257398	0.001065496	3.49462E-06	0.001639523	0.000709804	0.015361118	0.002478424	0.044441139	0.000791639	0.000254709	0.004443676	0.018222857	4.66839E-05	0.014158077	0.000395163	0.002156692	0.000138838	0.027773071	4.4308E-05	0.000189845	0.009718587	0.114929416	0.000820862	0.065830708	0.009195446	0.00613873	3.25252E-06	0.004297645	0.002790461	2.26408E-05	0.00034622	0.004984948	9.72324E-05	0.000551668	0.000397941	2.24713E-05	0.00607334	0.010977364	6.93462E-05	0.005644841	0.05729952	0.006875309	0.208176957
LU735	0.001566172	0.004084602	0.003555203	0.002713962	0.001758532	0.006421715	9.69836E-05	0.000315526	1.33198E-05	0.000968841	0.00083545	0.02560624	0.001077677	0.047972184	0.002912497	0.000329812	0.001907037	0.011529518	5.61751E-05	0.012044431	0.000233583	0.002254448	1.07437E-05	0.051546554	6.76656E-05	0.000893097	0.01077489	0.061948519	0.000964005	0.031435629	0.004692755	0.008884761	8.09848E-05	0.00377877	0.001505793	2.06087E-05	0.000531503	0.003609993	7.13503E-05	1.70606E-05	3.04117E-06	5.19555E-05	0.008361784	0.008938356	0.000103005	0.001559426	0.07680046	0.006238081	0.127994376
LU818	0.003612756	0.007896802	0.002480743	0.003622573	0.001035685	0.005005469	0.000162392	0.00184531	1.00276E-05	0.000821329	0.000842389	0.008772512	0.000857059	0.041498049	0.00026609	0.000327557	0.003936728	0.027523648	4.76962E-05	0.011161443	0.000266623	0.005597181	0.000154818	0.044227893	0.000139686	0.000139209	0.008776752	0.125312004	0.001617021	0.077868803	0.002246367	0.006961026	1.83258E-05	0.005186385	0.004946865	2.53404E-05	0.000337065	0.002548377	0.000297192	0.000125589	9.24831E-05	3.24959E-05	0.003193928	0.009968219	0.000233268	0.000623814	0.072209593	0.006064997	0.140657548
LU785	0.001985782	0.002827534	0.003712062	0.005233628	0.00110384	0.00706687	0.000249354	0.000246139	1.86498E-06	0.002116794	0.000396534	0.018385912	0.004721024	0.053747442	0.003094444	0.000392337	0.004613009	0.011500803	4.11203E-05	0.008461526	0.000163725	0.001093361	1.25296E-05	0.025852302	0.003028159	0.000213687	0.006971132	0.118164085	0.000391493	0.084236554	0.009978223	0.00392421	0.000993171	0.002421547	0.00019017	8.93191E-06	0.000180124	0.002822579	7.19139E-05	2.93458E-05	2.49423E-05	0.000234233	0.005769101	0.007211835	7.9393E-05	0.003166009	0.055382445	0.004089099	0.187960444
LU398	0.001574823	0.002907313	0.006635139	0.006113624	0.00263874	0.011350742	0.000200677	0.000703971	4.92116E-05	0.001667413	0.001074973	0.007836059	0.002718733	0.034454175	0.008901186	0.000309876	0.002469512	0.01139434	3.06283E-05	0.012740122	0.00068454	0.009160346	2.18225E-05	0.031929174	5.75429E-05	0.000400532	0.011536435	0.056725331	0.001383939	0.027551163	0.00499297	0.008221486	5.53433E-05	0.002588349	0.003280372	4.97626E-05	0.000155456	0.003661352	3.45677E-05	0.000525539	0.000367807	3.77205E-05	0.000321497	0.01361282	6.97957E-05	0.000771391	0.081458478	0.006435702	0.127691157
LU887	0.001163376	0.001603057	0.00290397	0.00297221	0.001023518	0.004559965	0.000140057	0.000748469	4.65248E-05	0.000915905	0.001339766	0.010685589	0.001833154	0.033116952	0.001252501	0.000137615	0.002400683	0.021571507	3.69881E-05	0.009283786	0.000532623	0.002312928	1.59746E-05	0.033142312	2.39877E-05	0.000479929	0.008284639	0.074369607	0.001171852	0.058968071	0.002929129	0.006333578	2.39101E-05	0.003639704	0.000210907	3.55721E-05	0.000215068	0.002947779	3.17011E-05	0.000286562	0.000231288	7.01828E-05	0.006862324	0.008206704	0.000110548	0.000745413	0.078911387	0.003879897	0.132522445
LU983	0.002331465	0.003278483	0.003326192	0.003361711	0.001381727	0.007302208	0.000183739	0.001159994	2.04103E-06	0.001219523	0.000949776	0.011527469	0.002148561	0.04248171	0.000930639	0.000112345	0.001704364	0.017300999	2.89567E-05	0.009995042	0.00011461	0.001290514	6.62317E-06	0.023449816	6.19357E-05	0.000243046	0.008979594	0.089092454	0.00073956	0.055147803	0.002843086	0.006758518	1.69517E-05	0.004293852	0.002042727	1.40346E-05	0.000225392	0.003380075	4.43691E-05	1.97637E-05	1.3694E-05	8.12887E-05	0.002586295	0.008705805	3.98531E-05	0.000532495	0.073152328	0.005119444	0.144524155
LU804	0.000595717	0.001904463	0.001132474	0.002671336	0.001597172	0.004256621	0.000216474	0.009890028	1.1538E-06	0.00062922	0.000495054	0.01832303	0.002598602	0.036885127	0.000924135	0.000428767	0.005076504	0.012804863	5.62672E-05	0.007258	0.000206848	0.001286071	2.08401E-05	0.008023407	2.59429E-05	0.000141749	0.004583889	0.147376165	0.000198548	0.109271959	0.001889806	0.002551606	5.84603E-06	0.002169813	0.001255681	8.86152E-06	9.43889E-05	0.002653938	6.7785E-05	0.000127673	8.91847E-05	7.28197E-05	0.00232983	0.005389462	2.2978E-05	0.000661363	0.044901359	0.00371168	0.214839547
LU773	0.001101643	0.001708402	0.001530336	0.000847481	0.000334333	0.001205238	0.000122554	0.000133937	2.44916E-06	0.001499676	0.000712645	0.01032518	0.001936544	0.0519691	0.000851761	6.66526E-05	0.002747769	0.015283272	3.21842E-05	0.013153194	0.000486888	0.002019794	1.42634E-05	0.040786834	0.000481249	0.000605139	0.011900675	0.039102698	0.000436939	0.073165177	0.007446733	0.007888948	0.000313159	0.003988607	0.000294479	2.69555E-05	0.000250911	0.003344695	0.000146515	0.000302406	0.000238372	0.000137273	0.006252265	0.009926578	0.000118953	0.002769271	0.07695529	0.006040764	0.16751912
LU835	0.002570006	0.00252315	0.002736644	0.003021248	0.000628532	0.003127899	0.000179864	0.000251292	1.21133E-05	0.001710039	0.001165581	0.007019344	0.005451226	0.071189579	0.004872946	0	0.003454257	0.016140799	4.52104E-05	0.018484645	0.000478593	0.002078633	1.05315E-05	0.04451888	0.000180073	0.000726395	0.017777745	0.03380075	0.000916727	0.054003281	0.00526344	0.011777247	0.000141945	0.005717605	0.004189306	3.39096E-05	0.00053329	0.007419734	0.000107468	0.000366249	0.000289522	0.000148142	7.23597E-05	0.014124334	8.73006E-05	0.000755844	0.084825584	0.009675047	0.132188328
LU800	0.003397065	0.004802753	0.003083835	0.00479019	0.001110253	0.00771718	0.000233583	0.00101149	2.73057E-06	0.000793249	0.000172197	0.011667491	0.002633212	0.030953562	0.000544718	0.00023028	0.001750561	0.019131668	1.39809E-05	0.012159675	2.00363E-05	0.001222045	7.22317E-06	0.011782568	5.82928E-05	0.000289195	0.012112923	0.072812414	0.002413905	0.070934191	0.001430941	0.007850568	1.59861E-05	0.004869778	0.002496738	1.13821E-05	0.000210622	0.002937505	4.14239E-05	6.15302E-06	1.13053E-05	6.8747E-05	0.00277481	0.010166358	2.7747E-05	0.000323518	0.068778706	0.006535139	0.148030683
LU998	0.001158364	0.002721753	0.005634568	0.006306333	0.00186424	0.009747338	0.000104128	0.000543431	7.5215E-06	0.000875757	0.000620182	0.010599214	0.003195892	0.034417776	0.00113666	2.66737E-05	0.002794784	0.016859403	2.70721E-05	0.007599403	0.000392347	0.001190272	1.6928E-05	0.026917667	9.79096E-05	0.00026058	0.006613419	0.073226717	0.000665497	0.088421517	0.00492088	0.004619672	0.000129955	0.00294101	0.001099434	1.56183E-05	0.000141404	0.002027568	4.40689E-05	0.000372889	0.000271598	3.10624E-05	0.004553115	0.007699374	3.54497E-05	0.000835605	0.055420607	0.004178262	0.154384583
LU85	0.001692021	0.005809066	0.000849146	0.0008558	0.000565407	0.001785303	0.000112268	0.000129029	0	0.000497947	0.000861283	0.016067443	0.012299208	0.025579278	0.001192877	2.56422E-05	0.003793688	0.011574004	1.95779E-05	0.004804502	0.000141924	0.00151513	5.34019E-05	0.019496002	6.25702E-05	0.000105468	0.003345715	0.175199538	0.000183751	0.095501814	0.004920613	0.002256413	1.91741E-06	0.001778323	0.001662883	8.21818E-06	0.000154465	0.001782098	7.59763E-05	0.001210276	0.000870696	2.29292E-05	0.004817216	0.004240771	2.06845E-05	0.001513481	0.036804275	0.002627816	0.19912798
LU797	0.001071811	0.001511933	0.004178658	0.003023636	0.001245375	0.006623478	0.000102308	0.000430241	2.10163E-05	0.002923329	0.000359429	0.012374879	0.015386263	0.029931436	0.003658238	7.57185E-05	0.004299548	0.008181236	2.48071E-05	0.010610141	0.00032377	0.002752458	1.07082E-05	0.03182648	9.90014E-05	0.000348892	0.012926263	0.028039377	0.000402104	0.077819927	0.004302185	0.008415314	6.17426E-05	0.003789465	0.002295907	1.89511E-05	9.75356E-05	0.002973653	3.11959E-05	0.000101158	6.28267E-05	6.4484E-05	0.002810036	0.010674881	0.000472832	0.000724737	0.115994446	0.006310235	0.047503219
LU851	0.001356181	0.001729069	0.005380721	0.009712578	0.001702437	0.009749369	0.00013956	0.00144345	1.93227E-06	0.002115723	0.000428477	0.020453222	0.004317945	0.035438382	0.001184743	0.00043002	0.002534897	0.018285866	2.30419E-05	0.00782864	0.00015581	0.001728836	3.46982E-05	0.021847885	0.000114507	0.000335272	0.007450125	0.080541678	0.000506724	0.121807416	0.003090001	0.004179371	6.45426E-05	0.002935433	0.002782871	3.04756E-05	0.000216985	0.002479812	6.20212E-05	0.000188963	0.000146149	0.000120368	0.004656947	0.008058938	0.000256409	0.000942549	0.080508849	0.003950977	0.108151914
LU859	0.002416356	0.003740004	0.00178747	0.002026875	0.000601851	0.00208374	0.000216404	0.000779009	2.44119E-06	0.001437469	0.000395113	0.010919546	0.005535129	0.048404737	0.001134202	0.000510015	0.00219234	0.021549843	3.33221E-05	0.012946692	0.000185114	0.002008662	2.93476E-05	0.026489266	6.07901E-05	0.000383608	0.011720229	0.074845027	0.001275605	0.07166053	0.003711702	0.006877257	4.57082E-05	0.004804803	0.002750826	3.77677E-05	0.00021169	0.0034298	4.93872E-05	1.64587E-05	1.01276E-05	7.0261E-05	0.004674251	0.010843514	6.93796E-05	0.001115223	0.093502425	0.005160124	0.126598332
LU968	0.00137925	0.003273453	0.001036079	0.003322003	0.002270929	0.006753009	0.000101674	0.000872746	1.29818E-06	0.000696197	0.000161544	0.007617149	0.004504997	0.016608298	0.000721389	0.000142134	0.013908872	0.012084073	1.26582E-05	0.004780058	0.000460803	0.001814761	1.11082E-05	0.019245328	3.76414E-05	2.73876E-05	0.003973145	0.130054623	0.000691083	0.072840405	0.011242014	0.002007754	4.28549E-07	0.002551624	0.000461417	8.76593E-06	3.79116E-05	0.000622876	3.98463E-05	6.85092E-05	4.9331E-05	4.3216E-05	0.002324739	0.005639752	1.38682E-05	0.002044534	0.033841852	0.002187911	0.290726194
LU965	0.003480755	0.003917879	0.001317848	0.001370857	0.000182759	0.00112824	0.000166591	0.00018959	9.90899E-06	0.001299676	0.000366655	0.010385874	0.004547694	0.052902042	0.002442711	0.000123672	0.003702034	0.012858947	6.99477E-05	0.011993434	0.000171876	0.002204682	1.31169E-05	0.041032651	0.000292649	0.000215866	0.012821375	0.039960813	0.001645471	0.08171555	0.008708547	0.00765919	3.2364E-05	0.002836528	0.000608819	1.31854E-05	0.000410085	0.001737907	8.9322E-05	1.05611E-05	5.43078E-06	0.000183616	0.007448555	0.009548233	9.38345E-05	0.002008311	0.091316304	0.005980637	0.11315125
[truncated: 90 more columns]

## Sheet: 139metabolites in LUcohort_raw
Supplementary Table S2: B. Raw data ion intensity of 139 measured metabolites in 73 lung cancer samples
Assay	Stearic.Acid	Palmitic.Acid	Stearoyl.Carnitine	Oleylcarnitine	Myristoylcarnitine	Palmitoylcarnitine	2-Hydroxybutyrate	Octanoylcarnitine	Thymine	Isovalerylcarnitine	pantothenate	ButyrylCarnitine	Adenosine	Lactate	Adenine	3-Hydroxybutyrate	Propionylcarnitine	Creatinine	Glycerol	Phenylalanine	Uridine	Pyroglutamic.Acid	cAMP	Hypoxanthine	orotate	deoxycytidine	Leucine	Acetylcarnitine	Kynurenine	Betaine	Inosine	Isoleucine	Dihydroorotic.acid	Methionine	Xanthine	Homocysteine	N-acetylglucosamine	Tryptophan	Glycerate	Cytosine	Cytidine	alanylglutamine	Guanine	Valine	adonitol	Guanosine	Proline	Tyrosine	Carnitine
LU101	9.90877e+08	1191190851	1344855629	1447587570	3.45059e+08	1804143145	4.89461e+07	6.08308e+07	2045678.0930000001	7.34851e+08	2.91374e+08	3511759832	4.26641e+08	19644860083	3.80291e+08	21783614.350000001	1378144597	6148259890	1.26032e+07	4741289797	7.50466e+07	9.86584e+08	2.96144e+07	16729596644	3.69334e+07	1.08991e+08	4754300027	21703363563	3.63948e+08	18916884407	3276046747	3141687179	5.32138e+07	1413102380	1.53937e+08	5.52847e+06	6.37172e+07	1294136920	3.69496e+07	5.20463e+06	6.60371e+06	6.65687e+07	2932707433	3975081750	9.98408e+07	9.87973e+08	32863216196	2312553940	53510901357
LU1020	1245989833	1470662513	1521816900	8.89965e+08	4.0393e+08	1800133110	4.97933e+07	1.02371e+08	7161075.5889999997	3.67843e+08	7.664e+08	3159334183	8.41889e+08	20082647248	3.30728e+08	33483929.32	5.70439e+08	12709782164	1.18351e+07	4056295461	1.72233e+08	6.03279e+08	2.45284e+06	9379642253	5.9329e+07	1.17015e+08	3809329112	17701830717	4.82594e+08	24290374153	1009059411	2946928892	6.51014e+07	1106008712	8.61872e+08	6.84138e+06	5.06321e+07	1027310971	5.45071e+07	1.63051e+08	1.35754e+08	6.8809e+07	3.71047e+07	3751323588	2.6731e+07	7.90984e+07	28101400612	1952908305	27611131777
LU1080	5.909e+08	9.35928e+08	1807721225	2428276508	8.10476e+08	2959194602	7.83939e+07	1.83786e+08	6396576.977	5.7193e+08	1.97474e+08	3650895058	1094525421	15409534860	6.53961e+08	NF	1105001752	9571771232	1.2722e+07	4612073310	8.92436e+07	7.64014e+08	2.01977e+07	12381228892	2.64579e+07	1.7437e+08	4615945913	22739410057	2.34106e+08	47952812111	2401908140	2443399865	2.47637e+07	1792722712	1025993320	3.80114e+06	5.98157e+07	1604541876	2.04763e+07	1.13688e+08	9.39266e+07	2.50929e+07	3.7005e+08	4450488755	2.66638e+07	2.04562e+08	27714273470	2399202390	60048995411
LU1153	1089740147	1573033825	6.66424e+08	6.43027e+08	2.94096e+08	1057646270	3.93402e+07	9.1712e+07	995056.5233	1.37702e+08	1.19139e+08	2641595612	1201506404	5539257552	1.93223e+08	226032091.09999999	6.7967e+08	4696042928	5.10566e+06	1257794477	2.41503e+08	5.7255e+08	7.48911e+06	8964621376	1.34391e+08	1.77901e+07	1057329400	34445326786	2.05245e+08	23380661868	2420136348	7.42666e+08	1.5407e+08	5.52348e+08	629612921	6.06279e+06	1.99776e+07	2.45479e+08	1.65041e+07	1.82132e+07	1.15065e+07	9.56048e+06	7.00557e+08	1270613685	7.95585e+06	5.07778e+08	13726751596	6.59268e+08	26968718704
LU1114	2.54116e+08	5.53737e+08	3.92746e+07	2.13608e+08	7.8733e+07	2.11604e+08	2.30821e+07	1.09136e+08	470850.95990000002	4.40825e+08	8.07859e+07	1940351094	4926814173	1113733211	4.14264e+08	3215368.9019999998	2143644224	6604144799	944089	1574697328	1.06005e+08	2.68648e+08	2.25393e+07	2989778598	7.93682e+06	2.15873e+06	1305230907	14050728697	1.51882e+08	28512315689	1034022821	6.99255e+08	455924	6.36907e+08	1.07093e+08	3.85954e+06	1.84133e+07	3.79109e+08	2.46796e+07	1.8438e+08	1.26195e+08	7.93511e+06	7.36835e+08	1428659541	6.30931e+06	3.23602e+08	8548557283	7.29834e+08	102504000000
LU137	2.33657e+08	5.0467e+08	1034194455	2262298143	6.77702e+08	3631196847	9.50847e+07	85262503	409773.49819999997	2.99309e+08	2.39772e+08	7488066673	1018900194	23716326621	6.1573e+08	183757508.90000001	1241681760	5608886102	1.91363e+07	3928129954	5.83783e+07	3.22927e+08	2.69755e+06	11380747422	2.22005e+07	159261254	3734626697	42417821346	3.2496e+08	22575926712	2565820013	1886731222	1.07505e+07	8.91426e+08	1.41286e+08	1.14304e+07	5.92173e+07	1097297679	3.05048e+07	5.68814e+06	4.94255e+06	6.56491e+07	2255927654	3011802751	2.64976e+07	6.15411e+08	24140175789	2051630708	48968206471
LU1113	8.17094e+08	1496825029	2.78887e+08	3.57332e+08	1.54539e+08	4.9305e+08	6.05088e+07	3.2921e+07	6216852.3169999998	4.24179e+08	1.64296e+08	4.24536e+08	3.57619e+07	4080155162	5.42851e+07	32360035.23	3.98414e+08	4654888381	7.46664e+06	1859074630	8.44706e+07	2009104969	690193	10904514447	6.36748e+07	6.19924e+07	2128448223	8484758598	135047683	9895104610	3.41297e+08	1387050607	2.45347e+07	7.66155e+08	7.47598e+08	3.8823e+06	7.17826e+07	5.42865e+08	2.95086e+07	107570626	8.20391e+07	820397	1669356333	1910411017	1.22773e+07	3.06172e+08	13017906866	1031887411	22894086093
LU1090	1093437712	1531763000	9.85054e+08	9.36105e+08	2.15653e+08	9.68884e+08	8.69623e+07	1.44959e+08	1738451.9650000001	8.1766e+08	3.18617e+08	10449949431	8.00915e+08	14656279953	3.94172e+08	46627632.649999999	1638938551	5142671082	1.28236e+07	3753079805	2.39098e+08	1435876209	1.11809e+07	14985865176	5.97992e+07	8.51808e+07	3270676946	73072963207	232698554	18360225250	3705640539	2538861455	2.60955e+07	1462581899	2.15599e+08	7.54061e+06	1.11175e+08	1425609796	2.09673e+07	4.19841e+07	3.05871e+07	2.63046e+07	3065538630	4130261784	3.82769e+07	7.58918e+08	44152727973	2152510760	87102733659
LU1110	1175425348	1705073735	1279094836	7.69616e+08	3.04285e+08	1348698953	2.76945e+07	2.8452e+08	681049.47880000004	1242372960	1.99968e+08	5876805547	1677087680	13762470214	7.80002e+08	28555136.219999999	2447606380	6884504254	1.16423e+07	3281402653	6.91994e+07	8.31319e+08	1.96069e+07	12147449228	6.70224e+07	1.05915e+08	2896895246	45091639664	4.91404e+08	33061940676	2079163550	1777799822	8.11713e+07	1140613828	5.95264e+08	8.17304e+06	1.12888e+08	6.67626e+08	2.31875e+07	2.63979e+07	2.0582e+07	2.53864e+07	1981656109	3042898465	1.58026e+07	5.52733e+08	26103615072	1632586381	75612496590
LU1040	1323354828	2553172190	5.58593e+08	1125295123	2.90858e+08	1218584947	5.41186e+07	1.63479e+08	3433585.807	1024804452	2.85015e+08	5592684231	4.6672e+08	12622606371	4.95683e+08	52533023.590000004	2958217929	9749171784	1.21209e+07	4790577629	2.32491e+08	1696247666	8.91561e+06	13259897485	4.38405e+07	7.38149e+07	4084546756	35728108492	5.77814e+08	18289760633	2517323993	2967398868	4.97362e+06	1429172835	1297373651	5.60972e+06	8.84233e+07	1526409293	4.12966e+07	8.66185e+06	6.12148e+06	6.12139e+07	6.12069e+08	4438533426	2.52277e+07	3.14443e+08	23558547217	2172226565	72748753378
LU14	8.98069e+08	1592935631	5.48391e+08	670074948	1.69721e+08	8.69519e+08	4.58692e+07	3.02452e+07	24234848.109999999	5.90975e+08	2.8882e+08	1829218026	1580139173	9623316726	4.30495e+08	29091134.16	2633372058	6266945990	1.29193e+07	3747375256	5.31316e+08	1171423668	1.80693e+07	18309788408	3.15947e+07	1.41892e+08	3865084285	27909614768	2.6473e+08	14757596303	3866075788	2659152508	9.00533e+06	1422708600	4.13151e+08	8.03217e+06	8.58291e+07	9.39679e+08	1.7712e+07	6.14804e+08	4.56875e+08	1.49613e+07	2750447273	3515662614	1.97339e+07	1013126273	24284979106	1668638684	100096000000
LU271	5.5878e+08	946553252	9.81661e+08	1325650384	406889070	1870204863	5.92108e+07	6.49331e+07	3161200.11	3.02719e+08	1.74442e+08	4617989379	5.50151e+08	18608577228	6.19394e+08	49047398.469999999	1595077575	5100282190	1.76161e+07	5077739315	1.40191e+08	693219398	2.85418e+07	14034296389	3.13497e+07	1.77366e+08	4348612837	35148101256	3.33054e+08	16400353410	3052133273	3616729612	2.44375e+07	1270744709	2.39269e+08	2.4974e+07	8.18215e+07	1567069172	2.82866e+07	8.57653e+07	6.56685e+07	6.03116e+07	2252691380	3932600390	1.65833e+07	8.73699e+08	24761040287	2330262302	63270962430
LU1074	6.21489e+08	1259889425	2.36228e+08	3.7156e+08	5.4214e+08	1058640953	4.99563e+07	522648708	1363272.4720000001	2.1533e+08	1.20674e+08	9207388061	7949581622	15459705618	1431250816	35583274.520000003	1242112156	6891952375	1.74915e+07	3045582735	9.37094e+07	5.41678e+08	5.33261e+06	11216886446	4.11806e+06	9.0677e+07	2873293371	31373182065	7.62766e+08	19056858138	1519903914	1861965963	576254	1034567695	4.74723e+08	3.47283e+06	9.88939e+07	7.21989e+08	2.43631e+07	6.65318e+07	4.90441e+07	2.53885e+07	2011594206	2646951980	1.31572e+07	4.50242e+08	21581034863	1685712365	81519956697
LU1098	6.4998e+08	2493969690	8.9952e+08	1911555730	1271393533	3443352550	4.6423e+07	1173064266	1091028.423	6.33075e+08	2.37838e+08	13854990138	2224224608	12648308653	692831595	28538788.899999999	5536358782	5236440843	9.86185e+06	2153380040	1.01141e+08	3.67237e+08	1.41881e+07	9579917722	1.14645e+07	5.00379e+07	1303466579	107613000000	1.0493e+08	28878860250	2055727742	1154662288	546894	8.12663e+08	4.07843e+08	2.26371e+06	5.14589e+07	7.80065e+08	3.59775e+07	9.24621e+07	6.5127e+07	2.01216e+07	2117454462	2371701660	3.90296e+07	4.34089e+08	16412608367	1267806762	133753000000
LU16	3.42566e+08	9.06485e+08	2.59985e+08	5.7888e+08	2.83269e+08	8.42218e+08	1.0929e+08	8.24404e+07	2191611.4070000001	3.49162e+08	1.23486e+08	7083131963	6.97966e+08	17264974398	5.68603e+08	96744056.010000005	9.99583e+08	6553099729	1.23803e+07	4664196127	1.88845e+08	6.06807e+08	1.68093e+07	9785536245	2.90952e+07	1.1109e+08	4128548441	24044303959	1.80727e+08	13775068025	1351651538	3155852098	2.10943e+06	1711436492	3.69614e+08	5.58227e+06	7.0649e+07	1295232634	2.82386e+07	1.12126e+08	8.35239e+07	2.65067e+07	1615912611	3269750976	2.36463e+07	4.14232e+08	37081802956	2093850761	39743856356
LU114	7.62654e+08	8.11411e+08	9282226121	7373519816	1677301702	8561377316	4.82077e+07	8.86809e+07	2369230.5449999999	1818685927	82293690	16969417660	1544625690	18269035503	7.95592e+08	106147831	5565776270	3569274381	1.64514e+07	5599325910	5.43795e+07	1207253636	6.34107e+06	12242047480	3.21422e+08	6.24335e+07	3790933105	71447347664	2.86824e+08	34310021948	2234222565	2625824642	4100423116	1045869690	3.88888e+07	9.42983e+06	6.35491e+07	1436124039	3.83305e+07	3.51924e+06	4.08307e+06	4.27857e+07	2319116367	4441598246	155229556	6.75874e+08	34983556784	2934937688	78085485980
LU1167	7.02293e+08	1179934761	4891093642	3613580082	5.94635e+08	2323288716	8.91529e+07	6.06343e+08	1741246.581	1800006170	1.09123e+08	17961253590	5.01568e+08	15649267249	3.54251e+08	239643939.69999999	3846647662	7537161934	6.44763e+06	2502500045	9.66054e+07	1142972162	1.37981e+08	9839273202	1.40288e+08	6.19211e+07	1771724317	96957297773	5.24076e+08	33387863726	2329527896	1112675330	3.06693e+08	8.56732e+08	7.60262e+07	1.02347e+07	8.01033e+08	4.68541e+08	3.15022e+07	9.56016e+07	7.50077e+07	3.74555e+07	1608957403	3300546039	8.10928e+07	5.34679e+08	57679206507	1161448927	81293548552
LU1041	5.54737e+08	9.65449e+08	1700913231	1890007613	5.22139e+08	2187439433	7.49017e+07	2.95283e+08	2346539.307	1000977112	3.51259e+08	4886572642	4.93235e+08	18226885738	2.87572e+08	101189022.3	2324723162	10305539118	2.03343e+07	4249080121	1.29924e+08	7.4141e+08	1.38899e+06	11490769538	1.7987e+07	1.17451e+08	3868639111	29197627037	1.06816e+08	22751170197	3297783755	2689146762	2.51767e+06	1619297002	1211292010	7.76866e+06	118563645	1333497289	3.21514e+07	1.25939e+08	9.4726e+07	3.60667e+07	6.50144e+07	3791670110	3.66821e+07	2.25431e+08	23467602293	2179286936	55572171918
LU164	5.04996e+08	8.82597e+08	6.96923e+08	868098243	2.8016e+08	1226619578	4.57366e+07	5.18311e+07	3651699.835	2.09798e+08	1.32684e+08	1537394806	1335196611	13956019782	6.5285e+08	NF	7.54072e+08	5055347088	1.11781e+07	3110748391	219985573	5.71768e+08	6.13456e+06	11308406606	2.32011e+07	1.23586e+08	3082642988	19225804842	3.23631e+08	23189708352	2864937634	2033137713	1.61874e+07	1120732379	360398855	4.42715e+06	4.02673e+07	5.37865e+08	7.53214e+07	9.65584e+07	7.08741e+07	4.01878e+07	1696529394	2506964119	2.27425e+07	5.70515e+08	22643584206	1681112375	41869999395
LU375	9.11529e+08	1216882705	9.16338e+08	6.60694e+08	3.07056e+08	1068289487	6.96301e+07	6.02432e+08	251754.01980000001	2.53658e+08	3.07456e+08	2250114555	6.1276e+08	14779423912	1.56724e+08	97623156.909999996	7.16994e+08	7094215282	1.25625e+07	4492804190	5.85669e+07	9.91007e+08	1.24987e+07	13500916894	1.37692e+07	8.72866e+07	4210838831	22209669706	3.24321e+08	24061206475	839066496	3033983408	2.12625e+06	1889854160	1675592794	6.90564e+06	9.7433e+07	1381665496	2.77565e+07	1.23525e+08	9.28837e+07	1.03253e+07	2225587172	3739450583	2.22284e+07	2.82938e+08	26872828918	911525088	46547424021
LU1115	3.41587e+08	5.66262e+08	383983479	8.19399e+08	3.33568e+08	1050188174	6.21588e+07	5.21568e+08	558968.94929999998	3.40404e+08	1.01757e+08	4547741061	3681712632	12239534368	880292619	74715794.260000005	1843051036	6910184623	1.62292e+07	2434546970	2.18058e+08	5.33257e+08	1.26514e+07	8075528894	1.30725e+07	4.83602e+07	2253772309	39115075859	1.6797e+08	22532624189	2906849579	1545069433	410509	9.68889e+08	7.04474e+08	9.10717e+06	3.57847e+07	8.15211e+08	1.62296e+07	1.99472e+08	1.46628e+08	2.94154e+07	8.05684e+08	2494618225	1.82159e+07	4.86344e+08	18401987525	1431762260	56778597401
LU1136	1039900874	1528723216	2.84658e+08	6.87104e+08	4.70146e+08	9.02236e+08	8.75e+07	234529275	833489.30420000001	1.97195e+08	1.87872e+08	4678571378	1593287378	9602738560	2.83443e+08	255576668	1450315213	7391547425	5.88858e+06	1735740714	1.65653e+08	3.86359e+08	2.16923e+07	5780119318	1.12853e+07	3.13139e+07	1325459518	71799469656	1.02969e+08	31478084683	2053203844	9.31878e+08	799979	7.60991e+08	623876493	6.72399e+06	2.30062e+07	6.16683e+08	2.74884e+07	6.75799e+07	4.58007e+07	6.78204e+06	7.85994e+08	1954565740	6.55863e+06	5.69296e+08	17671441961	9.90183e+08	75401230965
LU302	5.30776e+08	9.53364e+08	3.3938e+08	1009103324	2.0033e+08	9.0102e+08	7.52905e+07	7.65906e+07	1127657.996	2.35514e+08	6.04076e+07	4428158908	7.07114e+08	21394864331	3.72496e+08	NF	1093907208	7017388560	4.40751e+06	3433153940	1.39778e+08	3.13996e+08	3.0611e+06	10449567517	1.71216e+07	6.53204e+07	3023728860	21408739876	2.29835e+08	17298594729	2586570983	1965333199	6.67063e+06	1166638819	6.92309e+08	5.87263e+06	1.86899e+08	1059932407	2.73194e+07	1.00028e+07	7.94904e+06	3.27637e+07	8.71526e+08	2705098107	1.79655e+08	4.4337e+08	28763750761	1782408343	40940252077
LU154	7.19826e+08	898839014	1166438764	1583069196	3.33555e+08	1494765991	1.31727e+08	1.8223e+08	634156.90249999997	8.94366e+08	7.73194e+07	6120959521	5.69483e+08	22607971453	2.83629e+08	198950254.30000001	2992092576	6107415181	2.88267e+07	5225065791	4.20417e+07	6.11528e+08	1.76448e+06	9377271476	1.42558e+07	3.8284e+08	4268909045	67454405751	8.14304e+08	13276952190	2070654970	3977642056	1.60094e+07	1256260238	1322841588	1.57789e+07	7.96622e+07	1360468611	3.23738e+07	2.12383e+07	1.55814e+07	8.02533e+07	1.1852e+07	4611629544	2.39279e+07	1.06615e+08	43745928588	2143472182	83490527282
LU438	5.53023e+08	1171385961	2188970626	3291277931	1892869858	5790731205	7.03241e+07	2.93682e+08	902014.70770000003	2393299034	2.4763e+08	10079787876	2310951826	15215447817	9.033e+08	84922833.450000003	2757499067	7596499576	1.46652e+07	4376412275	9.02357e+07	5.61164e+08	4.88218e+06	9447149071	2.20407e+07	8.84924e+07	3478300857	52513787095	2.85365e+08	20713883813	2020750201	2486289298	3.68845e+06	1381199908	9.74079e+08	7.77599e+06	5.29802e+07	1466781583	2.61574e+07	2.42941e+07	2.01281e+07	4.63762e+07	1.36752e+08	4068384421	1.26837e+07	1.84955e+08	26843572854	2158409518	73179189313
LU1170	8.54304e+08	1243197987	5.07184e+08	8.29665e+08	2.21502e+08	1043255898	9.82165e+07	1.02196e+08	4495975.6440000003	6.62674e+08	1.97905e+08	3626648914	2527163167	14428452996	9.30247e+08	107426788.90000001	1051249892	10317532174	1.16824e+07	3519826705	1.27597e+08	502623474	1.28548e+07	8840670437	3.33748e+07	1.12648e+08	3370171403	26624630765	4.04371e+08	26581509256	2879078568	2369217015	1.48974e+07	1341898669	1.71385e+08	7.67479e+06	8.54883e+07	9.6605e+08	2.40083e+07	6.80388e+07	5.47211e+07	2.07134e+07	2038250884	3385540649	1.81258e+07	882624367	30056235166	1892786773	43440289880
LU195	7.4927e+08	9.87038e+08	6.38129e+08	1409335674	3.58372e+08	1469670122	4.36163e+07	8.54267e+07	4074658.656	3.68638e+08	1.44539e+08	2666704010	4005472541	15221829810	2487318799	3669010.6349999998	1619829392	6471879398	6.42634e+06	6094465996	4.2066e+07	579505601	1.51668e+07	8452135202	1.13265e+08	1.54531e+08	6195065589	21920525574	8.30736e+08	20317512389	1019981237	3825125748	4.47125e+07	2093732094	9.60835e+08	1.01655e+07	6.52232e+07	1512105075	3.1112e+07	8.28584e+06	6.52711e+06	2.19909e+07	2324286175	4525995685	1.36434e+07	4.8709e+08	39453267574	2652215640	48342625357
LU1089	3.9174e+08	671671928	2.00129e+08	5.00351e+08	1.59728e+08	5.82886e+08	3.15502e+07	1.11267e+08	365296.15340000001	3.79924e+08	5.2866e+07	1099553128	1.9763e+08	2353950357	7.99554e+07	10925182.58	1504893327	3789336540	1.51987e+06	1071864803	7.36452e+07	4.32981e+08	1.87828e+07	4398558495	5.53788e+06	1.20846e+07	9.15781e+08	20082253549	7.70462e+07	16125140109	4.68532e+08	6.26517e+08	2.73551e+06	4.16177e+08	4.27203e+08	2.17328e+06	1.8013e+07	2.98231e+08	1.56026e+07	2.06442e+07	1.36824e+07	5.37957e+06	1.87101e+08	1319908931	1.02986e+07	1.09275e+08	7270346800	7.67548e+08	27400360344
LU190	8.28394e+08	1364129121	650886384	9.09421e+08	1.53312e+08	9.41351e+08	6.25425e+07	3.91902e+07	10450069.560000001	6.65111e+08	3.36322e+08	2642622901	7.81622e+08	12153691586	560954272	11659604.01	1247676471	6305296977	1.30801e+07	4448723811	2.42473e+08	1130137756	4.54772e+06	16667175777	3.86153e+07	1.67236e+08	4693363260	18475901296	3.24971e+08	17220990226	2994329134	2966047865	9.83544e+06	1933563551	4.01311e+08	1.32267e+07	1.37746e+08	1268450573	4.89954e+07	1.12767e+08	8.86319e+07	5.52559e+07	2968681383	4454134707	2.54789e+07	5.27582e+08	37556740431	2317049341	57420640183
LU444	6.86013e+08	1124076866	1126473198	1875706829	8.85103e+08	2581694464	5.29418e+07	1.23124e+08	923937.03189999994	4.61923e+08	3.15301e+08	4534436238	1809302808	14625839873	4.36716e+08	5944037.102	2521461242	8650362532	1.419e+07	2757869961	1.59878e+08	4.74827e+08	1.36272e+07	9113399886	1.42405e+07	7.28791e+07	2288329525	44089985047	2.18159e+08	35530804576	2405304682	1415300474	1.00079e+06	1024618343	6.1204e+08	3.42679e+06	1.73993e+08	1014765874	2.27716e+07	5.15894e+07	3.85312e+07	6.55969e+07	7.14221e+08	2776650258	1.80442e+07	432604213	21733769610	1594453600	73542378705
LU1149	3.43716e+08	6.16584e+08	318822402	1015580795	3.51152e+08	1020103221	6.94945e+07	4.11532e+08	NF	1.25146e+08	9.19264e+07	3119606207	5261273772	6376221112	5.45499e+08	212124247.90000001	1033481752	5569528731	6.28935e+06	1116003252	1.58005e+08	2.45066e+08	1.08523e+07	3633166707	5.77296e+06	7.63099e+06	9.38568e+08	45621339220	5.11871e+07	15835350669	1368227098	758953406	965040	4.71545e+08	188390356	6.0968e+06	1.51675e+07	4.56174e+08	1.45101e+07	159253632	115186698	3.75129e+06	6.20606e+08	1266335998	3.97595e+06	8.18585e+08	9565349200	6.99042e+08	49846556435
LU485	7.65423e+08	1344186057	9.26065e+08	1345424771	6.2235e+08	1575421713	6.75062e+07	1.95474e+08	435178.4411	5.97065e+08	190004604	13613930427	1574226448	26648360906	8.72762e+08	17174507.359999999	4131761004	6769254978	2.89399e+07	2888796338	4.92204e+07	4.43968e+08	4.99632e+06	11658564379	1.44481e+07	1.28682e+08	2253006277	85569090064	6.42843e+07	27915494856	2776196302	1593289309	142130	712808169	4.1565e+08	3.20113e+06	2.93084e+07	1019470260	3.67029e+07	8.79781e+06	6.14759e+06	4.02105e+07	1694178038	2659860961	1.65167e+07	5.47956e+08	25663109525	1400641962	114925000000
LU510	4.23011e+08	6.74622e+08	1108675117	8.27013e+08	3.44005e+08	1469022278	4.1158e+07	3.41289e+07	8369939.6050000004	716631739	1.45788e+08	4573339723	1413784997	25824231811	1072924094	15975001.300000001	2180086600	4934748940	2.50906e+07	6496162788	1.84305e+08	4.05747e+08	1.51454e+06	16900818356	102398730	1.17314e+08	7026535025	12300065482	1.92807e+08	10288573062	3267085415	4798838073	2.293e+08	1630356102	7.79785e+08	3.10681e+06	1.86683e+08	2179419585	4.36843e+07	1.4931e+07	1.79526e+07	8.13991e+07	1487500054	4393051302	1.87664e+07	6.44718e+08	32409723151	2865531464	47261775927
LU558	1255051218	2827506337	9.62394e+08	9.5917e+08	3.16969e+08	1248679799	1.50581e+08	3.48394e+07	16856238.5	4.48739e+08	6.73207e+08	4741871878	2.47681e+08	20845385560	4.43527e+08	141171827	7.27897e+08	6360252352	2.42788e+07	9436915414	2.71283e+08	1337048005	4.2364e+06	22393520658	1.28751e+07	4.66313e+08	7809414665	27825616401	2003131973	15172452047	2861224708	6309059275	4.27996e+06	3166759592	2643601679	9.24446e+06	1.29759e+08	2030205291	1.13612e+08	384367514	2.81002e+08	1.16166e+07	1068346023	7310586905	2.3365e+07	5.60619e+08	40659847580	4037317150	73977691230
LU209	1085782177	8.47045e+08	9.91108e+08	6.53094e+08	2.15148e+08	8.40479e+08	9.41834e+07	6.00264e+07	1104366.142	1.96135e+08	1.5252e+08	3323319672	5.75248e+08	25005930282	6.04709e+08	60705881.560000002	9.1019e+08	6718566949	7.03231e+06	3536838228	1.8687e+07	1603772040	9.11151e+06	17535755625	3.30757e+07	1.13955e+08	3310035505	26502526187	1.36688e+08	27767166225	2621162908	1894468165	1.69804e+06	1024238562	1.3349e+08	4.32354e+06	4.38002e+07	1096953810	3.80303e+07	5.59283e+06	2.53535e+06	73897615	2938877811	2919448261	2.08866e+07	642174153	38794520231	1524117387	56370297263
LU387	1919437886	3905336661	5.60227e+08	3.45615e+08	8.149e+07	5.81479e+08	7.95226e+07	8.4351e+06	1393188.879	22246428315	523167001	4309361344	5.40851e+08	17845905197	6.17595e+08	5292394.5980000002	1576819535	5711863756	1.78851e+07	6901780084	2.96982e+07	2663439670	5.63865e+07	23685909088	2.00851e+07	1.55843e+08	5653847270	27793929086	2654311562	19033955749	3219980149	3620355576	3.23714e+06	1856643049	208673487	8.68155e+06	166855468	1321312369	3.18721e+07	2.36616e+08	1.70118e+08	7.46022e+07	3732318378	5073676937	1.49297e+07	7.59938e+08	46485586669	3119400442	104313000000
LU1124	1090728822	1974531311	5.15818e+08	9.99864e+08	5.49792e+08	1798122537	1.25025e+08	1.29698e+08	1700782.476	3.33216e+08	2.27877e+08	1940547198	3.90468e+08	10567913707	6.84159e+08	156133448.5	1586554593	5745475271	7.95232e+06	4498671014	7.22863e+07	1231165830	1.47563e+07	13254344303	2.72715e+07	1.12439e+08	4067442470	36248310845	1034010502	18113633299	1146893450	2758355999	1.30533e+06	1821419788	1181776622	2.1644e+07	1.00978e+08	8.39923e+08	2.67309e+07	8.37393e+07	5.67553e+07	1.81463e+07	2.11999e+08	3557039880	1.4966e+07	2.11998e+08	25607984333	2230379191	62066388996
LU1151	1087890011	1918646810	7.15861e+08	1241800484	4.11616e+08	1330013013	3.70093e+07	3.19977e+08	1025152.309	3.62754e+08	1.76318e+08	2446828489	4.90455e+08	11447537716	1.31371e+08	14137393.91	7.00197e+08	5973621603	1.01673e+07	3880273557	8.13159e+07	7.97871e+08	3.99617e+07	11076997695	1.74576e+07	9.81934e+07	3342834034	28845703778	6.73347e+08	28275998117	1721224305	2123745528	4.91088e+06	1373093572	9.1098e+08	1.02299e+07	6.34885e+07	1149133444	1.80319e+07	3.46286e+07	2.40717e+07	2.96925e+07	5.22804e+08	4056879404	2.61142e+07	2.82201e+08	23793277454	2177351108	53291442596
LU370	8.74565e+08	1588967999	9.43869e+08	1079449276	5.01479e+08	2489464711	8.44048e+07	5.17699e+07	9592742.8690000009	3.89001e+08	3.58625e+08	4760782768	4.7359e+08	16007979220	3.56983e+08	NF	2609196978	6493862970	1.53385e+07	3462430073	3.11186e+08	7.94823e+08	1.09229e+07	17407044379	4.97663e+07	1.33842e+08	3592402393	24629382470	3.96399e+08	25686730916	2538798400	2207145219	3.78494e+07	1215844245	5.74265e+08	7.18955e+06	7.2821e+07	9.34573e+08	3.70162e+07	9.41218e+07	7.01551e+07	2.37463e+07	2143080099	3074151831	1.687e+07	6.02619e+08	25107787612	1718065978	70785356686
LU1152	609386602	1260728098	260264900	7.70158e+08	2.3849e+08	7.59235e+08	6.71726e+07	1.80721e+08	513709.65629999997	2.36706e+08	7.29994e+07	1975797715	4848106899	5502156540	4.43352e+08	100114815.8	1138027504	8169036433	3.74835e+06	1556666681	1.21369e+08	4.14398e+08	1.4055e+07	3404698995	2.15265e+07	2.16098e+07	1354650023	31061754283	6.0146e+07	19599135696	1561385697	8.75932e+08	2.27738e+06	690627504	8.11586e+07	6.13732e+06	1.40894e+07	5.44489e+08	1.38775e+07	1.47583e+08	1.07462e+08	2.87052e+06	7.60986e+08	1738484213	6.23508e+06	6.86223e+08	12480682247	959396869	36451375074
LU752	3.10425e+08	4.01428e+08	6.105e+08	1250482487	3.94629e+08	1397891035	5.81059e+07	1274311811	606548.48329999996	6.46338e+08	1.49828e+08	6353143099	4350113911	17132056067	9.45067e+08	42623681.829999998	1688505873	7150674775	1.52586e+07	3650713568	1.44037e+08	7.52698e+08	1.92356e+07	9159416176	2.52879e+07	9.54469e+07	2989156779	38127838640	2.08649e+08	22929811916	3064883549	2307974597	9.40236e+06	1111955264	3.50195e+08	7.06513e+06	9.36713e+07	1003241168	1.62379e+07	1.36335e+08	9.98607e+07	1.42532e+07	1721483705	3631496808	2.98817e+07	8.7768e+08	24474523469	1510950373	61766961530
LU737	8.91969e+08	1812455637	5.4251e+08	857875592	2.95808e+08	9.7967e+08	6.60435e+07	4.89129e+08	3613036.534	619439842	2.28566e+08	3773430172	9.41734e+08	13289565301	1.86229e+08	376603504.10000002	1657560255	12060938392	1.41664e+07	5159524706	2.08614e+08	1024110037	3.88499e+07	11223280181	3.16091e+07	1.01334e+08	3815278727	32401836833	2.9275e+08	24842690008	1666799365	2809231533	7.59783e+06	1934344073	8.04877e+08	6.83628e+06	9.81565e+07	1621707420	5.04005e+07	6.61128e+07	4.92459e+07	1.33358e+07	1864779904	3944124281	2.647e+07	1005368353	26879380038	2219978496	49700551154
LU492	9.38783e+08	2080102528	461778328	6.57318e+08	1.52485e+08	5.76566e+08	5.25044e+07	2.5495e+07	1192126.453	3.6912e+08	3.30505e+08	4391173009	3.73391e+08	23597047572	3.53972e+08	9559293.3269999996	1106839471	5569427779	2.87156e+07	6960007646	5.70471e+07	1174471615	7.06968e+06	20607884833	3.17439e+07	1.96497e+08	7022428527	25990349140	3.38846e+08	14499386278	2183618450	5521345860	4.35165e+06	2529541502	1283218231	4.58939e+06	3.16889e+08	2517341882	9.03201e+07	9.85183e+06	867314	1.31545e+08	1927129674	5298773838	45301084	5.18043e+08	36183680689	3316119303	79769020926
LU565	8.13224e+08	1324445529	1133299516	8.7469e+08	2.46714e+08	1472226989	6.48383e+07	6.56033e+07	2180870.429	9.2419e+08	2.05672e+08	5195098212	1872395146	14592795825	5.32601e+08	65411903.990000002	1214411109	6827499723	1.14718e+07	5596119461	7.42419e+07	8.30598e+08	2.98736e+07	14268458258	2.29823e+07	1.36527e+08	4467286335	33367770127	1325735392	46099438832	2853009452	2106847325	5.37354e+06	1484220192	3.15324e+08	5.73533e+06	8.97802e+07	1.97492e+08	2.84672e+07	3.06693e+06	2.19147e+06	1.7844e+07	2392550081	4279296456	2.14536e+07	7.29684e+08	27227464938	2280368986	69456025242
LU276	1036860441	1181419356	7.33611e+08	6.11207e+08	1.76824e+08	8.99032e+08	1.11435e+08	6.42143e+07	3314818.2	3.30904e+08	3.19278e+08	7868844859	6.39934e+08	19514051743	5.99408e+08	98229664.439999998	1228315470	6342116090	1.61503e+07	4285876757	1.66212e+08	1505765100	7.3601e+06	14222351236	2.02081e+07	1.74222e+08	3913268485	28364909169	4.37802e+08	19414403388	2122870710	2569716678	7.49345e+06	1476147705	1035040073	7.82188e+06	6.9493e+07	1293871215	4.48696e+07	9.56812e+07	7.51642e+07	2.98611e+07	5.3544e+08	3888741193	4.40816e+07	2.57175e+08	26256901754	2450415048	44224319855
LU641	8.63369e+08	1011368993	6501997077	2777133987	4.61424e+08	4466554094	3.75334e+07	5.33517e+07	10281645.560000001	1651575498	2.21887e+08	5265045442	1349874301	27073671933	1748999024	19049237.32	8.85306e+08	6948454323	2.72977e+07	5882692476	6.95602e+07	9.53256e+08	3.25963e+06	18274543952	1.56927e+08	3.50936e+08	6902746040	21798909538	222404337	8574519727	2386435176	5506121550	3.96107e+08	1663503879	3.81964e+08	1.17446e+07	102243619	1907319430	6.21742e+07	8.70076e+07	7.22848e+07	4.7356e+07	3816625389	4448321519	3.41597e+07	9.66769e+08	35450984381	2455684228	48296737645
LU505	1007467529	1370515247	4.22215e+08	3.9772e+08	1.08219e+08	4.69767e+08	3.84791e+07	2.49912e+07	3251704.3330000001	369963743	2.16188e+08	3170158953	3.96949e+08	17214277775	4.44379e+08	42103201.829999998	1336386257	6260547497	1.51152e+07	4925360604	2.60455e+08	1219970589	2.73897e+07	18778468770	3.61738e+07	1.12256e+08	4564395261	23487304017	2.6876e+08	26252003346	3261817547	2779165852	1.42325e+07	1608300318	1185953635	1.25791e+07	127343397	1419499511	1.92474e+07	3.37496e+07	3.71379e+07	3.48103e+07	9.73018e+08	4157653636	2.47462e+07	4.53355e+08	28448403402	2308688927	47617665461
LU277	6.6006e+08	1028059610	2.40634e+08	6.56757e+08	1.66966e+08	669445230	3.92122e+07	4.69174e+07	836913.47459999996	163109779	1.12884e+08	2137566803	1182565571	15616831358	2.20902e+08	NF	1009427926	6281015291	9.68497e+06	2637953878	7.42072e+07	9.73742e+08	2.76919e+07	12040038117	6.52297e+06	5.52259e+07	2103723992	36266505349	1.78163e+08	17344059407	1523546885	1384782113	1.02996e+06	1184915251	5.83399e+08	5.4587e+06	4.80409e+07	9.17477e+08	4.03526e+07	3.93484e+07	3.22006e+07	1.81302e+07	1817756543	2062814468	1.80452e+07	5.57858e+08	18548233127	1435286688	58672519335
LU667	9.09353e+08	3279274990	6.76532e+08	7.85368e+08	3.95824e+08	1447252115	5.54194e+07	6.85608e+07	5028409.66	7.45573e+08	3.57943e+08	5417120980	6.90827e+08	19683701679	3.2335e+08	NF	2839487458	7277681113	3.17792e+07	5967303081	157656451	9.3946e+08	9.43814e+06	16127019617	5.2036e+07	1.53419e+08	5614561340	46492893628	5.24175e+08	31450135320	2724415610	3362931764	2.37812e+07	2167382578	1224586513	4.07943e+06	1.87287e+08	1682646954	4.45455e+07	3.17724e+07	2.5973e+07	5.72721e+07	2436393128	4737975845	3.21618e+07	7.82198e+08	32696469289	2462862440	104218000000
LU812	420528882	7.74872e+08	1729299039	1895483370	5.0829e+08	4669712935	5.15774e+07	9.14916e+07	2605709.423	1.41323e+08	1.32447e+08	2347776484	1.23678e+08	9354598485	1.61533e+08	128610316.8	2.90239e+08	3910261806	4.20481e+06	3095447743	1.01617e+08	4.74019e+08	824689	7942575535	2.12312e+07	7.49267e+07	3137207103	9271720204	3.00922e+08	10231006997	5.67473e+08	2051709074	2.82026e+07	683138071	271161549	965672	5.36139e+07	4.98557e+08	1.4868e+07	3.24269e+07	2.96955e+07	8.28014e+06	1421546059	2325933475	1.10273e+07	2.61238e+08	15064186240	1569555559	18856469170
LU716	6.70602e+08	8.43483e+08	3306977731	3330683710	7.51007e+08	3421102511	8.28384e+07	4.66738e+08	2021026.058	1495511450	1.95128e+08	6456720197	2566727750	21261743510	4.74893e+08	73010930.730000004	2477031420	8525123403	1.16081e+07	7130230867	4.14743e+07	8.20173e+08	1.21612e+07	10797076505	2.13455e+07	1.19935e+08	6165850555	40026794002	1627968808	33166172143	1243348929	3918201002	9.85542e+06	2288255143	7.65194e+08	4.93762e+06	1.49459e+08	1526957527	1.6524e+07	1.49605e+07	1.13334e+07	3.56595e+07	2678613121	5751697464	2.10617e+07	4.61585e+08	36239964548	3095296569	88179403209
LU372	6.25176e+08	8.55961e+08	1200288378	1273803162	3.44341e+08	1312866098	7.49568e+07	125617727	14920060.15	5.2435e+08	4.37742e+08	6007278810	1591942356	22150035066	1206334120	11334538.92	1149469062	8593674487	1.90217e+07	5217381213	1.88803e+08	8.38196e+08	9.18913e+06	16568850127	1.79765e+07	1.53254e+08	5155311420	30998054173	4.22206e+08	24729021163	3390933244	3266088928	6.53588e+06	1203344872	1323333177	1.49842e+07	1.19134e+08	1716584674	9.2152e+07	9.65774e+07	6.87359e+07	9.25889e+07	4.24733e+07	4347822068	8.5214e+07	2.51029e+08	29217458489	2802199191	54978243826
LU79	1331682451	1822131187	9.24528e+08	1098082214	2.29843e+08	1256174405	5.30808e+07	5.36951e+07	21569122.039999999	2.74422e+08	2.52855e+08	3091565263	4.14835e+08	22923513914	3.20674e+08	9446007.2980000004	9.7937e+08	8321726398	8.73384e+06	6483601702	2.2116e+08	1432868406	1.57839e+07	19350011692	7.69067e+06	2.56183e+08	6505496276	20388968810	4.16807e+08	24142297427	2134491385	4516722810	3.37383e+06	2363137096	3.38237e+08	1.21208e+07	90873104	1814342134	3.43978e+07	3.99492e+08	3.04037e+08	2.72366e+07	5010153571	4860630749	3.27307e+07	8.71683e+08	48479172419	2793046712	52539606244
LU820	965697318	1935726290	9.3751e+08	1743630919	5.40646e+08	1811415994	166564654	4.44624e+08	1406815.8160000001	1457941422	3.50102e+08	7780960555	1560796703	15946532206	5.71755e+08	499031613.30000001	1911202551	6337323960	1.38666e+07	4450295756	7.73164e+07	6.59223e+08	8.39134e+07	14401925424	1.40523e+07	1.09534e+08	3232864515	49184795266	2.85543e+08	56600691382	1745738566	1692587348	5.18404e+06	1215172050	6.39423e+08	5.94576e+06	1.4631e+08	1420928749	3.0389e+07	1.16506e+08	9.31912e+07	4.66e+07	1815809451	3532959704	2.38473e+07	4.32635e+08	23064447909	2279417467	82600168480
LU583	1.65987e+08	289099223	1006540644	585347404	3.63004e+08	7.46008e+08	2.63277e+07	4.83521e+07	486336.48180000001	2.29998e+08	8.90311e+07	2565710765	1867662056	13121420360	1856594663	7028797.7560000001	2165894049	5263675970	1.85767e+07	1438220999	3.96898e+07	4.26971e+08	1.21797e+06	8108700038	4.83499e+06	9.31531e+07	1317310175	25169330999	3.49576e+07	9580968256	1318569764	1236384526	802502	3.1339e+08	2121853283	1.79663e+06	8.34126e+07	5.90543e+08	2.30895e+07	2.73288e+07	1.78391e+07	1.54473e+07	1517609009	1452614993	1.7725e+07	7.06424e+08	13958401640	7.61185e+08	67341684225
LU755	2200797458	4948833659	8.98973e+08	1327237985	5.97915e+08	1931697340	1.62589e+08	6.73036e+08	2207425.2110000001	1035628453	4.48358e+08	9703073572	1565532661	28071891186	5.0005e+08	160890944.5	2806912556	11510732383	29488559	8943154940	2.49611e+08	1362305825	8.7699e+07	17543263973	2.79878e+07	1.19918e+08	6138886469	72596835855	5.1851e+08	41582923488	5808436981	3877618110	2.0545e+06	2714669787	1762635403	1.43014e+07	2.18695e+08	3148815059	6.14183e+07	3.48469e+08	251365393	1.41943e+07	3836313346	6934011635	4.38035e+07	3565645802	36194074272	4342888571	131498000000
LU735	3.82748e+08	9.98212e+08	8.68835e+08	6.63249e+08	4.29757e+08	1569365523	2.37013e+07	7.71095e+07	3255136.352	2.36769e+08	2.04171e+08	6257759692	2.63367e+08	11723642198	7.11768e+08	80600722.099999994	4.6605e+08	2817631730	1.37283e+07	2943468266	5.7084e+07	5.50951e+08	2.6256e+06	12597161456	1.65364e+07	2.18259e+08	2633212593	15139237045	2.35588e+08	7682369989	1146834943	2171294844	1.97914e+07	9.23471e+08	3.67992e+08	5.03643e+06	1.29891e+08	882225233	1.74369e+07	4.16933e+06	743213	1.26971e+07	2043487689	2184392770	2.51728e+07	3.81099e+08	18768816227	1524488174	31279798686
LU818	1013074557	2214389771	6.9564e+08	1015827541	290422676	1403613599	4.55373e+07	517454355	2811909.0839999998	230313769	236219405	2459952709	2.40333e+08	11636717071	7.46159e+07	91852302.590000004	1103921631	7718071261	1.33748e+07	3129847142	7.47654e+07	1569539087	4.34133e+07	12402208794	3.91703e+07	3.90365e+07	2461141796	35139490969	4.53439e+08	21835658208	629917320	1951983013	5.13885e+06	1454345356	1387180154	7.10586e+06	9.45183e+07	7.14606e+08	8.33375e+07	3.52173e+07	2.59337e+07	9.11236e+06	8.95628e+08	2795248083	6.5412e+07	1.74927e+08	20248725397	1700722145	39442627202
LU785	1074027101	1529295942	2007700172	2830652068	5.97021e+08	3822176563	1.34865e+08	133126589	1008690.164	1144886040	2.14469e+08	9944176518	2553405844	29069759690	1673656146	212198525.90000001	2494984998	6220306916	2.22403e+07	4576487923	8.85519e+07	591353681	6.77674e+06	13982436941	1637805650	1.15574e+08	3770396089	63910047412	2.11742e+08	45560054589	5396806312	2122442140	5.37165e+08	1309713960	102854955	4.8309e+06	9.74214e+07	1526616011	3.88952e+07	1.58719e+07	1.34903e+07	1.26687e+08	3120266975	3900582046	4.29404e+07	1712362766	29954064956	2211623740	101660000000
LU398	6.69052e+08	1235150534	2818890372	2597328427	1121049563	4822279780	8.52561e+07	2.99077e+08	20907172.48	7.08388e+08	456694517	3329092276	1155033735	14637603841	3781603772	131648376.59999999	1049154070	4840802027	1.30122e+07	5412547626	2.90822e+08	3891706082	9.27112e+06	13564875725	2.44467e+07	1.70163e+08	4901170008	24099341419	5.87956e+08	11704909898	2121226692	3492838113	2.35122e+07	1099641157	1393642039	2.11413e+07	6.60443e+07	1555498714	1.46858e+07	2.23271e+08	1.5626e+08	1.60253e+07	1.36586e+08	5783307036	2.96522e+07	3.2772e+08	34607037505	2734160936	54248652552
LU887	4.97468e+08	6.85478e+08	1241758047	1270937812	4.37663e+08	1949873102	5.98892e+07	3.20051e+08	19894315.84	3.91647e+08	5.72894e+08	4569233213	7.8387e+08	14161042599	5.35578e+08	58845339.780000001	1026548817	9224128573	1.58164e+07	3969812306	2.27753e+08	989024494	6.83084e+06	14171886624	1.02573e+07	2.05221e+08	3542570182	31800969071	5.01092e+08	25215163416	1252516108	2708282728	1.02241e+07	1556363129	9.01855e+07	1.52109e+07	9.19647e+07	1260490961	1.35556e+07	1.22536e+08	9.89004e+07	3.00106e+07	2934378110	3509244593	4.72712e+07	3.18744e+08	33743066366	1659071438	56667533203
LU983	7.11432e+08	1000408860	1014966934	1025805436	4.21626e+08	2228223906	5.60668e+07	3.53965e+08	622808.60490000003	372129864	2.89818e+08	3517536298	6.5562e+08	12963032031	2.83979e+08	34281535.420000002	5.20076e+08	5279293361	8.83596e+06	3049925614	3.49726e+07	3.93792e+08	2.02102e+06	7155566896	1.88993e+07	7.4164e+07	2740067708	27186013473	2.25672e+08	16828012579	8.6755e+08	2062320149	5.17271e+06	1310242506	6.23326e+08	4.28256e+06	6.8777e+07	1031409110	1.3539e+07	6.03077e+06	4.17864e+06	2.48047e+07	7.89192e+08	2656522910	1.21609e+07	1.62488e+08	22321982239	1562166750	44100655902
LU804	2.64671e+08	8.46134e+08	5.03147e+08	1186848532	7.09608e+08	1891174837	9.61771e+07	4394042435	512623.74969999999	2.79556e+08	2.19948e+08	8140742404	1154533278	16387699992	4.10584e+08	190497040.90000001	2255440856	5689075110	2.4999e+07	3224658229	9.19005e+07	571388552	9.25903e+06	3564721224	1.15262e+07	6.29775e+07	2036576987	65477784227	8.82129e+07	48548459383	8.39622e+08	1133653541	2.59734e+06	9.64027e+08	5.57887e+08	3.93708e+06	4.19361e+07	1179118478	3.01162e+07	5.67237e+07	3.96239e+07	3.23531e+07	1035120629	2394485079	1.02089e+07	293836974	19949233508	1649063092	95451102968
LU773	3.44909e+08	5.34878e+08	4.79128e+08	2.65335e+08	1.04675e+08	3.77343e+08	3.837e+07	4.19338e+07	766798.98270000005	4.69528e+08	2.23119e+08	3232673444	6.06306e+08	16270818340	2.66675e+08	20868023.039999999	8.60289e+08	4784984515	1.00764e+07	4118086088	1.52438e+08	6.3237e+08	4.46568e+06	12769802861	1.50673e+08	1.89461e+08	3725939570	12242522764	1.368e+08	22907021854	2331470976	2469922215	9.80458e+07	1248778575	9.21973e+07	8.43941e+06	7.85569e+07	1047178488	4.58718e+07	9.46792e+07	7.4631e+07	4.29782e+07	1957499061	3107876522	3.72424e+07	8.67021e+08	24093654614	1891281038	52447958097
LU835	1168673059	1147366007	1244449532	1373868856	2.85816e+08	1422367118	8.17904e+07	1.14271e+08	5508361.8470000001	7.77615e+08	5.30031e+08	3191945779	2478866688	32372436327	2215901892	NF	1570773685	7339796139	2.05588e+07	8405626418	217633193	9.45228e+08	4.78905e+06	20244319767	8.18854e+07	3.30318e+08	8084173780	15370404501	4.16869e+08	24557214450	2393473777	5355533513	6.45472e+07	2599998492	1905026658	1.54199e+07	242506173	3374017023	4.88693e+07	1.66546e+08	1.31656e+08	6.73654e+07	3.29045e+07	6422837761	3.96987e+07	343708980	38573213016	4399588426	60110739150
LU800	1316216088	1860859530	1194853060	1855992083	4.30175e+08	2990074398	9.05034e+07	3.91909e+08	1057978.67	3.0735e+08	6.6719e+07	4520649488	1020256246	11993170070	2.11055e+08	89223697.590000004	6.78267e+08	7412695955	5.417e+06	4711349525	7.7632e+06	4.7349e+08	2.79867e+06	4565236875	2.25859e+07	1.12051e+08	4693235077	28211669490	9.35284e+08	27483938918	5.54428e+08	3041756569	6.19391e+06	1886829034	9.67378e+08	4.41007e+06	8.16068e+07	1138156448	1.605e+07	2.38403e+06	4.38032e+06	2.66365e+07	1075119094	3939025221	1.07508e+07	125349293	26648781761	2532084566	57355503998
LU998	3.9513e+08	9.28417e+08	1922006928	2151152547	6.35911e+08	3324913590	3.5519e+07	1.8537e+08	2565658.1630000002	2.98729e+08	2.1155e+08	3615497070	1090150290	11740244648	3.87726e+08	9098666.3230000008	9.53329e+08	5750909370	9.23455e+06	2592231524	1.33834e+08	4.06014e+08	5.7743e+06	9181882988	3.33979e+07	8.88864e+07	2255902664	24978358836	2.27008e+08	30161455659	1678560870	1575815890	4.43289e+07	1003207616	3.75028e+08	5.32754e+06	4.82344e+07	6.91624e+08	1.50323e+07	1.27196e+08	9.26446e+07	1.05957e+07	1553112814	2626332657	1.20922e+07	2.85033e+08	18904518345	1425246463	52662111319
LU85	7.39371e+08	2538417578	3.71056e+08	3.73963e+08	2.47069e+08	7.80133e+08	4.90581e+07	5.63827e+07	NF	2.1759e+08	3.76359e+08	7021073971	5374448770	11177510020	5.21258e+08	11205015.109999999	1657747565	5057552719	8.55506e+06	2099448004	6.20173e+07	6.62074e+08	2.33353e+07	8519269239	2.73416e+07	4.60867e+07	1461994413	76557851022	8.02946e+07	41731923168	2150185703	9.85996e+08	837862	7.77083e+08	7.26639e+08	3.59114e+06	6.74976e+07	7.78733e+08	3.31998e+07	5.28861e+08	3.80473e+08	1.00195e+07	2105003689	1853111790	9.03861e+06	661353592	16082554829	1148290568	87013986566
LU797	2.01613e+08	2.84402e+08	7.86025e+08	5.6876e+08	2.34261e+08	1245906879	1.92446e+07	8.09304e+07	3953267.0950000002	5.49892e+08	6.76103e+07	2327772208	2894227531	5630242011	6.88132e+08	14242993.949999999	8.08765e+08	1538928518	4.66633e+06	1995816825	6.09026e+07	5.1775e+08	2.01426e+06	5986708659	1.86226e+07	6.56282e+07	2431490124	5274336964	7.56376e+07	14638289439	8.09261e+08	1582959529	1.16141e+07	7.12816e+08	4.31871e+08	3.56478e+06	1.83469e+07	5.59358e+08	5.8681e+06	1.90283e+07	1.1818e+07	1.21297e+07	5.28581e+08	2007994691	8.8942e+07	1.36326e+08	21819093521	1186984546	8935576006
LU851	4.15614e+08	5.29889e+08	1648969915	2976506110	5.21727e+08	2987781139	4.27695e+07	4.42358e+08	592161.14040000003	6.48382e+08	131310469	6268071999	1323272755	10860407749	363075084	131783398.5	776841869	5603866587	7.06141e+06	2399156452	4.77495e+07	5.29817e+08	1.06336e+07	6695478976	3.50918e+07	1.02747e+08	2283157051	24682714712	1.5529e+08	37328967950	946958295	1280805393	1.97797e+07	8.9959e+08	8.52836e+08	9.33952e+06	6.6497e+07	7.59961e+08	1.90069e+07	5.79093e+07	4.47888e+07	3.68879e+07	1427163004	2469733457	7.85789e+07	2.88852e+08	24672654184	1210812126	33144117758
LU859	845859058	1309209646	6.25714e+08	7.09519e+08	2.10681e+08	7.29425e+08	7.57536e+07	2.72697e+08	854553.87269999995	5.03194e+08	1.38312e+08	3822448793	1937603055	16944351862	3.97034e+08	178533472.40000001	7.67441e+08	7543644286	1.16646e+07	4532062673	6.48003e+07	7.03143e+08	1.02733e+07	9272717311	2.12799e+07	1.34284e+08	4102732605	26199924951	4.46533e+08	25085173907	1299302133	2407422762	1.60004e+07	1681948627	9.62942e+08	1.32208e+07	7.41033e+07	1200620941	1.72883e+07	5.76145e+06	3.54522e+06	2.45953e+07	1636248039	3795833323	2.42867e+07	3.9039e+08	32731052739	1806330517	44316462439
LU968	660983960	1568751350	4.96525e+08	1592018130	1088307115	3236274343	4.87258e+07	4.1825e+08	622132.51820000005	3.33641e+08	7.74174e+07	3650400190	2158949440	7959268252	3.45714e+08	68115412.049999997	6665610303	5791103651	6.06624e+06	2290768318	2.20833e+08	8.69696e+08	5.32344e+06	9223023601	1.80391e+07	1.31251e+07	1904067952	62326652343	3.31191e+08	34907629667	5387560228	9.62185e+08	205375	1222826033	2.21127e+08	4.20094e+06	1.81685e+07	2.98504e+08	1.90957e+07	3.2832e+07	2.36411e+07	2.07106e+07	1114094826	2702763419	6.6461e+06	9.79811e+08	16218180572	1048522438	139326000000
LU965	1555298072	1750617086	5.88851e+08	6.12537e+08	8.16619e+07	5.04129e+08	7.44374e+07	8.4714e+07	4427611.9759999998	5.80731e+08	1.63832e+08	4640696842	2032036010	23638100290	1091470993	55260105.219999999	1654171343	5745734109	3.12546e+07	5358999263	7.6799e+07	9.85113e+08	5.86102e+06	18334526858	1.30764e+08	9.64549e+07	5728946134	17855599984	7.35242e+08	36512775249	3891220327	3422338634	1.44611e+07	1267439255	2.72037e+08	5.89161e+06	1.83237e+08	7.76545e+08	3.99115e+07	4.719e+06	2.42662e+06	8.20447e+07	3328221096	4266415551	4.19279e+07	8.97369e+08	40802658385	2672314605	50559118277
[truncated: 90 more columns]

## Sheet: 225 metabolites 168 cell lines
Supplementary Table S2: C. 225 measured metabolites in 168 lung cancer cell lines from Li et al. [22]
	DMS53	NCIH1694	NCIH1184	NCIH2227	RERFLCAD2	NCIH2347	NCIH2087	NCIH2085	NCIH510	NCIH2066	NCIH1341	NCIH2029	LU65	NCIH1573	NCIH1651	NCIH226	NCIH1666	NCIH1734	NCIH2342	EBC1	NCIH322	NCIH2291	HCC33	CORL105	COLO668	NCIH1915	HCC2279	HCC1588	NCIH838	HCC1171	NCIH2228	RERFLCAI	SKMES1	NCIH520	NCIH1963	HCC15	CALU6	SKLU1	SW900	PC14	NCIH810	RERFLCMS	NCIH460	LU99	CAL12T	LUDLU1	CORL23	MORCPR	HARA
X2.aminoadipate	6.11273	5.8864	6.18851	6.0326	6.10654	6.10531	6.03192	6.28114	6.40992	7.08359	5.88701	5.9847	5.74166	5.54399	6.65715	5.85274	6.35072	6.488	5.59257	5.59701	5.55025	5.39491	6.13322	5.92613	5.83669	5.9695	5.71285	5.81381	6.09844	5.574	5.66308	5.91959	5.88648	5.79977	6.28247	5.97091	5.93591	6.04714	5.73521	6.01087	6.57049	6.29924	5.78623	6.02557	6.04243	5.82219	6.15474	5.91397	5.91513
X3.phosphoglycerate	6.0342	5.57488	4.97525	5.63892	5.82506	6.18751	5.82191	5.43065	5.85	5.90258	5.6813	5.52714	5.99578	6.1139	5.66562	5.97631	6.2372	6.11542	5.43413	5.55784	6.1092	6.23184	5.27984	5.85908	6.31203	5.98673	5.87398	5.62442	6.12912	6.25456	5.86752	5.63829	5.65589	5.94459	6.53276	6.00358	5.76399	5.52261	5.80553	6.25578	6.27875	6.09497	6.0288	6.25153	5.75509	6.12843	5.65435	5.93142	6.35535
alpha.glycerophosphate	5.8969	5.54126	5.37012	5.15926	5.61231	5.64851	5.45128	5.69048	5.77046	5.60482	6.10161	6.0281	6.24382	6.34349	5.48532	5.88509	5.94212	5.62799	5.65233	5.85036	5.98397	5.46762	5.67942	6.04511	6.2045	5.755	5.54104	5.45622	5.48912	5.58658	5.39366	6.12933	5.97511	6.27283	5.16414	5.40244	5.7456	5.72252	4.70796	5.406	5.57843	5.77623	5.93098	6.67495	5.41537	5.40681	6.10726	6.13398	5.73103
X4.pyridoxate	6.00053	5.84837	6.73255	6.89373	6.33377	5.81689	5.53671	5.71682	6.31121	5.88869	5.74984	5.71969	5.21809	5.46434	5.67837	5.59971	5.57492	5.80805	5.80045	6.51252	5.40159	6.10176	5.54619	6.20707	6.54651	5.61539	5.77779	5.97771	5.41202	6.21436	5.81575	6.24962	6.45795	5.55306	6.32359	5.79425	6.29792	5.80622	5.60281	5.78299	5.56323	5.69261	5.96302	6.00791	5.6129	5.65214	5.51806	5.72264	5.74263
aconitate	5.51362	5.66503	5.95582	5.3534	5.68371	5.80549	5.73136	5.82673	5.12923	5.3288	5.49954	5.60837	5.7214	5.91037	5.72979	6.13309	6.41142	6.03097	5.97855	5.78078	5.80853	5.42438	5.83016	6.13664	5.48243	5.85228	5.92172	5.78196	6.41377	6.29928	6.20491	5.67629	5.56015	6.09132	5.60148	5.82289	6.00616	5.66224	5.70422	5.83036	5.86145	5.98913	5.94314	5.74988	6.22253	5.88558	6.14101	6.17056	5.9988
adenine	5.86853	5.87555	5.71288	5.69106	5.88398	6.17536	5.91192	5.86607	6.65508	5.95142	6.32299	5.99712	6.21701	5.76148	5.93621	5.86569	5.55525	5.87035	5.56234	5.74699	5.9973	5.71098	6.22802	5.73923	6.20669	5.59014	5.57026	6.43235	5.55197	5.73042	5.83942	5.85088	5.7166	5.83566	5.87903	5.844	6.59598	5.83073	5.94225	5.85155	5.69666	5.96938	5.54142	5.80763	6.21809	6.12897	5.7831	5.8593	5.71027
adipate	5.97718	5.8949	6.37138	6.19015	5.87955	5.81512	5.79174	5.81378	6.35325	5.85765	5.60167	5.65514	5.97963	5.75977	5.91475	5.7149	5.66957	5.85485	5.87477	6.07993	5.38607	5.89079	6.06166	5.63792	5.72651	5.68704	5.84503	5.97578	5.60615	6.01072	5.86756	5.86662	5.98485	5.93003	6.32627	6.01049	6.20144	5.92058	5.9833	5.94883	6.17614	5.77243	5.55985	5.95414	5.78816	6.07991	5.83351	6.01538	5.71476
alpha.ketoglutarate	5.69307	5.83964	5.42954	4.9687	5.56304	5.80614	5.98675	6.19386	5.29877	5.69176	5.59139	5.92318	5.67406	6.15265	6.04843	5.76086	6.23388	5.99434	5.99959	5.81046	5.86511	5.96116	5.4202	5.61221	5.8876	6.23493	5.88258	5.73433	6.22401	6.05523	5.81129	5.67789	5.73855	6.03146	6.02475	5.8398	6.15687	5.58615	5.61572	5.83033	5.96045	5.98196	5.87685	5.85933	5.76474	5.7638	5.7527	5.97583	5.85578
AMP	5.92374	5.74261	5.4772	5.66724	5.52524	6.21917	5.75498	5.69978	6.25077	6.0858	7.02966	6.29378	6.2115	5.97205	5.84579	5.88461	5.98272	5.92488	5.89989	5.64049	5.88398	6.12263	6.46568	5.72905	6.97993	5.71662	5.79368	5.61329	6.03093	5.69633	5.75525	5.52691	5.87763	5.96195	6.20274	5.89059	5.67234	5.70453	5.62884	5.6736	6.11226	5.81276	5.78936	6.0096	6.03837	5.4507	5.87406	6.05275	5.86016
citrate	5.64124	5.57021	5.90725	4.89971	5.666	5.5578	5.57914	5.62988	4.78048	5.45975	5.59031	5.58721	5.78412	6.01684	5.56089	6.14121	6.30455	5.89887	5.78566	5.7343	5.99782	5.46535	5.66462	6.00072	5.83218	5.75704	5.85191	5.65613	6.2272	6.15282	5.96658	5.72185	5.60603	6.05061	5.57029	5.90396	5.90834	5.59415	5.69272	5.93243	6.03552	5.96149	5.99133	5.90817	6.24136	5.81242	6.10386	6.2314	6.05235
isocitrate	5.52652	5.57923	6.07779	5.00048	5.67695	5.48584	5.69771	5.61158	5.14447	5.31853	5.58099	5.4325	5.78632	5.90633	5.74158	6.2039	6.38108	6.07162	5.62348	5.80578	5.95964	5.61214	5.68612	6.02205	5.82571	5.94114	5.91805	5.71341	6.32803	6.16557	5.9328	5.84358	5.76034	6.08096	5.50843	5.85703	5.92444	5.74457	5.72012	5.8301	5.92131	5.96776	5.94306	6.01463	6.0035	5.99236	6.10712	5.94706	5.94444
CMP	5.92526	5.67891	5.66733	5.99273	5.6929	5.90505	5.3848	5.45548	6.34752	6.00625	6.83225	6.25277	6.31205	6.01494	5.91134	5.5801	5.93747	6.11924	5.71057	5.64348	6.06586	5.27155	6.41418	5.74782	6.84744	5.74121	5.35469	5.27954	6.37541	5.76437	5.75672	5.67568	5.41881	6.05553	5.87061	5.84417	5.64358	5.59597	5.51857	5.73792	6.24396	6.24928	5.66635	5.79071	6.33563	6.14321	5.87451	5.95327	5.74939
cystathionine	6.08846	7.33087	6.14628	5.52712	5.34736	4.97678	5.58486	5.18017	6.06231	6.77089	6.53799	6.30842	5.49866	6.06647	5.91011	6.08291	6.0746	5.37751	6.50135	5.48057	5.66311	6.20252	5.71471	6.71627	6.25953	4.79486	5.50647	4.91413	4.9786	5.24196	6.04094	5.64435	5.87763	6.07374	6.24547	5.54013	5.56169	4.91043	5.56874	5.29044	7.28196	6.02809	5.96248	6.06311	6.74189	5.45129	5.69697	5.9121	5.97073
cytidine	5.61087	5.95127	6.87179	6.45367	5.93384	6.17573	6.0214	5.90476	5.95945	5.85286	6.64348	6.55806	7.04172	5.74245	5.73469	6.07679	5.75393	6.12291	5.17278	5.78573	5.97278	6.03604	6.13619	5.85745	7.00902	6.19676	5.86702	6.10132	5.71534	5.92854	5.35429	5.43204	5.16956	5.61503	5.75892	6.03792	5.93302	6.5111	5.07754	5.80311	6.35595	6.15039	5.80818	5.43634	4.98226	5.25017	5.78975	5.38164	5.70798
dCMP	5.67838	5.83985	5.81695	6.36821	5.76562	6.06675	5.7699	5.88811	6.07042	6.18124	5.64221	5.90353	5.80584	5.54469	5.91431	5.82386	5.6707	5.82349	5.96717	5.70005	5.7732	6.02798	6.07761	5.37954	5.92458	5.79746	5.80103	5.20052	6.21126	5.9201	5.90003	5.89798	5.84438	5.63917	6.52949	5.90082	5.60943	5.94097	5.92499	5.46907	5.95749	5.67854	5.72075	5.84135	5.65102	6.03441	5.71178	5.80064	5.59147
DHAP.glyceraldehyde.3P	5.7311	5.50188	5.11295	5.48425	6.13033	6.05527	5.96102	5.68885	5.75562	6.00922	5.51805	5.51258	5.9658	6.16551	5.86608	6.179	6.32162	6.17861	5.28857	6.1467	5.82044	6.11312	5.34355	5.86716	5.61982	6.42579	5.81458	5.40081	6.14468	5.93368	5.83395	5.81631	6.14863	6.16972	6.4199	5.99054	6.04482	5.99277	5.30202	6.41388	6.18793	5.76791	6.24685	6.65319	5.91333	5.99948	5.53571	5.89281	5.98722
erythrose.4.phosphate	5.92978	6.00775	5.1425	5.90688	5.8424	6.16085	5.77489	5.81341	5.93724	5.96252	5.71913	5.8049	5.81564	6.17886	5.67477	5.95903	6.02036	6.15498	5.98221	5.96193	6.2874	5.87695	5.82929	5.76725	6.02884	6.22735	6.28349	6.07081	6.5041	6.02441	5.83201	5.69515	5.79187	6.29714	6.15768	5.82029	6.01912	6.04555	6.19888	6.0416	6.26037	5.7042	6.1599	5.8802	6.29421	5.90584	5.95326	5.84188	5.90489
F1P.F6P.G1P.G6P	5.90562	6.0637	5.51956	5.38721	5.79456	6.19564	5.89916	5.81537	5.79904	6.14924	5.56541	5.83706	5.65589	6.25749	5.52638	5.96831	5.96966	5.77882	6.00475	5.79575	6.39103	5.78073	5.26712	5.90022	5.92704	5.87157	6.33523	5.94354	6.20207	6.15636	5.95858	5.61213	5.86475	6.27344	5.64353	5.54996	5.69532	5.60558	6.11692	5.98724	6.19957	5.64765	6.15622	5.91929	6.3981	5.85757	6.24723	6.14608	5.87421
hexoses..HILIC.neg.	6.24075	6.28558	6.25737	6.02422	5.98132	5.12986	6.18494	6.28098	5.37157	6.18662	4.73183	6.25785	4.82623	6.00694	6.25013	5.80411	5.89021	6.01822	6.25909	5.89933	5.57862	4.74444	5.60246	5.91401	5.28949	5.82007	6.01621	6.16694	5.41411	6.00849	6.02803	5.91481	6.29985	6.02919	5.67231	6.14699	5.87231	5.85127	5.78823	5.85197	6.36515	5.79903	5.6521	5.73205	6.0532	5.81966	5.1067	5.44864	5.53827
fumarate.maleate.alpha.ketoisovalerate	5.63502	6.00847	5.77721	5.3384	5.93712	5.85764	6.07044	5.9123	5.44147	5.96396	5.87952	5.62764	6.13074	5.92686	5.97735	5.94946	5.86843	5.96794	5.75857	5.90431	5.91634	6.19575	5.71027	5.79457	6.15163	5.87608	5.90003	5.54249	6.16395	6.0431	5.75594	5.55454	5.7939	5.93442	6.24609	5.94412	6.02997	5.52521	5.6212	6.05132	5.96791	5.89644	5.74803	6.06683	5.97337	5.83352	5.70376	5.8822	5.84812
glucuronate	5.88987	5.94867	6.38286	5.51424	5.89	6.11696	5.27258	5.83991	5.59734	5.9814	6.09093	5.67807	5.74192	6.07992	6.10194	5.63971	6.15359	6.11184	6.0141	6.01602	5.86463	5.69377	5.41556	5.92777	5.40114	6.08948	6.0152	5.71215	5.84328	5.88343	6.00246	5.48712	6.0081	5.96695	5.8041	5.84024	5.94322	5.91581	5.46702	5.49023	5.63508	5.89305	6.02186	5.92543	6.07575	5.93002	5.72171	5.61149	5.86867
glutathione.oxidized	5.84717	4.90085	5.15821	4.80069	5.23193	5.96501	6.49095	5.9025	5.63139	6.37946	6.13698	6.28073	6.21004	6.625	6.38153	6.00494	6.25731	6.48946	5.97431	5.86242	6.29069	5.57483	4.71214	5.7848	5.98552	6.10213	6.13596	5.1761	6.59505	6.0894	6.59198	5.35564	6.7086	6.40072	5.86534	6.57531	5.80595	5.55099	5.63513	6.36905	6.00611	6.26864	6.27027	6.32258	6.70497	6.28935	5.75929	6.35274	5.56195
glutathione.reduced	5.8502	5.01867	5.13606	5.07954	5.50624	5.78086	5.97957	5.39062	5.68424	6.16389	6.27229	5.75687	6.26697	6.53453	5.99094	6.06912	5.92791	5.9271	5.87842	5.97773	6.2427	5.93327	5.11333	5.96705	5.95473	6.21742	5.97687	5.5558	6.32803	6.22099	6.21515	5.52649	6.42807	6.33853	5.8771	6.37854	5.92823	5.58851	5.59514	6.20819	6.01997	6.43591	6.25613	5.92663	6.51551	6.13052	5.65539	6.45261	5.81217
GMP	5.93954	5.76978	5.39465	5.87909	5.51717	6.19668	5.75183	6.27666	5.79105	6.62395	6.92374	6.59882	6.13866	6.36702	6.13269	5.9556	6.15549	6.36589	5.96793	5.36043	5.8402	6.04738	5.94295	5.68853	6.87643	5.79401	5.694	5.83517	6.66803	5.82257	5.69562	5.724	5.78362	6.48195	6.03548	5.88398	5.5057	6.09693	5.66882	5.75541	6.25334	6.13267	6.15019	5.93557	6.5021	5.87295	5.81808	6.08687	5.91361
guanosine	6.31671	5.81432	6.60528	5.87146	5.48376	6.72034	5.51398	6.29326	5.86052	6.1283	6.59822	6.32593	6.24753	5.72936	6.05386	6.41102	6.41476	6.56026	6.27853	5.64442	5.54834	6.49601	6.62772	5.57296	7.07077	6.07821	5.61264	5.97279	5.75457	6.182	5.88987	5.98159	6.02122	5.70355	6.38898	5.63755	5.67529	6.70696	5.6893	5.73967	6.29236	5.39941	5.69531	5.59347	6.14042	5.94513	7.12859	5.4566	5.68639
hippurate	5.98609	6.11585	6.6467	6.18807	6.21727	5.09261	6.25125	6.22395	5.85729	5.48826	5.19035	5.83425	5.22878	5.92548	6.13363	5.81689	5.92401	5.88398	5.71533	6.2043	5.77607	5.33392	5.67892	5.8842	5.65801	5.69743	6.11641	5.82232	5.80842	5.85928	6.02423	5.99201	5.97391	5.96183	5.31075	5.90564	6.07117	5.89396	5.87372	5.86777	5.78574	5.66299	5.66466	6.0895	5.66883	5.78302	5.69329	5.95242	5.56773
hypoxanthine	7.67933	5.66817	7.29172	6.61395	6.62154	5.63148	4.85835	6.09406	6.52055	5.65683	5.89068	6.41602	5.85685	6.03406	6.44239	5.24934	5.45761	5.67395	6.39646	5.9834	5.72088	5.92583	5.96032	5.25048	6.2509	5.30062	6.04707	5.89831	4.64199	6.13201	4.76762	5.2413	5.88781	6.29793	6.43798	6.43075	5.57934	5.69849	4.88373	6.47995	6.19552	5.72061	5.46411	4.93186	5.13498	5.67604	5.00637	6.11427	5.38249
inosine	6.81854	5.82651	6.60913	6.31101	6.15196	6.74012	5.5361	5.88016	6.73351	6.20688	6.17326	5.92214	6.17911	5.45896	6.1173	6.06221	5.71675	5.87388	5.99505	5.80119	5.51645	6.35044	6.16531	5.73148	6.50365	5.43393	5.81685	5.61077	5.61964	6.04933	5.7139	5.93289	6.0712	5.94765	6.07166	5.84179	5.75565	5.88398	5.30992	5.79416	6.27743	5.90505	5.40487	5.5713	5.74401	5.78445	6.55319	5.67081	5.32221
kynurenine	6.58822	6.09322	6.23737	5.24864	5.71222	6.15729	5.87202	5.82505	5.35405	5.90651	5.60505	6.05437	6.0325	5.98583	6.28821	5.85925	6.27733	6.45156	5.6749	5.82727	5.33918	5.78684	6.30174	5.87869	5.51982	5.87819	5.8897	5.6485	5.95593	5.59987	7.25866	5.83501	6.00363	6.09649	6.6818	6.08447	5.48126	6.42265	6.32047	5.90679	6.01047	5.94331	5.81004	5.57187	5.55972	6.17596	6.30314	6.27499	6.51598
lactate	5.84486	5.9106	5.98	6.16085	5.91631	5.5964	5.97605	5.73094	5.55623	5.56649	5.21727	5.62747	5.1553	5.93116	5.78369	5.79627	6.03108	5.83462	5.62955	5.76188	5.88945	5.64943	5.58466	5.92501	5.88398	5.88398	5.86765	5.47356	6.1298	5.97548	5.64761	5.55248	6.10148	6.0384	5.62019	6.04936	6.04951	5.48541	5.44823	6.09627	5.9533	5.73852	5.93507	6.04539	6.06511	5.98269	6.01523	6.03547	6.063
lactose	5.921	5.57973	6.09382	5.44485	7.81591	6.07568	5.87028	5.98027	5.3026	5.58614	5.24142	5.66099	4.99552	5.80901	6.13553	5.33359	5.7578	7.68381	5.8073	5.71505	5.95322	5.38769	5.16244	5.60921	5.20641	7.28149	6.03171	5.59059	5.78978	6.10772	5.28795	7.29206	6.14886	5.80562	5.70991	6.11324	5.79703	5.78064	5.34536	6.03674	6.11956	5.90594	5.81685	5.58301	6.49369	5.90208	5.91655	6.34477	5.78782
malate	5.56646	5.94742	5.75402	5.17436	5.91231	5.79108	5.9975	5.77677	5.22161	5.92356	5.87054	5.55557	6.21097	5.92942	5.94033	6.0122	5.82767	5.89981	5.72802	5.85915	5.93451	6.26352	5.69362	5.76385	6.12488	5.90875	5.94065	5.58799	6.14338	6.10554	5.74593	5.57196	5.67258	5.89349	5.8307	5.95452	6.04317	5.43882	5.55562	6.06906	5.94344	5.90031	5.77526	6.08186	6.0159	5.84909	5.78169	5.93314	5.87705
NAD	5.8339	5.67274	5.17119	5.55414	5.76379	6.10084	5.85152	5.60554	5.06058	5.66984	6.07017	5.71731	5.80496	6.0969	6.02295	6.10523	6.29537	5.95662	5.84765	5.81525	5.84288	6.14472	5.57797	6.12327	6.11534	5.93881	5.89547	5.71744	6.02302	6.44635	6.06558	5.58146	5.83577	5.74503	5.88495	6.02078	5.98586	5.81586	5.88398	5.91793	5.98099	5.83882	6.29853	5.45423	6.1325	5.98632	5.98442	6.12549	5.96172
NADP	5.79808	5.67833	5.49112	5.27964	5.56289	5.83033	6.00752	6.06599	5.9224	6.59197	5.89661	6.3343	6.07499	6.89931	6.00161	6.14596	6.20852	6.33173	5.92012	5.76285	6.37717	5.8098	5.37381	6.03665	5.94739	5.83872	5.95011	5.88382	6.23745	6.26796	6.32059	5.72063	6.18794	6.28001	6.223	6.65315	5.03787	5.7939	5.87431	6.7265	6.20463	6.3297	6.4365	6.37291	6.68823	6.30735	5.62512	6.86199	6.09448
oxalate	5.90239	5.8048	5.88307	6.46112	5.91236	6.20431	5.5309	5.72709	6.54605	6.00627	6.14836	5.85453	6.14355	5.63607	5.75347	5.77545	5.61188	5.87481	5.88626	5.99545	5.52744	5.91887	6.15373	5.7508	6.01753	5.71929	5.72661	5.98835	5.57594	5.79929	5.83096	5.81817	5.89438	5.82691	6.37435	5.85457	5.87885	5.76537	5.94281	5.72324	5.98273	5.8001	5.50393	5.9647	5.66842	5.83816	5.66794	5.6668	5.71171
pantothenate	5.52745	6.40656	5.74388	6.32364	5.71258	4.98882	6.14132	6.19233	6.18953	5.64797	6.75335	6.27266	5.5859	5.99552	5.95465	5.95451	6.1013	5.69535	6.05865	5.85744	5.33078	4.97329	5.73092	5.82489	5.71416	5.91417	5.81666	5.47723	6.45982	5.48164	5.69695	5.79008	5.81953	6.23793	5.83139	5.59235	5.89803	5.97659	5.64234	5.81125	6.12101	6.01682	5.6353	5.70992	6.06009	5.21985	5.5539	6.11215	5.67879
PEP	6.28758	5.45337	5.14216	5.91286	5.85034	6.63748	5.6299	5.46326	5.85521	5.6317	6.10699	5.94265	6.37383	5.96176	5.3053	5.7468	6.29982	6.19071	5.56396	5.87983	6.13835	6.70538	5.70294	5.56147	6.46328	6.09353	5.52709	5.4181	6.4456	6.17781	5.95814	5.44092	5.53009	5.85864	6.56185	5.62365	5.96992	5.45117	5.68325	6.03444	6.22928	5.95669	6.20023	5.6521	5.4369	5.90749	5.58314	6.01756	6.30439
ribose.5.P.ribulose5.P	5.8392	5.86985	5.3755	5.18092	6.1681	6.11462	5.88011	5.98251	5.47104	6.00462	5.76077	6.14664	5.52251	5.80135	5.57627	6.00665	6.14742	6.34431	5.1595	5.65433	5.80378	5.18966	5.21279	5.93172	5.80333	6.14562	5.86967	5.6685	6.24357	6.0487	5.57249	5.43098	6.0818	5.9645	6.4966	5.60979	5.96564	5.67943	5.51857	6.4446	6.4086	5.72297	5.96674	6.17547	5.9102	6.28032	5.92151	5.80098	6.02122
sorbitol	5.72812	5.92463	6.15257	5.40454	6.02113	5.77154	5.9203	6.55737	5.41959	5.60573	5.00446	5.62291	5.03025	5.81384	5.9443	6.0042	5.79163	5.9486	5.55428	5.98119	5.78824	5.32573	5.85344	5.95735	5.5805	5.78307	5.93361	5.87364	5.93762	5.98368	5.86836	6.09146	6.02361	5.91803	5.6296	5.95456	5.84729	5.86451	6.53193	6.01692	5.68174	5.89112	5.75389	5.90464	5.79823	5.83943	5.30973	5.53067	5.69254
succinate.methylmalonate	5.85314	6.0685	6.24952	5.45689	5.96878	5.25406	5.8447	5.9562	5.5828	5.70285	5.41075	5.75578	5.68723	5.8003	5.92818	5.78293	5.81637	5.85564	5.79429	5.9632	5.84966	5.11579	5.74502	5.58588	5.8899	5.72415	5.97684	5.76718	5.73682	5.80905	5.92631	6.04767	6.26868	5.97095	5.58047	6.0251	5.84825	5.83884	5.78679	5.86906	6.41206	5.96491	5.63719	5.97311	5.66092	5.97365	6.41521	6.04917	5.71814
sucrose	5.90596	5.67797	6.48133	5.98507	7.1249	5.40929	5.83112	5.91356	7.27637	6.11605	6.12684	5.72241	5.67965	6.20524	6.0842	6.10597	5.45686	6.63139	5.60018	5.70746	5.76543	6.39576	5.52696	5.79999	5.58397	6.98791	5.72451	5.8834	5.92041	5.82191	5.38336	7.03681	6.08184	6.47666	5.8211	6.24562	5.95279	5.99025	5.41423	6.23118	6.00784	5.84566	5.82113	5.51533	6.33874	5.75558	5.44466	5.60381	5.88398
thymine	5.61489	5.61313	6.38574	6.17045	6.24077	5.94762	5.69774	5.81539	6.10316	5.7797	5.68222	5.75758	6.10278	6.02116	5.73512	5.61324	5.77194	5.70544	5.79322	5.75592	5.98616	5.44571	6.04077	6.46747	6.36333	5.79362	5.51253	6.00628	5.61739	6.2676	4.84852	6.0294	6.03369	6.18664	6.00969	5.81939	5.49343	5.77898	5.92877	5.60679	6.21727	5.66977	6.06632	5.75812	5.52816	5.89655	5.81914	5.78248	5.61706
UMP	5.4395	5.77232	5.29216	6.00528	5.23952	6.24305	5.81815	5.98611	6.13198	6.32589	7.03728	6.49093	6.56484	6.09535	6.05059	5.8232	6.13462	6.2575	5.84945	5.43465	5.55878	5.93589	6.25039	5.80211	6.96918	5.89321	5.58569	5.51904	6.16596	5.60087	5.89099	5.64803	5.78358	6.02845	6.06755	5.883	5.44496	5.8209	5.50217	5.80087	6.10981	5.9871	5.94349	5.99513	6.10422	5.48672	5.52546	5.97028	6.0101
UDP.galactose.UDP.glucose	5.21239	5.83253	5.11731	5.07857	5.59722	5.58261	5.97205	5.63378	4.38795	5.70535	5.83794	5.55051	6.03674	6.21298	6.15072	6.22743	6.19354	5.85474	5.88398	5.66696	6.01036	5.77495	5.7021	6.03422	5.97782	6.05171	5.88815	5.62247	6.06738	6.27066	5.96755	5.51736	5.65271	5.92051	5.86046	5.78763	6.13002	5.48486	5.62031	6.03916	5.73942	6.07755	6.03031	5.9098	6.14266	5.81862	5.8399	6.20344	6.10034
uracil	5.86063	6.07917	6.23109	5.37593	6.06149	5.66329	5.59514	5.9825	5.23476	5.57981	5.05761	6.03098	6.21795	5.78941	6.06937	5.59152	5.34732	5.78319	5.90312	5.86744	5.83629	5.44374	5.8119	5.73014	6.19582	6.14781	5.94714	5.93283	5.92839	6.26226	5.7738	5.79869	6.05506	6.14836	5.48046	6.23688	5.64174	5.74183	5.82385	5.69657	5.90658	5.85269	5.70187	5.93148	5.58924	5.85762	5.71185	5.84776	5.17185
urate	5.32391	6.09603	6.02885	5.44376	6.30987	4.40306	6.01862	6.09138	5.40177	3.53815	4.84478	4.11674	5.0692	6.17537	5.5159	5.74504	6.17142	4.98881	5.85646	6.60428	6.01513	4.7296	5.85565	6.12941	5.32128	5.6607	5.93571	4.97451	5.65233	5.68574	5.81945	6.22812	6.02853	5.77235	5.7968	5.84738	6.1424	5.99791	5.94239	5.95058	4.60381	6.23023	5.80349	6.0116	5.71194	6.08292	5.72246	5.93217	5.68422
uridine	5.33435	5.57147	6.60414	6.26792	6.20139	6.06698	5.66574	5.69634	5.79533	5.7134	6.55057	6.89766	6.76074	5.2442	6.2736	5.86126	6.05955	6.02731	6.51068	5.96605	5.68413	5.85889	5.83193	5.75557	6.96599	6.22995	6.34302	6.03089	5.73177	5.67357	5.99577	5.41081	5.47184	6.67062	5.11498	6.24117	5.85281	5.98706	5.60065	5.86539	6.08331	6.17621	5.4262	5.71207	6.09951	5.34713	6.3117	5.3464	6.23654
xanthine	5.91363	6.16774	6.484	5.39898	6.09269	5.33169	5.64416	5.61491	5.0963	5.831	4.96861	5.81876	5.13732	6.03208	6.03915	5.74663	4.92668	6.09566	5.74894	5.83786	5.89754	5.07278	5.62741	5.78797	5.31074	5.9578	5.88398	5.91444	5.76107	5.95632	5.8171	5.91882	6.0557	6.2655	5.35876	6.03426	5.92743	5.77044	5.64966	5.87627	5.8389	6.1372	5.94414	5.86875	5.88651	5.87554	5.53265	5.67755	6.01455
taurocholate	5.21164	5.94725	6.22016	5.29614	5.81019	6.12888	5.39539	5.74141	6.56606	5.86694	5.40903	5.60195	4.82503	5.98212	5.61739	5.56004	5.07996	5.91261	6.03639	4.87315	6.26441	6.10253	5.25044	6.05173	5.17255	5.51032	5.95483	6.00108	5.58729	6.17103	5.89201	6.17391	6.05816	5.93605	6.42253	6.08568	4.67683	5.95214	5.59312	5.86921	6.17246	5.80293	6.0687	6.44067	6.07952	6.38455	5.90191	5.53857	5.75128
glycodeoxycholate.glycochenodeoxycholate	5.65374	6.36662	6.45357	6.04219	6.29029	5.5419	6.1062	5.9666	5.98705	5.65123	5.65792	5.86741	5.53541	5.89816	6.21481	5.64674	5.62644	6.07029	5.80425	6.20018	5.81018	5.49814	5.81811	5.79823	5.66502	5.80689	5.93032	6.03638	5.7821	6.06126	5.79397	5.87158	6.02248	5.86036	6.20569	6.0183	6.19897	5.80246	5.99052	5.82634	5.79537	5.83066	5.93163	6.10681	5.64484	5.82522	5.59724	5.83575	5.77699
taurodeoxycholate.taurochenodeoxycholate	3.68013	6.01631	6.57274	6.1817	6.27142	6.34694	5.72972	5.6809	5.29738	5.82324	5.07042	5.82129	4.23679	5.94923	5.69325	6.25336	5.68154	6.16951	3.71277	3.9145	5.68223	5.64716	4.79686	6.17734	5.41114	6.03007	6.24897	6.09277	6.10532	6.15287	6.2074	3.86776	6.42895	6.54021	5.56844	6.46265	3.86974	3.93384	3.75671	6.10851	5.28579	3.8435	6.11948	6.18088	6.21996	5.96046	5.94494	5.88946	6.04479
phosphocreatine	5.7935	6.29446	5.93218	5.87763	5.38546	5.88398	5.92424	4.99748	5.05804	4.91671	5.89399	5.33286	6.55389	6.14098	5.50671	5.99232	6.546	5.11937	5.45962	5.59977	5.48473	5.66886	6.04082	5.53054	4.38138	4.79054	5.061	6.31487	5.78627	5.66912	5.27816	5.82481	5.53331	6.43625	6.4415	5.18784	5.51939	5.13936	4.91781	5.76489	6.40077	5.94975	6.53078	6.4224	5.89842	6.15048	6.57139	6.62929	6.53689
X3.methyladipate.pimelate	5.77454	5.90009	6.1988	6.0791	5.88833	6.01134	5.73198	5.74703	6.14937	5.86256	5.80261	5.75716	6.10458	5.64134	5.91253	5.71231	5.55578	5.8526	5.99207	6.06627	5.63309	6.16901	6.19062	5.83787	5.88659	5.76821	5.85427	5.87464	5.67347	6.04867	5.86108	5.91845	5.98362	5.79105	6.09739	5.75455	5.90186	5.84151	5.80975	5.78959	5.90046	5.63656	5.68041	6.04937	5.36934	6.03907	5.59277	5.71121	5.56474
X6.phosphogluconate	5.49921	6.10041	4.94754	6.21032	6.16668	5.95125	6.72742	6.91617	6.55094	5.93081	5.29119	5.75388	5.92813	5.38888	5.84296	5.91195	5.63437	5.8717	6.02538	6.04287	5.78373	5.98327	6.11354	6.78877	5.76247	5.77949	6.79389	6.10629	5.71049	6.63401	5.88825	6.08578	6.51384	5.30684	6.45933	5.82126	5.79457	5.7514	6.09899	5.63297	5.83671	5.95121	5.8219	5.79759	6.37432	6.5129	5.49906	5.84179	5.75394
alpha.hydroxybutyrate	6.00871	5.87552	6.02382	6.25264	6.01029	6.11285	5.87161	5.89921	6.49585	5.98115	6.02035	5.94057	6.07885	5.57158	5.82606	5.58289	5.63632	5.83115	5.95453	6.15091	5.7531	5.63288	6.35912	5.77343	5.99175	5.94208	5.83918	5.91999	5.72787	5.77793	5.79842	5.90408	5.54164	5.69526	6.48243	5.95203	6.12138	5.78005	6.08365	5.86966	6.05817	5.88145	5.52114	5.69049	5.38503	5.98624	5.79371	5.78451	5.70658
X2.hydroxyglutarate	6.66165	6.4931	5.95516	5.63358	5.71286	5.67182	5.58766	6.04948	5.92474	5.533	5.95033	6.24376	5.70647	6.09732	5.69438	6.10299	6.0911	5.65864	5.66101	5.85299	5.56042	5.46753	5.79627	7.75268	5.22203	5.92501	5.60053	5.37524	6.41058	6.1352	5.59496	5.78902	5.58141	6.50138	6.32473	6.06412	5.71167	5.69481	5.91106	5.72841	5.78564	5.76205	5.47507	6.02316	5.67712	5.67517	5.75558	6.36616	5.53321
inositol	5.83262	6.36428	6.14547	6.07607	5.92317	5.67759	6.036	6.10385	6.17755	5.97378	6.12462	6.60021	5.87662	6.00567	5.8664	6.03876	6.20419	5.71297	5.4276	5.65561	5.80663	5.47199	5.61165	5.90435	6.15261	5.75767	6.13763	6.18903	5.80589	6.34031	6.13787	5.48367	5.87329	5.91695	6.16741	5.55252	5.62536	5.81326	5.86773	5.65147	6.22831	5.502	5.48377	5.90241	6.21178	5.72954	6.02015	5.67853	5.95099
malondialdehyde	5.88398	5.79582	5.91813	6.21888	5.98572	5.79477	6.00655	5.77322	6.14138	5.58745	5.1824	5.7719	5.64826	5.97194	5.74491	5.62925	6.1151	5.75794	5.93617	5.70049	5.89536	5.85997	5.88398	5.7524	5.9219	5.48208	6.01246	5.66483	6.0113	5.94441	5.69919	5.60325	6.01438	6.09608	6.29369	6.08805	6.0481	5.69271	5.53441	5.92894	5.98783	5.68594	5.90231	6.29677	6.0502	6.03334	6.06582	5.99278	5.99977
glycine	6.41528	6.01349	5.78948	5.54044	5.78591	5.57801	5.87923	5.82256	6.00221	5.98825	6.04736	6.28181	5.67943	5.6293	5.7967	5.70672	6.02808	5.74324	6.17971	5.24666	5.27312	5.66661	5.52562	5.68738	6.04488	5.93665	5.72473	5.91282	5.71963	6.03792	5.73277	5.22822	6.02117	6.04381	5.73977	5.69386	5.83358	5.38058	6.7201	5.72626	6.26815	5.95861	5.81376	5.93744	6.28282	5.50622	5.72466	5.7036	6.05908
alanine	6.49754	6.31572	6.25628	5.80604	5.77009	5.34587	6.15547	5.4066	5.73201	5.88161	5.51165	6.57182	5.18805	6.00594	5.89544	5.62401	6.37337	5.55187	6.05984	5.68444	5.86404	5.54627	5.50122	5.90168	6.52485	5.51748	5.37113	5.70697	5.6008	5.9473	5.82477	5.64968	5.60606	6.04336	5.87424	5.65903	6.20304	5.22826	6.69916	6.1041	6.47351	5.91089	6.01869	5.27607	6.09275	5.60585	6.58571	6.10178	6.38488
serine	5.25527	6.32467	6.68803	5.91195	6.09358	5.93353	5.81607	5.86955	5.67136	6.0324	5.9814	6.27475	5.14459	5.27351	6.01208	5.57815	5.16902	6.18879	6.28954	5.1095	5.16496	5.33124	5.47365	5.98964	5.78969	5.90307	5.92975	6.14543	4.96552	5.95357	5.95942	5.06432	6.28397	5.69684	5.96839	6.01095	6.01761	4.87635	6.85246	6.13379	6.48686	5.7683	5.24498	5.83118	5.26949	6.10821	4.99236	5.01363	6.23768
threonine	6.59678	6.40055	6.27386	6.10127	5.77333	5.73735	6.22989	6.18957	5.80524	6.36705	5.56548	6.43301	5.39892	6.00151	6.27351	5.58283	6.47689	5.91354	6.47785	6.17985	5.49202	5.16221	5.20439	5.93431	5.6412	5.72381	5.77325	5.94706	5.50277	5.80371	5.7071	6.09151	6.5721	5.7125	5.67042	5.86391	6.42688	6.19438	6.96883	5.86217	6.50745	6.31032	5.7756	5.91319	6.69174	5.75499	5.77698	5.5259	5.9859
methionine	6.41446	5.99746	6.40454	5.59007	5.8312	5.8503	6.08702	6.10621	4.5626	5.90284	5.2563	6.02576	5.27435	5.76791	6.03472	5.7493	5.54465	6.0282	6.28754	5.92346	5.59822	4.97366	5.17045	6.33205	5.21295	5.78874	5.91163	5.91158	5.70932	5.92372	5.83945	5.87198	6.35542	6.02764	5.37241	6.0074	6.07237	5.99535	6.61044	6.12233	6.1406	5.95623	5.75859	5.9092	6.37002	5.92225	5.97272	5.78023	6.18335
aspartate	6.07259	6.28753	6.51969	5.66308	5.93586	5.9204	6.05428	5.61043	5.65401	6.53548	5.96715	6.01603	6.58247	5.38372	6.52109	6.12678	5.57297	6.02494	6.27414	5.57498	6.01393	6.06757	5.59596	6.22672	6.04576	5.81881	6.20069	6.0816	6.04975	6.0565	6.00866	5.21752	5.33169	5.79969	5.72414	6.05034	6.35823	5.37689	6.0828	6.32636	6.02559	6.23128	5.82906	5.80895	6.1768	5.94785	5.90849	5.81654	5.99841
glutamate	5.74687	5.87816	5.74666	5.58147	5.77569	5.8623	5.72563	5.82495	5.60379	5.87006	5.80764	5.85269	5.79887	5.90972	6.02415	6.19395	5.87211	5.88002	6.13729	5.61348	5.84028	5.49849	5.33476	5.81009	5.98763	5.97584	5.92731	5.76171	5.95277	6.02562	5.82249	5.65606	5.83926	5.78127	5.86232	5.81593	6.09769	5.63073	5.48847	5.81658	5.96893	6.00058	5.78829	5.77728	6.00276	5.7186	6.00479	5.83438	5.69733
asparagine	5.16639	5.62836	6.58408	5.18114	6.07707	5.62441	5.10109	5.15751	4.90293	5.56227	5.92641	5.53535	5.94499	5.30949	5.18396	6.19068	5.20004	5.9989	5.06653	5.24216	6.22837	5.38012	5.44859	6.24458	5.78421	5.93019	6.13376	6.07306	5.90874	6.14499	6.13479	5.14595	4.53045	6.2335	5.80336	5.98635	5.77875	5.08336	6.74451	6.16957	6.00339	5.88176	6.43815	6.27919	5.65857	6.19025	6.34771	6.26291	6.31998
glutamine	4.73444	6.27776	6.39467	6.05846	5.89116	5.26771	5.97614	6.42833	4.89416	6.41758	5.44861	5.69171	5.09107	5.78908	6.07816	5.85736	5.95176	6.01518	6.3647	5.98765	5.96461	5.04646	5.15083	5.80948	5.88278	5.34643	5.8848	6.0624	5.83778	5.95371	5.85102	5.99641	6.26813	5.95625	5.68552	5.96805	5.84916	6.1461	6.15526	5.59713	6.55101	6.15628	4.56172	6.20204	6.23788	5.78824	6.25725	6.41365	4.34949
histidine	6.58837	6.04826	6.35743	5.4484	5.91967	5.31546	6.2168	6.17393	5.46285	5.92236	5.46769	6.19096	5.73173	5.69527	6.23594	5.67329	5.97298	5.84203	6.16197	6.25815	5.72067	5.11714	5.18527	5.88836	5.34505	5.70332	5.95285	5.85036	5.61232	5.75086	5.97161	5.98198	6.20701	5.76873	5.35389	5.82707	6.36348	6.15461	6.79746	5.84549	6.15146	5.99071	5.69308	5.79129	6.21077	6.02218	5.87399	5.83236	5.89625
arginine	5.39156	6.01233	6.43899	5.87776	6.05939	5.61409	6.06975	6.16189	5.34374	5.88398	5.57869	5.88398	5.72257	5.61409	6.11756	5.88398	5.71442	6.11892	5.86064	6.03066	5.8854	5.27499	5.7063	6.07162	5.56027	5.98651	6.08026	6.04842	5.88398	6.10895	6.14238	5.88319	5.89117	6.03474	5.89097	6.05206	6.04191	5.86396	6.36196	6.02009	6.11418	5.64649	6.15285	6.07027	5.67154	6.20687	6.04405	6.02318	5.68642
lysine	6.69137	6.50299	6.60014	5.99532	5.87066	5.51821	6.53547	6.51017	5.41186	6.4695	5.07117	6.55814	5.28512	6.07735	6.54619	5.56372	6.22438	6.13779	6.6951	6.23889	5.36299	5.17568	5.29936	5.85707	5.32261	5.84888	5.96315	5.94003	5.41967	5.82784	5.9898	6.15939	6.75335	5.94174	5.45427	6.11562	6.29304	6.29173	6.27444	5.8953	6.52358	6.28416	5.42411	5.77307	6.44782	5.88671	5.59146	5.16649	5.49398
valine	6.29324	6.43241	6.42662	6.14459	5.87023	6.05833	6.26786	6.27165	5.23527	6.39983	5.4731	6.32102	5.23782	6.10983	6.37061	5.60886	6.28828	6.10801	6.50797	6.21284	5.47598	5.24749	5.22146	6.02832	5.41144	5.90374	5.85996	5.91848	5.60245	5.78895	5.74049	6.1542	6.64726	5.80868	5.57793	6.03054	6.31629	6.32034	6.54784	5.90408	6.45197	6.31913	5.54612	5.8116	6.68562	5.75885	5.77316	5.41423	5.91271
leucine	5.79736	6.06081	6.35147	5.66016	5.86783	5.73126	6.03982	6.04678	4.69141	5.97733	5.2756	6.00169	5.42184	5.74174	6.06741	5.76767	5.82346	6.00798	6.31469	5.92897	5.73887	5.0047	5.22464	6.17992	5.27322	5.77642	5.99112	5.90569	5.75598	5.88398	5.86714	5.93787	6.29978	5.94959	5.39438	6.04304	6.04201	5.98005	6.3423	6.06148	6.19665	5.95481	5.79838	5.93416	6.29487	5.92136	6.00348	5.89765	6.01247
isoleucine	5.49278	6.04349	6.32355	5.63663	5.80005	5.72585	6.01916	5.9786	4.27838	5.94926	5.3254	5.97931	5.42157	5.73156	6.007	5.78721	5.86093	5.98023	6.26942	5.92823	5.79277	4.94184	5.21724	6.23742	5.28191	5.76458	5.96559	5.92692	5.84499	5.88791	5.84123	5.89836	6.2752	5.94503	5.40789	6.0342	6.05882	5.96016	6.55182	6.07564	6.15571	5.94955	5.89462	5.93865	6.29638	5.91657	6.04619	6.03735	6.05404
phenylalanine	6.33291	6.32133	6.32974	5.83034	5.82648	5.83556	6.34868	6.35762	4.812	6.29211	5.28049	6.31949	5.38816	6.00776	6.36375	5.55734	6.3811	6.05945	6.47487	6.1463	5.66254	5.0029	5.18385	6.17197	5.2596	5.83122	5.88628	5.8175	5.61611	5.80647	5.74514	6.10438	6.50124	5.85635	5.37872	6.06116	6.28493	6.25487	6.69947	6.07596	6.38345	6.29668	5.57242	5.84943	6.61294	5.85346	5.89865	5.5487	6.09434
tyrosine	6.13999	6.21284	6.30111	5.74017	5.7995	5.86746	6.21574	6.26175	4.78411	6.14489	5.28157	6.25125	5.52415	5.97326	6.23129	5.57889	6.31429	6.07152	6.34629	6.10539	5.77165	4.99846	5.15724	6.35207	5.32071	5.80154	5.8635	5.87983	5.75469	5.82122	5.75527	5.99369	6.44929	5.88981	5.26825	6.07501	6.22973	6.14933	6.86177	6.19614	6.37174	6.2544	5.808	5.89812	6.66464	5.88155	5.96237	5.86383	6.2272
tryptophan	6.60801	6.21575	6.36211	5.80073	5.92989	5.77278	6.03059	6.10442	4.91511	6.01687	5.42669	6.17469	5.59172	5.82051	6.12072	5.54749	6.08326	6.05932	6.38701	6.14335	5.73822	5.13412	5.28256	6.32221	5.31682	5.8363	5.82616	5.88925	5.64466	5.78013	5.34756	6.04074	6.28838	5.86152	5.40663	6.05931	6.17461	6.21837	6.39984	6.12492	6.23092	6.2076	5.66064	5.75255	6.59389	5.93236	5.80466	5.66654	6.12979
proline	6.11742	6.0519	6.0762	5.50631	5.82135	5.70842	5.98581	5.67528	5.86348	5.73501	5.69598	5.84845	5.52295	5.90003	5.74536	5.98635	6.0314	5.89873	5.73269	5.34882	5.95959	5.59127	5.24309	5.94608	5.68566	5.94386	5.91884	5.80237	5.88426	5.94717	5.86713	5.69684	5.52072	6.11426	5.64058	5.77388	5.87233	5.65298	5.56467	5.84074	6.36323	5.69599	6.11047	5.95199	5.96033	5.85628	6.1677	6.24387	6.03683
cis.trans.hydroxyproline	5.37176	4.97803	6.27601	4.72605	5.98012	5.64001	4.95492	4.75552	5.00943	5.0778	6.1236	4.76504	6.17281	5.24783	4.95224	6.30504	5.53889	6.22178	5.3653	5.31008	6.21777	5.83605	5.78071	6.12696	6.04305	5.97149	5.97927	6.03156	6.06252	6.09009	6.00364	5.60465	4.75493	6.23727	5.98483	5.89452	5.50905	4.9196	5.53379	6.0369	5.18724	5.06815	6.44875	6.2259	5.16564	6.11934	6.30823	6.35447	6.30485
ornithine	5.63677	6.40467	7.24914	5.86611	5.89675	5.14499	6.29847	6.14534	6.1004	5.72174	5.46642	6.41822	5.98929	5.50469	6.39002	6.25128	5.67825	5.81109	5.91068	6.19253	6.02153	5.58799	6.02391	5.90172	5.98905	5.66534	6.37171	6.01806	5.96722	5.79941	6.53151	5.87411	5.91774	6.07463	6.06707	6.0206	6.162	5.88291	5.46759	5.75354	6.01749	5.37882	5.8146	6.09238	5.39576	6.34343	6.19039	6.05197	5.86644
citrulline	5.89935	5.95794	6.40874	5.42915	6.03613	5.67156	5.94084	5.94297	5.28461	5.85491	4.60091	5.66356	5.51328	5.61894	5.9839	5.90523	5.88398	6.05431	5.82105	6.06676	6.03372	5.33317	5.75792	6.18607	5.96739	5.83996	6.06236	5.93549	5.65857	6.10986	6.05644	5.94474	6.14589	5.73648	5.58524	5.79713	6.11104	5.85364	5.71029	5.97078	5.85128	5.75582	5.87218	5.97359	6.10813	6.16992	6.05895	5.66233	6.10636
taurine	5.79654	5.57973	5.72201	5.44838	5.22734	5.46421	6.02245	6.00941	5.75033	5.9805	5.90694	6.16824	5.67132	6.17798	6.06565	5.82963	5.84705	6.05478	5.1058	6.17116	6.13115	5.27585	6.02947	5.4675	6.15248	5.99674	6.16748	6.01435	5.72873	6.43667	5.91885	6.27607	5.69317	6.05452	5.77512	6.32236	5.9457	6.30981	6.11736	6.06418	6.12192	6.04418	6.14807	6.2502	5.82487	5.74591	5.76319	6.27895	5.76065
X5.HIAA	5.64373	5.79847	5.86829	6.31823	6.35974	6.10634	5.73228	5.82785	5.64642	5.82009	6.23031	5.85512	6.09213	5.53137	6.00253	5.85601	5.73913	5.96944	5.89314	5.85403	5.68904	5.98811	5.76933	5.49494	5.55177	5.796	5.85549	5.65333	5.68287	5.74711	5.88398	5.82415	5.90752	5.97277	6.07999	5.86008	5.93422	6.0143	5.79277	5.77039	5.88094	6.12856	5.91703	5.52914	6.00055	5.63169	5.74236	5.86676	5.67649
serotonin	5.84104	6.03027	5.0904	6.26454	6.77102	6.16258	5.76745	5.84988	5.58584	5.66169	5.90234	5.91473	5.97911	5.83837	5.8498	5.34147	5.37536	5.76878	5.87356	6.44921	5.24569	5.90145	6.3979	5.06525	5.15965	5.77196	5.77932	5.84693	5.01507	4.93979	4.72822	6.38778	5.71991	5.50759	5.93152	5.41209	6.67924	6.09149	6.48465	5.59208	5.27386	6.50972	5.90788	5.7975	5.68813	5.82834	5.17715	5.84377	5.3471
GABA	6.2783	6.51336	5.7768	6.40886	5.52605	5.94709	5.34511	5.53166	6.12947	5.38076	6.04843	5.90233	4.87039	6.18722	5.41694	5.70587	4.92853	6.01501	5.97489	6.02204	5.61264	5.72552	6.07795	6.18461	6.18333	5.08562	5.37172	6.34591	4.99373	6.05111	5.1137	6.03712	5.70423	5.76021	5.98099	6.24514	6.24556	5.60924	5.26755	5.9244	6.22559	5.73183	6.41407	6.25954	5.8879	6.1342	5.62633	6.84357	6.39638
acetylglycine	5.67477	5.9482	6.28349	6.26894	5.67359	6.03122	5.90919	5.91414	6.30627	5.9576	5.71368	5.79165	5.60612	5.65321	5.72843	5.77632	5.75408	5.70582	6.00842	5.64206	5.84991	5.98178	6.31187	5.90477	5.95164	5.51303	5.74062	5.87559	5.82315	6.01824	5.85253	5.90144	5.77146	5.25524	6.47865	5.93295	5.86895	5.6571	5.92762	5.86429	5.96983	5.80108	5.53479	5.73002	5.87364	5.58836	6.07679	6.60484	5.72481
dimethylglycine	5.90325	6.0126	6.33068	5.70122	5.93583	5.54026	5.99356	5.95265	5.29758	5.55936	4.82359	5.7387	5.3061	5.94542	5.89435	5.90187	5.85237	5.86065	5.74104	5.93042	5.83626	5.3273	5.63967	5.83078	5.60235	5.69166	6.03064	5.91349	5.75427	5.97773	5.8924	5.90865	5.98923	6.07136	5.78467	5.94237	5.88398	5.82671	5.68551	6.05143	5.78829	5.87183	6.01511	5.9234	5.799	5.88398	5.76976	5.87742	5.75696
homocysteine	5.8222	5.50238	5.67229	6.1101	5.6405	5.96668	5.56419	5.54804	6.43673	6.25818	6.05661	5.94073	5.34551	6.32834	5.9919	6.30777	6.62985	5.75754	6.04046	5.40441	6.50487	5.99803	6.20014	6.64584	6.00277	5.80565	6.1179	5.7066	6.03125	5.61543	5.50695	5.94501	6.36393	6.6027	6.40702	6.60899	6.11156	5.4426	6.03015	6.34494	6.0809	6.3336	6.81971	6.28003	6.78786	6.02652	6.33845	6.60395	6.23165
SDMA.ADMA	5.88519	6.13178	6.41022	5.37093	5.94077	5.39879	6.18882	6.07346	5.25585	5.75858	5.34803	6.28345	5.59651	5.76374	6.2138	5.87321	5.96044	5.75563	5.85988	5.9919	5.84105	5.35612	5.49865	6.06994	5.71845	5.85229	6.07102	5.81384	5.84032	5.93237	6.05546	5.94166	5.84901	6.03253	5.39735	5.77315	6.0017	5.89092	5.77408	5.88398	5.85938	5.66737	6.03761	5.87852	5.99844	5.98883	5.91541	5.79787	5.8247
NMMA	5.80941	6.22616	6.42665	5.35195	5.77293	5.36028	6.37322	6.08925	5.19554	5.94903	5.36824	6.64064	5.73866	5.87929	6.46988	5.77409	6.11745	5.74718	6.02773	5.95922	5.82717	5.35971	5.31217	6.27215	5.69332	5.67756	6.03902	5.75984	5.65892	5.88021	6.13371	5.88398	6.02321	6.06796	5.34255	5.77388	6.03771	5.81698	5.76979	5.95264	6.0599	5.75958	6.03793	5.89112	6.19534	6.03224	6.01192	5.69245	5.80404
allantoin	5.85649	6.04787	6.5149	5.43628	6.0061	5.56449	6.0115	5.95876	5.05415	5.51409	5.04962	5.69772	5.17066	5.8271	6.00536	5.76372	5.85088	5.94649	5.62809	5.96886	5.97783	5.63321	5.67834	5.72973	5.23159	5.89285	5.94328	5.98782	5.94454	5.94117	5.90379	5.95825	5.92485	6.09527	5.51081	6.00195	5.96575	5.90119	5.80016	5.94732	5.69241	5.83889	5.82029	6.00128	5.69654	6.01821	5.76479	5.88398	5.70658
anthranilic.acid	5.86377	5.64834	7.15198	5.97828	6.13991	5.82973	5.6695	5.55608	6.14059	5.62455	5.64782	5.76637	6.11264	5.84543	5.80767	6.07294	7.0319	6.23124	5.82083	5.85571	5.98956	5.67072	6.29245	7.07289	5.69024	5.8754	5.93098	6.24515	6.24492	5.83949	7.72363	5.79686	5.58513	6.60066	6.2012	6.945	5.78531	6.19199	5.74312	6.3439	5.89536	5.72356	6.72602	6.35159	6.44527	6.92833	5.70099	6.28493	6.24965
kynurenic.acid	5.80983	5.82376	6.35253	4.70401	5.91768	5.12019	6.24844	6.09294	4.736	5.42688	4.27458	5.63349	5.16837	6.00155	6.02278	5.85484	5.80596	5.62042	5.75637	5.74837	6.11218	4.87773	5.90086	5.80886	5.0728	5.60266	6.00391	5.94196	5.58932	5.98516	6.27403	6.06108	6.03105	6.11519	5.2028	6.025	5.96417	5.7214	5.74003	6.27679	5.66246	5.91335	5.64365	6.09407	5.76527	6.35089	5.74621	5.89424	5.60415
X5.adenosylhomocysteine	5.77274	5.36773	5.343	5.89797	5.3599	5.78423	5.369	5.64034	5.92708	6.33992	6.53965	5.70204	6.34212	5.22801	5.77672	6.14628	6.04306	6.12406	5.14601	5.83446	6.41528	6.42208	5.51893	6.07408	6.47891	5.59119	5.80453	5.59245	5.3604	5.89905	5.51821	5.97831	5.88287	5.53927	6.22994	5.75107	5.99108	5.71059	5.17285	5.39805	6.15021	5.50241	6.44764	6.17631	6.31977	5.72351	6.10589	6.31869	5.28596
carnosine	5.92751	5.96777	6.53981	5.31264	6.10298	5.55696	5.89679	5.86479	5.32409	5.664	4.90809	5.75853	5.18108	6.03145	5.83772	5.90759	5.8606	5.99501	5.88109	6.06026	5.96406	5.48949	5.68482	5.75653	5.78294	5.77466	5.9969	5.90347	5.81557	5.75113	6.08914	5.93586	6.07944	6.14338	5.5442	6.01406	5.93772	5.86514	5.63213	6.00465	5.54109	5.84884	5.65909	5.89253	5.80551	6.02409	5.68189	5.78458	5.65138
N.carbamoyl.beta.alanine	5.44662	6.06602	6.66714	6.18787	6.03786	5.79978	7.17882	5.56729	5.837	5.686	5.89755	5.63523	6.0815	6.51482	5.75147	6.62137	7.05253	6.62892	5.39194	6.83133	6.28676	6.70218	6.10567	6.6022	5.86231	6.20412	6.77519	5.53743	5.93318	6.17409	6.86679	6.16155	5.02186	5.73836	5.79163	5.99951	6.9659	6.49146	6.28786	6.77342	5.89699	5.92437	6.33519	5.77416	6.7784	5.5792	6.61462	5.73925	6.73339
thiamine	6.56765	6.34471	6.26034	5.79199	5.66332	5.29886	6.29605	6.37662	4.98343	6.2195	4.93354	6.34162	5.01665	6.16866	6.25154	5.72138	5.86954	5.59544	6.49898	5.93582	5.68539	5.22858	5.3996	5.85538	5.75547	5.85846	5.93777	5.90344	5.73641	5.98498	5.84622	5.89023	6.45834	5.99882	5.72193	6.09747	5.90161	5.83647	5.81852	6.12524	6.49519	5.91267	5.55079	5.86152	6.32317	5.89984	5.87376	5.58401	5.75394
niacinamide	5.87982	6.43988	6.47924	6.01995	5.76387	5.8687	6.40027	6.3604	5.01374	6.2437	5.17447	6.45632	5.1867	6.12709	6.2473	4.83747	5.87573	5.86625	6.55452	5.92629	5.79882	5.57646	5.38387	5.24293	5.33813	5.85422	5.96931	6.01852	5.03495	6.06102	5.80778	5.86186	6.66188	6.16927	5.65291	5.60596	5.99648	5.94326	6.05329	6.23181	6.52129	5.90481	5.73941	6.03366	6.45714	5.93589	5.82677	5.87481	5.83258
betaine	6.48802	6.01782	6.15721	5.65622	5.87766	5.67926	5.9125	5.80796	5.63684	5.57332	5.33371	6.23676	5.75224	5.86856	5.81697	5.79563	5.95667	5.80909	5.9003	6.0082	5.83149	5.72009	5.96486	5.77928	5.86959	5.65937	5.83005	6.16522	5.63889	6.10212	5.87865	5.80568	5.86909	6.15153	5.618	5.83189	5.92122	5.72989	5.70969	5.93735	5.97356	5.80299	5.80885	6.00284	5.99026	5.91926	5.7341	5.91387	5.77409
choline	6.78685	6.25869	6.27004	6.08535	5.85173	5.77253	6.19802	6.39513	5.92603	6.00401	5.90376	6.01944	5.76648	6.09241	6.19232	5.87994	5.74738	5.98493	6.13075	5.97277	5.45919	5.88398	6.02455	5.37056	5.93123	5.41062	5.8537	6.01592	5.34693	6.11162	6.03214	5.64626	6.13197	5.44492	6.05074	5.90374	5.39645	5.74692	5.83131	5.06073	6.34281	5.68524	5.02564	5.84696	5.79518	5.94261	5.01155	5.06351	5.63049
alpha.glycerophosphocholine	6.17453	6.12955	5.79452	5.5395	5.07909	5.14068	6.49938	6.26814	5.85245	6.03463	5.26768	5.86839	6.16814	6.57725	6.10421	5.9508	5.54753	5.52208	6.43701	6.83925	6.00372	6.46327	6.70457	6.23658	5.1958	5.96529	5.74902	5.85665	5.01915	6.00781	5.8963	6.45705	6.42729	5.30392	6.35985	6.46465	6.41207	6.88901	5.96854	6.61509	6.43478	5.39659	6.63505	6.18348	5.60722	6.0363	5.33248	6.22704	5.90247
acetylcholine	6.37112	6.66026	6.00626	6.64717	6.68934	5.85399	6.47612	6.49458	6.11918	6.05602	7.92561	6.93017	4.28341	7.13551	6.3593	4.81123	6.78382	6.3542	6.5545	4.08525	4.02964	6.35333	7.09102	6.55631	6.64532	6.26079	5.68663	6.64755	6.47719	6.1422	6.20681	4.43226	6.29852	5.80524	6.65421	6.39105	3.87728	6.27678	6.07708	6.4196	5.7276	6.41265	5.24655	6.57778	5.92382	4.05155	6.59667	6.68016	6.55171
creatine	5.29272	5.88398	5.89666	5.88584	5.5693	5.54459	5.78689	5.3333	5.5396	5.44363	6.03592	5.53149	6.35615	5.75375	5.58014	5.92854	6.17602	5.3924	5.67019	5.60339	5.96637	5.41268	5.78494	5.66105	5.666	5.81853	5.68072	5.91014	5.61177	5.72136	5.58118	5.80197	5.78708	6.064	6.31011	5.45525	5.51031	5.48635	5.49461	6.10566	6.04726	5.81128	6.11658	6.14919	5.65257	5.95057	6.30688	6.30926	6.14017
creatinine	5.74907	5.88309	6.33126	5.78695	5.92642	5.25254	5.83843	5.73006	4.99767	5.43422	5.19471	5.46397	5.51644	5.87111	5.74161	5.90948	5.96304	5.66306	5.59865	5.91013	5.78733	5.48277	5.85651	5.82797	5.1703	5.66531	5.76247	5.90116	5.71603	5.84526	5.75615	6.0735	5.91147	6.12297	5.79922	5.97073	5.93604	5.7395	5.56869	6.04163	5.95467	5.91345	5.94247	6.12471	5.71713	5.95748	6.11504	6.14223	5.85786
thyroxine	5.64863	5.8386	6.58233	5.6345	5.97884	5.62588	5.87114	5.8759	5.78116	5.61616	5.37199	5.8296	5.43142	5.99979	5.90582	5.77601	5.75772	5.87906	5.82416	5.85397	5.86364	5.58492	5.89091	6.08421	5.47302	5.60772	5.91494	5.99586	5.71823	5.73869	5.93466	5.81666	5.90013	5.99265	5.79534	5.86809	6.18204	5.87981	5.82196	5.979	5.89538	5.86063	5.67965	5.67646	5.6694	6.04968	5.62251	5.78612	5.66963
trimethylamine.N.oxide	6.05329	5.80564	6.06433	6.30237	5.79934	5.7896	5.64813	5.7879	6.18341	4.79461	6.11745	5.6562	5.86854	5.56116	5.41185	5.7871	4.80921	5.38266	5.95736	6.20289	5.65061	6.14019	6.25538	5.67824	5.70993	5.02834	5.83368	5.81574	4.93635	5.7597	5.74439	6.0425	5.79409	5.76459	6.31522	5.60213	5.91539	6.16328	6.00133	5.71985	6.47581	6.25865	5.12548	6.01257	5.63032	5.85128	5.43653	5.45795	5.52419
hexoses..HILIC.pos.	6.16673	6.38611	6.77375	6.24997	6.04763	5.56459	6.12858	6.21512	5.73369	6.36911	4.89136	6.35271	5.1361	6.02772	6.34463	5.72877	5.92128	5.99311	6.4158	6.05681	5.31072	5.07487	5.43381	5.87743	5.26725	5.87319	6.08421	6.09239	5.35209	5.94493	5.97663	5.98358	6.52107	6.05316	5.79738	6.11247	5.81994	5.91292	5.84641	5.79045	6.36644	5.81745	5.37062	5.92888	6.09065	5.63673	5.23601	5.24766	5.49656
adenosine	5.69952	5.90099	6.37302	5.90058	5.68076	6.55913	5.83379	5.95899	5.82713	6.14697	6.26876	6.20094	5.80903	5.70031	5.80724	5.91014	6.27117	6.69559	6.33278	6.42186	4.59975	6.30768	4.66309	5.89035	6.56137	6.0816	6.55307	5.78871	5.62197	6.09551	6.07757	5.65484	6.31633	5.36302	5.95088	6.76048	6.19705	6.66678	5.86449	6.16184	5.80092	5.98766	5.62811	5.96285	6.89085	4.43967	6.05694	5.6166	5.6143
thymidine	5.57494	6.94761	7.01943	6.61663	6.75418	5.79276	6.35374	6.43874	6.19193	6.59897	6.06075	7.04409	5.16882	5.80329	6.42722	5.86092	5.75327	6.95703	6.28977	6.10057	6.57283	6.03852	6.15784	6.79836	6.34684	5.9926	5.53786	6.14059	5.64703	5.82505	5.74825	6.35652	4.92542	6.98456	6.12145	7.03159	5.97427	6.59137	5.67347	5.8639	6.12926	5.83181	6.29569	5.91286	5.75857	5.32184	6.04555	5.72257	5.21466
xanthosine	5.91654	5.90144	6.30095	5.79915	6.02585	6.02905	5.94354	5.93186	5.16844	5.57704	5.13879	5.76384	5.29593	5.92279	5.94434	5.67629	5.71939	5.89856	5.73636	5.85162	5.83194	5.57911	5.55822	5.78292	5.82985	5.84408	5.90555	5.84537	5.84003	6.06247	5.79204	5.83809	5.93445	6.08889	6.06821	5.85634	5.86176	5.80647	5.62783	6.10362	5.74604	5.8208	5.9261	5.92629	6.00235	5.97498	5.97234	5.73145	5.6367
X2.deoxyadenosine	6.22094	6.44069	6.07599	6.07577	5.71609	5.26826	6.1062	5.75111	5.53226	5.50127	6.12388	5.6631	6.01161	5.9055	5.55978	5.48554	5.54761	6.21497	5.85489	6.63517	5.65044	6.37501	7.19368	5.71897	5.90842	6.16749	5.29804	5.75738	5.20979	5.94401	5.92145	5.90443	5.25888	6.51051	6.10721	6.63157	6.21024	6.63585	5.79395	6.2923	6.57084	6.07808	6.62382	6.6597	6.16967	5.21361	5.74615	6.06156	6.03315
X2.deoxycytidine	5.96275	7.1425	7.03489	6.63902	4.72535	5.80037	5.01243	4.53233	5.83068	6.3073	6.9104	6.42319	6.01787	5.16176	6.13818	6.06883	4.5689	6.03977	5.33613	5.72406	5.78841	5.97763	6.69534	6.51136	6.42334	4.84239	5.36158	5.83174	4.67223	4.83094	5.35435	5.31099	4.34804	7.47285	6.75252	6.07516	6.5124	5.54092	5.458	5.25884	6.82768	6.42848	7.14933	6.37252	4.30195	5.57859	5.61767	5.56405	5.25642
cAMP	5.95149	5.90922	5.21991	6.31173	6.40041	6.01621	5.66963	5.85954	6.44437	5.97287	5.69461	5.92279	5.86901	5.56582	5.79264	5.72262	5.61032	5.79684	5.85793	5.75358	5.85631	5.91968	6.21681	5.31226	6.2467	5.90298	6.09219	5.90069	5.64098	6.5347	5.88046	5.84146	5.63189	5.91877	5.88087	5.8539	6.13772	5.87076	5.84626	5.74875	6.14225	5.69312	5.89438	5.94598	5.91909	5.59518	5.55351	5.77565	5.66963
cotinine	5.93811	5.77255	5.37103	6.59791	5.93698	5.84154	5.75765	6.10998	6.543	5.88991	5.60486	5.81291	5.84727	5.50589	5.9261	5.90881	5.38513	6.3405	6.06247	5.40029	4.86386	6.13551	5.42419	5.99472	5.88201	6.2083	5.60974	5.97656	6.13619	5.85158	5.85792	5.90022	5.90929	5.31027	6.41373	5.60762	6.9626	6.20242	6.13411	5.7119	6.12082	5.7214	5.85387	5.45711	5.5234	5.30486	5.89235	5.80673	5.3031
pipecolic.acid	6.06707	6.56798	5.93129	6.07701	6.00584	5.63994	6.30526	6.7564	6.39597	6.7265	6.16246	6.05345	6.21901	5.43999	6.40558	5.78321	6.18781	6.32385	5.77345	6.25439	6.17821	5.9594	6.41053	6.07035	5.7509	5.55867	4.99738	5.52229	6.143	4.84891	6.19707	5.86723	4.59661	5.76769	5.42947	6.54909	6.25115	6.45543	6.02678	6.21452	5.54789	6.76308	5.84588	5.98239	6.24207	5.97376	6.75222	6.89113	5.25188
pyroglutamic.acid	6.12986	6.10833	6.56618	5.94538	5.65208	5.13212	6.0151	6.1125	5.06939	6.31031	4.87199	6.5073	4.94668	5.82799	6.28111	5.84937	6.16493	5.88278	6.33338	5.72666	6.13986	4.92087	5.36069	5.87767	5.51004	5.80002	6.05734	5.8321	5.8999	6.00254	5.8843	5.95677	6.35932	6.04479	5.48989	6.06241	5.85766	5.80998	6.0431	6.00485	6.43118	5.97759	5.76649	5.88199	6.21575	5.91165	6.0328	6.48103	5.78554
X1.methylnicotinamide	3.93247	5.33297	5.43601	6.18251	6.06832	4.21853	6.26687	7.82956	4.56081	7.39768	5.13481	5.95406	7.63831	6.85456	7.76171	6.8076	7.38661	7.15679	6.38689	4.72937	3.41413	4.0268	4.16792	7.59718	4.9656	5.82171	7.28018	4.32596	6.90554	6.73112	7.19244	6.64124	6.83341	4.17658	4.36583	7.39113	6.09868	6.93038	6.20211	4.96235	4.97443	7.20197	5.60023	5.99113	7.20898	6.01611	6.07343	5.71124	5.59613
butyrobetaine	6.1673	6.12133	5.82482	5.3087	5.79326	5.30692	5.93517	5.94317	5.58431	5.55236	5.9443	6.38382	5.97748	6.1862	5.82294	6.07856	6.2536	5.82198	5.82653	5.71406	5.73386	5.68115	5.90562	6.01761	6.10952	5.70774	5.98289	6.1187	5.92268	5.9212	5.76166	5.67926	5.58215	6.29706	5.37832	5.85434	5.59361	5.72529	5.55477	5.88119	5.95334	5.86705	6.08751	6.05557	6.03473	5.59458	6.07358	6.16277	6.05081
putrescine	5.93895	6.23104	5.81708	6.05868	5.67615	5.85356	5.67501	5.98378	6.1449	5.57876	5.78707	5.62485	5.85516	5.92648	5.52445	5.98253	5.68561	5.83423	4.79683	6.01938	5.61397	5.58951	6.70044	6.11203	5.89135	5.68768	5.289	5.83559	5.70674	5.97242	5.4091	5.82055	5.71338	6.11319	6.21354	6.17468	5.93017	5.68763	5.4979	6.37153	6.15201	6.07719	6.0096	6.37229	6.5153	5.72557	5.74732	6.03779	6.1841
methionine.sulfoxide	6.88548	6.05962	6.47806	5.64264	5.63739	5.69571	5.99716	5.90308	5.08522	6.22278	5.46051	6.6996	5.44774	5.61733	6.63143	5.87357	6.33748	5.81609	5.96758	5.96958	5.90167	5.31707	5.38458	6.22728	5.51205	5.64604	6.16169	5.96484	5.77532	6.16721	5.94438	5.8491	6.2814	6.03531	5.47994	6.03759	5.9292	5.65995	6.20569	6.17318	6.34208	5.53125	5.91192	5.96884	6.39185	5.88096	6.0141	5.83702	6.36511
carnitine	5.60659	5.83223	5.83717	5.36649	5.9312	5.4153	6.14627	6.30267	5.5332	5.87238	6.16034	6.21153	5.88116	6.09123	6.24071	5.9073	6.26734	5.94511	5.60209	5.82777	5.49652	5.63821	6.05496	6.00925	5.9311	5.65284	6.2172	6.04586	5.90185	6.04618	5.92072	5.70224	5.69025	6.18023	5.65342	5.96007	5.66572	5.49957	5.60653	5.81016	5.88398	5.87196	6.12799	5.98195	5.88079	5.67378	5.64029	6.10774	5.8041
acetylcarnitine	5.64008	6.28501	5.69568	5.17215	5.9451	5.3737	5.71268	6.0483	4.74419	5.5571	5.94739	5.60127	6.06944	6.16266	5.65682	6.5541	6.37242	5.7452	5.37079	5.53698	6.2566	5.349	6.26425	6.08194	6.08157	5.62734	6.28264	6.22737	6.42553	5.91528	5.58819	6.05482	5.71896	6.47642	5.26248	5.71158	5.41498	5.24738	5.95405	5.88177	5.61993	6.00898	6.36622	5.91452	6.10295	5.46366	6.07384	6.2356	5.96703
propionylcarnitine	5.20949	6.10956	5.91529	5.37122	5.7584	5.40265	5.98812	6.05702	5.2107	5.92064	5.94176	6.11773	5.91017	6.09134	5.81616	5.75303	6.33514	5.87723	5.64904	6.27485	6.00323	5.78666	5.79102	5.90741	5.56192	5.62228	6.08797	5.74986	6.21985	5.79012	5.78475	6.24778	5.67239	5.92891	5.57859	5.88546	5.61425	5.58028	5.94845	5.87039	5.26663	6.08949	6.59075	6.06413	6.46631	5.65359	5.88868	6.41295	6.01748
malonylcarnitine	5.52397	6.09721	5.98301	4.76837	6.41871	5.39471	5.80898	5.9677	5.01242	5.74693	5.98033	5.93161	6.35968	6.43178	5.79448	6.39736	6.17582	5.87215	5.4193	5.82539	6.01744	5.81113	5.88348	5.89884	6.41029	5.73299	6.0438	5.8244	6.07945	5.98445	5.63045	5.86519	5.75114	6.1372	5.41608	5.89037	5.62755	5.436	5.65762	5.9059	5.6923	6.0146	6.28349	5.88347	5.75998	5.62355	6.12306	6.12348	5.9183
butyrylcarnitine.isobutyrylcarnitine	7.00159	6.15459	5.19127	5.81009	5.41892	6.18786	5.82187	5.93031	4.89988	5.9702	6.6383	6.39997	5.95678	6.30565	5.66344	6.06784	5.7438	6.05093	5.91147	5.71162	5.90993	5.16309	5.98421	6.23191	5.54899	5.98289	5.7054	5.4737	5.92942	5.53108	5.30237	6.02025	4.93303	6.1822	5.96889	5.59653	5.92622	6.11068	5.79173	6.0835	6.19424	5.79666	5.77909	6.35423	5.53315	5.55506	5.75178	5.57871	6.18286
valerylcarnitine.isovalerylcarnitine.2.methylbutyroylcarnitine	7.05771	5.51359	6.54393	4.82227	5.3783	6.02276	5.35087	6.12871	5.71155	5.42055	6.85184	5.89471	6.52061	6.97852	5.84776	5.98841	5.23267	5.33223	6.67891	6.48506	6.12583	4.65682	5.53262	6.49287	5.841	5.57028	5.97428	6.64311	5.64385	6.21103	5.41326	5.71113	5.47145	6.35966	6.58925	5.76575	5.45494	5.41358	5.98864	5.98151	6.2053	6.47553	6.09111	6.78785	6.23	5.71746	5.65411	5.28467	5.56918
hexanoylcarnitine	6.00056	6.07657	6.49519	5.30874	6.10549	5.81002	5.78871	6.09123	5.50348	5.76153	6.27335	6.01347	6.03269	6.0582	5.89887	6.02139	6.0629	5.9341	5.91017	5.90252	6.05637	5.84968	5.96143	6.04659	5.56606	5.94383	5.96588	5.78837	5.923	5.72522	5.89927	5.79392	5.93854	6.33634	6.10999	5.94653	5.73831	5.58978	5.75781	5.90805	5.40286	5.87672	5.8633	6.08949	5.77125	5.76873	6.0103	5.97156	5.9158
heptanoylcarnitine	6.20077	5.64736	6.59552	6.19699	6.17497	5.94417	5.64377	5.98297	6.26617	5.72353	6.12778	5.71504	6.02727	5.7419	5.91793	5.70777	5.72206	6.01665	5.32248	5.92421	6.13078	5.87587	5.7524	5.91906	5.64072	5.88163	5.70028	5.67272	5.77223	5.73492	5.44705	6.0237	5.87694	5.88398	6.26742	5.71382	5.77158	5.85223	5.77827	5.79054	5.43149	5.94154	5.41074	6.05414	5.65554	5.82547	5.82083	5.85836	5.55292
lauroylcarnitine	6.80381	5.93904	6.95542	5.8785	5.64361	6.00381	5.69907	5.99151	6.46992	6.07773	7.07463	5.82758	6.46713	5.97415	6.27276	5.84743	5.97862	5.86721	5.6487	5.48061	6.40737	5.09879	6.31496	5.9883	5.95627	6.13121	6.20998	5.87529	5.74866	5.76023	5.53503	5.86264	5.386	6.17338	6.75143	6.03729	5.42865	6.05045	5.95808	5.87711	5.57796	5.67803	5.68718	5.53364	6.00288	5.97172	5.84425	5.70502	5.7562
myristoylcarnitine	6.86457	5.89444	7.4141	5.62194	5.82726	5.93032	5.68649	6.05893	6.65415	5.95776	7.33333	5.82819	6.7602	6.66187	6.14872	5.95293	5.92999	5.84813	6.06134	5.45332	6.28811	6.52374	6.5115	5.62282	6.53002	6.22961	6.20315	5.88801	5.56085	5.69962	5.57269	5.76037	5.31642	6.08859	6.90248	5.9828	5.01178	5.96424	5.91199	5.80695	5.67892	5.63435	5.42094	5.52397	5.39804	5.97066	5.91351	5.55879	5.70313
palmitoylcarnitine	6.98223	5.82702	7.81505	5.49124	6.07692	5.75295	5.58242	6.14289	7.78824	5.99594	7.22297	5.67349	6.81115	6.27706	6.18384	5.31436	5.93142	5.59657	6.58353	5.46364	6.41528	6.3217	6.39768	5.60108	6.70068	6.11573	6.33745	6.0114	5.58635	5.38258	5.77549	5.63428	5.31402	5.87501	6.92495	5.97859	5.21352	5.93576	5.4122	5.77319	5.40288	5.69505	4.97527	5.2652	5.13918	5.99728	5.95117	5.67884	5.88098
stearoylcarnitine	6.69066	5.84903	7.61044	6.15985	6.41778	5.94601	5.77374	6.19599	8.20311	5.94054	6.67531	5.80388	6.41662	5.48592	5.85407	5.28036	5.80458	5.59026	6.90691	6.15257	6.1395	5.98137	6.22736	5.83709	6.11028	5.87188	6.76496	5.97423	5.69289	5.77816	5.74535	5.52053	5.64789	5.0949	6.16868	5.93275	5.30531	5.97217	5.07233	5.73609	6.19962	5.70785	4.52991	5.19209	4.82372	5.95757	5.99216	5.69267	5.88948
oleylcarnitine	7.16042	5.9778	7.73332	5.57776	6.08941	5.83008	5.67981	6.14458	7.9507	5.88822	7.06927	5.84292	6.65973	5.85298	6.08346	5.65567	5.9303	5.73832	6.57963	5.56854	5.99037	5.92796	6.21688	5.64707	6.44916	6.19442	6.5205	6.0049	5.68146	5.81647	5.79723	5.96975	5.21154	5.97924	6.2693	6.024	5.43937	5.89276	6.07664	5.67408	5.5171	5.6448	5.3334	5.41732	5.25844	5.83576	5.79175	5.53727	5.8095
arachidonyl_carnitine	5.79659	5.83722	5.88398	6.32076	6.18227	6.07879	5.7844	5.71815	6.53838	5.79098	6.12519	5.80282	5.76518	5.70943	5.7734	5.66384	5.52734	5.75576	6.02225	5.91051	5.61045	6.10526	6.69666	5.7707	6.11395	5.77031	5.89653	5.70518	5.71456	5.91532	5.86055	5.78279	5.87489	5.74091	6.41761	5.8468	5.96345	5.7888	5.89864	5.65538	6.24726	5.8103	5.61638	5.7266	5.57247	6.0103	5.611	5.75987	5.65217
sarcosine	6.37365	6.096	6.08087	6.1478	5.82438	5.57464	5.98057	5.71389	5.90867	6.02839	5.95234	6.2735	5.48415	6.01557	5.87637	5.57244	6.23648	5.70928	5.88937	5.7752	5.98466	5.75514	5.55695	5.91464	6.37074	5.71783	5.60323	5.75614	5.88206	6.0332	5.84211	5.72977	5.92033	6.38534	6.15753	5.87771	6.05453	5.52124	6.20881	5.98639	6.05558	5.76242	6.16371	5.64239	5.5935	5.69698	6.28636	5.97757	6.12453
beta.alanine	5.63273	5.81833	5.33068	5.36124	5.56981	5.6367	6.12445	5.90839	5.64218	5.7202	5.72702	5.9341	6.34434	6.15794	6.08269	6.00541	6.13158	6.04111	5.30113	5.97141	6.28117	5.55757	5.54329	6.08167	5.87124	6.15714	6.07909	5.89695	5.87134	6.5197	6.02539	6.00999	5.88294	6.07596	5.42104	6.22028	5.89127	6.18442	5.99484	6.09262	6.17457	6.02416	6.74043	6.13294	6.5576	5.97478	6.03792	6.43991	5.93168
anserine	5.81466	5.92518	6.52711	5.69713	6.01648	5.54032	5.9252	5.90808	5.91794	5.76562	5.50191	5.82185	5.58675	5.921	5.88088	5.9447	5.91175	5.8727	5.83064	5.86061	5.91294	5.50069	5.80012	5.79702	5.88164	5.72491	6.10405	5.99575	5.71118	5.92482	6.01397	5.94425	5.97186	6.0942	5.9681	5.96554	5.65828	5.81196	5.68109	5.97088	5.50711	5.81221	5.59907	5.83611	5.80982	5.95687	5.78121	5.80458	5.74383
C14.0.LPC	6.19935	5.71631	6.07026	6.30917	5.69451	6.2455	5.27954	6.10602	6.43904	5.8782	5.98977	5.99709	6.00754	6.10302	6.15788	6.04949	6.02998	5.75606	5.83934	5.52034	6.48268	5.95243	6.25721	6.25781	5.86418	6.07727	5.59337	5.997	5.5644	6.21233	5.81147	6.02943	6.81838	5.74133	6.10639	5.30127	5.80061	5.95158	5.99461	5.70548	6.06619	5.83033	5.52752	5.70507	6.08617	5.88962	5.57506	5.80846	5.89714
C16.1.LPC	5.81141	5.79436	5.84607	6.10547	6.36998	6.12296	5.6636	5.76638	5.96493	6.20331	5.69487	6.29036	6.03509	5.84735	5.83299	5.91082	5.99817	6.0001	5.75308	5.8431	6.12691	5.65662	5.67475	5.70547	6.08829	5.66232	5.54384	5.66407	6.02911	5.68306	5.76801	6.14526	5.76286	5.71969	6.14049	6.01496	5.6485	6.21701	5.85268	5.98622	5.84654	5.94631	5.67329	5.82113	6.31409	5.7309	5.56771	5.77223	5.90693
C16.0.LPC	5.77764	5.53583	5.82716	5.51477	6.36882	5.77303	5.44357	5.9703	5.32568	6.37964	5.49763	6.3208	5.94792	6.10088	5.76254	6.22179	5.68753	5.75504	5.68157	5.90821	6.33728	5.75676	5.4672	5.90338	6.12493	5.48255	5.91107	5.75447	6.03366	6.0352	5.5264	6.22664	6.17907	5.6961	5.96572	5.84632	5.32143	6.445	6.08427	6.21861	5.67305	6.03733	5.26182	5.68242	5.69378	5.71155	5.59817	5.81168	5.57344
C18.2.LPC	5.94413	5.84497	5.72483	5.82867	6.50024	5.81949	5.63126	6.01437	6.46392	5.98682	5.88742	6.27035	5.86285	5.54701	5.88778	5.65382	5.6782	5.8916	5.90223	6.34621	5.72041	6.04918	6.18677	6.03411	5.73099	5.90417	5.68278	5.99729	5.88267	5.7233	5.96576	5.7246	6.17728	5.75748	6.38224	5.51504	5.98792	6.47355	5.73913	6.17634	5.55925	5.747	5.69592	6.0239	5.60056	6.03119	5.73648	5.69016	5.42736
C18.1.LPC	5.77814	5.56461	5.61575	5.76796	6.34025	5.69665	5.62899	5.90075	5.41274	6.02919	5.31448	6.1992	6.03266	5.71085	5.80753	6.1008	5.83896	5.70091	5.84206	5.89004	6.08253	5.45493	5.09527	5.89887	5.89456	5.69416	5.8196	5.78076	5.98635	5.99588	5.75166	6.22668	6.07185	5.75403	5.6076	5.80334	5.6437	6.32293	6.04982	6.00611	5.66693	5.89759	5.5754	5.79205	5.91773	5.85706	5.88567	5.89622	5.88055
C18.0.LPC	5.92035	5.46567	5.97412	5.85503	6.46128	5.88683	5.69244	6.08241	5.72591	6.1682	5.19512	6.49522	5.7364	5.83521	5.75418	6.13724	5.33147	5.91237	5.57776	6.13048	6.09481	6.01264	5.74206	5.99957	6.1687	5.63119	5.96429	5.99549	5.83539	6.08418	5.76873	6.34746	6.28982	5.61053	5.75485	5.71022	5.6587	6.62622	6.12923	6.29485	5.61703	6.13507	5.31641	5.83235	5.66948	5.82038	5.77779	5.69904	5.72316
C20.4.LPC	5.8352	5.64692	5.6172	5.89561	6.23574	5.36571	5.93783	6.15237	5.68136	5.71697	5.39187	5.9079	5.97478	5.85986	5.94187	5.79331	5.59159	5.84595	5.92312	5.88528	5.93931	5.48964	5.30742	5.78699	5.75881	5.88892	5.80272	5.57127	5.86961	6.02164	5.75069	6.33136	5.9997	5.64301	5.66023	5.84379	5.74022	6.33415	5.87597	6.26649	5.70162	5.8596	5.57947	5.66444	5.9422	5.84976	5.718	5.60475	5.74418
C20.3.LPC	5.96732	5.48996	5.99866	5.93683	6.37851	5.89768	5.70317	6.00581	5.86891	6.08718	5.59141	6.45072	5.8156	5.80185	5.7607	6.02189	5.37239	5.89404	5.60194	6.07777	5.98346	5.92779	5.87035	6.00638	5.73712	5.6532	5.76045	5.87039	5.80417	5.95873	5.80638	5.90836	6.2041	5.84033	5.78562	5.79452	5.68527	6.55616	5.98332	6.19745	5.66699	6.03371	5.31879	5.62129	5.5529	5.80467	5.76778	5.75265	5.72262
C22.6.LPC	5.82935	5.90657	5.57341	5.90473	6.31492	5.60379	5.81427	5.99816	5.8442	5.56244	5.30308	5.99521	5.58277	5.81027	6.03696	5.71425	5.51241	5.90909	5.89141	6.06723	5.66379	5.57269	5.86261	5.73121	5.51483	5.96856	5.73033	5.88707	5.80988	5.59794	5.87252	6.21668	6.17413	5.69227	5.96002	5.83494	5.79035	6.20802	5.72287	6.20189	6.0841	5.90071	5.69277	5.87092	5.84515	5.9481	5.9525	5.65758	5.79698
C16.0.LPE	5.41397	5.7373	5.46803	5.6302	5.86449	5.84974	5.74976	6.03097	6.5852	6.52224	6.0622	6.17258	6.15098	6.32615	5.78636	6.00189	5.8896	5.56749	5.92309	5.68244	6.38272	5.46594	5.89727	5.28359	6.35101	5.97914	6.0033	5.88882	6.19318	5.69777	5.83927	6.05539	6.03813	5.75552	6.25714	6.02298	5.49322	5.80774	5.78605	6.04135	6.05412	5.88115	5.85444	6.12572	5.94851	5.46382	5.73723	6.10562	5.87628
C18.1.LPE	5.56109	5.75228	5.86762	5.64822	5.86209	5.7909	5.81057	5.98683	6.54051	6.21753	5.76696	6.22234	6.18087	6.00989	6.02172	6.09513	5.98667	5.61738	5.68668	5.51743	5.77527	5.46756	5.84982	5.4108	6.04346	5.84196	6.03707	5.27778	5.99602	5.70636	5.80537	5.97879	5.88745	5.7709	6.20882	5.92242	5.38518	5.85872	5.80566	5.97093	6.05335	5.87673	5.91167	5.72824	6.1011	5.60254	5.76248	6.12159	5.91764
C18.0.LPE	5.64822	5.60545	5.6755	5.71056	5.85643	5.96866	5.62445	6.36645	6.2748	6.42762	5.97715	6.64978	6.35648	6.04193	5.97601	6.28927	5.8037	5.69975	5.7741	5.75582	6.54661	5.36129	5.33261	6.69769	5.90796	5.88825	6.05662	5.27886	6.08644	5.69909	5.79081	5.92641	5.79548	6.37526	5.66954	5.83378	5.38574	5.87993	5.46878	6.53341	5.38851	5.90034	5.72521	5.63994	5.83556	5.8157	5.85451	6.09724	5.84527
C20.4.LPE	5.71849	5.84638	5.78915	5.9687	6.04773	6.10594	5.77714	5.81964	6.52057	5.94922	6.01067	5.90126	6.09799	5.76654	5.8186	5.90012	5.50948	5.87871	5.85797	5.8091	6.41244	6.14871	6.41371	5.88398	5.89479	5.87649	5.67935	6.0017	5.80946	5.82905	5.90985	5.81058	6.39658	5.80955	6.47235	5.87707	5.79733	6.01095	5.99555	5.87705	5.66474	5.77513	5.67782	6.01525	5.62907	6.01239	5.66556	5.7096	5.76117
C22.6.LPE	5.76642	5.42359	5.7085	5.8993	6.27804	5.99256	5.68745	6.01013	6.44191	6.11632	5.0813	6.41022	6.18568	5.85053	5.8521	5.99824	5.49845	5.84599	5.43146	5.7895	5.8545	5.81484	6.29412	5.67008	6.43401	5.71743	5.56944	6.16176	5.82771	5.87457	6.0011	6.15869	6.31339	5.62294	6.18819	5.78079	5.51247	6.40824	5.93646	6.27455	6.18635	6.01642	5.30148	5.26324	5.80882	5.82623	5.74735	5.78265	5.75599
C32.2.PC	5.92344	5.94478	5.77486	5.9166	5.31891	5.9987	5.65954	5.61753	5.34202	5.74449	6.21529	6.37857	6.30538	6.35301	5.67466	5.94471	6.31745	5.85126	5.88808	5.20497	6.14991	5.80644	5.68016	5.53082	6.43034	5.61731	5.66784	5.62842	6.12132	5.51953	5.85377	5.41898	5.48504	6.1409	6.30896	6.01412	5.78327	5.28785	5.97613	5.97209	5.81223	5.5393	6.33902	6.03274	6.53252	5.59029	5.83526	5.87138	5.9054
C32.1.PC	5.96277	5.94815	5.82015	6.07938	5.6182	5.96817	5.75914	5.74321	5.87279	6.09524	6.22176	6.21784	6.18358	6.00792	5.79465	5.81772	5.90627	5.87486	5.85017	5.66901	5.90026	5.97966	6.06368	5.66693	6.30599	5.75769	5.8795	5.81012	5.94553	5.66661	5.76967	5.48632	5.64199	5.97815	6.35341	5.8703	5.67441	5.40092	5.76618	5.74582	5.83199	5.69185	5.89327	5.88143	5.86312	5.81139	5.82904	5.89666	5.85877
C32.0.PC	5.58932	5.54218	5.7798	6.16573	5.91258	6.05262	5.97257	6.03154	6.54687	5.91541	6.28889	5.86673	6.19424	5.78152	5.6669	5.76679	5.79745	5.99749	5.76725	6.07879	5.71706	5.59724	6.17608	5.59541	6.07953	5.45763	5.57571	5.89504	5.87548	5.43886	6.04641	5.86146	5.62552	5.86596	5.6256	6.03281	5.83674	5.90512	5.86612	5.89317	5.40751	6.07275	5.78684	6.1152	5.80697	5.88897	5.84386	6.22111	5.89531
C34.4.PC	6.07294	6.00228	5.85397	5.87006	5.67663	6.12305	5.81402	5.94373	6.01362	5.71384	6.07313	5.9544	6.14943	6.06206	5.77335	5.85291	5.96622	5.92325	6.00207	5.53202	6.15177	6.09611	6.30105	5.5021	5.817	5.72328	5.58892	5.28031	6.13468	5.62069	5.74988	5.78259	5.71742	5.8102	6.18257	5.80955	5.83711	5.8448	6.13321	5.59693	6.04326	5.6269	6.08986	5.76282	6.00685	5.76422	5.83297	5.69519	5.98721
C34.3.PC	5.96706	5.78165	5.45098	5.76492	5.88246	6.24576	5.5863	5.94552	5.88398	5.73269	6.07529	5.7405	6.24273	6.12342	5.86238	5.97022	6.00019	5.97169	6.08898	5.37185	6.30285	6.22234	5.74633	5.75981	6.26914	5.78595	5.73715	5.4298	6.05578	5.72097	5.90298	5.89064	5.50845	5.83436	6.13807	5.87642	5.92352	5.72147	5.86229	5.63536	5.79166	5.77624	6.13724	5.82748	6.2506	5.78208	5.90911	5.92279	6.33785
C34.2.PC	5.82562	5.71759	5.58849	6.05908	5.72886	5.96172	5.70614	5.69474	5.70066	5.8475	6.01588	5.93963	6.15619	5.95886	5.7676	5.91169	6.01406	5.79528	5.86145	5.6634	5.92808	6.02191	5.90343	5.77056	5.99432	5.8564	5.75454	5.83378	6.10443	5.85625	5.94796	5.73688	5.67028	5.84759	6.10903	5.7965	5.97427	5.608	5.86411	5.59616	5.61939	5.76009	6.01959	5.82158	6.05354	5.8678	5.94606	6.0062	6.109
C34.1.PC	5.80579	5.88135	5.64171	6.13749	5.85201	5.928	5.8211	5.81043	6.27373	5.96878	6.02781	5.99798	6.00322	5.80373	5.88844	5.90829	5.73103	5.83268	5.87224	5.86382	5.80111	6.06431	6.14977	5.77391	6.07638	5.88537	5.83646	5.88804	5.92431	5.86052	5.89626	5.76318	5.76841	5.84108	6.18012	5.79973	5.86948	5.78006	5.81503	5.76598	5.32272	5.87047	5.80979	5.82131	5.68173	5.92496	5.83194	5.99092	5.92222
C36.4.PC.A	5.73145	5.66969	5.35849	6.03367	5.88271	6.11828	5.39993	5.80644	6.60553	5.63129	6.07172	5.2855	6.24657	5.83403	5.43863	5.62656	5.98884	5.70379	6.12761	5.82909	6.03741	6.01627	6.1999	5.82615	5.89357	5.76132	5.796	5.99195	5.97218	5.95214	5.85586	5.87658	5.81694	5.51263	6.45164	5.61034	5.7907	5.92149	6.04743	5.74118	6.21118	5.6229	5.79381	5.54701	5.60271	5.62049	5.8271	5.45345	5.38834
C36.4.PC.B	6.11575	5.70094	5.87519	5.79	6.11667	5.98567	5.66939	5.7891	6.40668	5.65991	5.91394	5.74563	5.93465	5.72995	5.80238	5.79362	5.71935	5.81951	6.03415	5.88398	5.95393	6.17319	6.57024	5.7063	6.10588	5.69234	5.80444	5.72721	5.96787	5.73845	5.88368	5.79333	5.77641	5.72953	6.31691	5.76731	5.77933	5.99387	6.00047	5.85419	5.17132	5.79094	5.71448	5.76039	5.56359	5.83575	5.7317	5.78237	5.72489
C36.3.PC	5.91246	5.8095	5.45825	6.17183	6.05663	5.93271	5.8068	5.81777	5.99309	5.86433	5.9059	5.92972	5.99127	5.79638	5.86922	5.91414	5.78465	5.82892	5.89232	5.89807	5.95531	6.03576	6.20252	5.91395	5.92162	5.82431	5.91715	5.72239	6.00056	5.82736	5.91401	5.77979	6.01159	5.83218	5.64259	5.76931	5.90415	5.88167	5.91694	5.78107	5.40967	5.88398	5.78139	5.81531	5.73184	5.90424	5.87378	5.92766	5.88634
C36.2.PC	5.78009	5.60866	5.34662	5.99749	5.78151	5.82813	5.90921	5.72762	5.9205	5.84521	5.86534	6.01898	6.10246	5.76402	5.95555	6.02951	5.98657	5.71837	5.89069	5.81297	5.80151	5.94205	5.8438	5.91414	5.86282	5.93332	5.89168	5.85706	6.01146	6.11248	6.05662	5.7269	5.82359	5.83391	6.10425	5.71802	6.03949	5.76471	5.88723	5.53293	5.42845	5.76093	5.92952	5.74608	5.83457	5.99598	6.07117	6.15386	6.08529
C36.1.PC	5.76978	5.47565	5.42355	6.05782	5.98757	5.88271	6.04814	5.88742	6.57908	5.85627	5.83015	6.22505	5.97844	5.88398	5.86705	6.00421	5.59419	5.8208	5.74404	6.04767	5.92956	6.19986	6.30205	5.9564	6.26197	5.97732	6.07888	6.05266	5.83771	5.86224	6.03745	5.78039	6.02571	5.75192	6.15958	5.68685	5.77562	5.94542	5.90134	5.87434	4.91177	5.82965	5.72598	5.78624	5.28196	6.08312	6.01922	6.12235	5.86649
C38.6.PC	6.03979	5.94962	5.7865	5.87484	5.92591	5.80205	5.77808	5.90756	6.18365	5.5224	5.92265	5.64788	6.12936	5.5916	5.78231	5.62395	5.65891	6.02955	6.03901	5.98265	5.94996	6.20811	6.34046	5.73039	6.15462	5.56438	5.88621	5.65551	5.93639	5.66378	5.85124	6.12067	6.03073	5.66014	6.35778	5.77796	5.83695	6.23433	6.07066	5.87449	5.17477	5.74152	5.48242	5.82794	5.24873	6.07486	5.54285	5.64246	5.37443
C38.5.PC	5.97642	5.66896	5.68599	5.77103	6.08631	5.96406	5.83845	5.88236	6.2576	5.40083	5.76637	5.59605	6.00962	5.57398	5.82831	5.72216	5.53661	5.85071	6.14461	5.97547	5.89589	6.08048	6.38472	5.82181	5.99176	5.68917	5.86435	5.73723	5.87502	5.7561	5.99995	5.90841	6.04256	5.72338	6.21602	5.87828	5.91426	6.16961	6.20827	5.83861	5.02343	5.86554	5.64105	5.84016	5.37217	6.02419	5.79566	5.72616	5.62641
C38.4.PC	6.02467	5.59595	5.75197	5.99622	6.09109	5.92651	5.82858	5.72372	6.5952	5.64245	5.76905	5.88455	5.82149	5.55718	5.88617	5.99357	5.70854	5.93501	5.87009	6.00727	5.70007	6.0669	6.62895	5.77955	6.19541	5.79998	5.77398	5.77637	5.85447	6.05683	6.0527	5.77729	5.82819	5.76075	6.30767	5.67927	5.85287	6.05868	6.13889	5.78233	5.38767	5.80056	5.73412	5.79853	5.53267	5.91339	5.96262	5.86234	5.83961
C38.2.PC	5.7733	5.50993	5.39518	5.90947	5.81333	5.80792	5.89906	5.75199	5.51759	5.94093	5.91287	6.22763	6.05978	5.67519	6.27965	6.157	6.04259	5.77543	6.15399	5.98326	5.93393	5.83491	6.00761	6.12819	6.13379	5.8342	6.09257	5.68307	5.89388	5.97719	6.11962	5.68858	5.43117	5.99595	6.02105	5.64699	6.02507	5.80438	5.86834	5.60142	4.95211	5.74069	5.95065	6.14236	5.83867	6.26143	6.08928	6.32123	6.25444
C40.6.PC	5.9391	5.73237	5.91358	6.09811	6.18488	5.94349	5.90885	5.80746	6.59228	5.62121	5.84181	5.9318	5.87544	5.48503	6.00641	5.75014	5.1439	5.83029	5.83552	6.22905	5.31809	5.95947	6.45438	5.87785	5.94508	5.68616	5.70996	5.90575	5.74158	6.13692	6.36764	5.54626	5.92615	5.65423	6.35282	5.70688	5.31018	6.29415	6.02062	5.92789	5.47638	5.79181	5.66683	5.83014	5.18719	6.10328	5.79326	5.58309	5.65245
C14.0.SM	5.62515	5.59351	5.59408	5.97958	5.78587	6.0736	5.94945	6.19502	5.53294	5.36515	5.34355	5.93576	5.76709	5.89828	5.80283	5.92808	5.72231	5.77446	5.97732	5.55642	5.95562	6.07231	5.69759	5.86047	6.0514	5.95335	6.01554	5.75451	6.12855	5.86329	5.81444	5.94539	5.84549	5.59506	5.95877	6.02273	5.91195	5.93015	6.02201	5.79965	5.40862	5.85748	5.93788	5.9229	6.35055	5.82403	5.94341	5.95837	6.40956
C16.1.SM	5.6105	5.63197	5.636	5.99998	5.73111	5.77971	5.87942	6.01137	5.82682	5.56924	5.49133	5.89672	5.67152	5.75876	5.92795	6.20826	5.98375	5.81988	5.95634	5.65588	5.79728	6.07889	5.91154	5.95589	5.78284	5.93246	6.2261	5.77144	6.24418	5.76988	5.83596	5.7847	5.78251	5.58241	5.82926	5.84732	5.67222	5.81164	5.76911	5.9273	5.40286	5.77193	5.91046	5.99686	5.64677	5.84673	5.90803	5.9193	6.01142
C16.0.SM	5.57325	5.36783	5.6384	5.95956	5.79996	6.15292	5.8998	6.11733	5.95871	5.567	5.66104	5.9976	6.01878	5.86609	5.70805	5.87739	5.42279	5.77	5.978	5.75814	5.87106	6.22818	5.96572	5.96455	6.2267	5.86931	6.02048	6.0697	6.10068	5.66307	5.91635	5.88649	5.70292	5.70298	5.59618	5.94567	5.93605	5.77402	5.97273	5.77369	5.2666	5.92338	5.85776	6.01742	5.90671	5.83484	5.93	6.01295	6.16636
C18.2.SM	5.98114	5.68384	5.63028	6.21719	5.64264	5.80603	5.89542	6.03791	6.69058	5.94618	6.1904	6.01793	6.21177	5.71806	5.56412	5.87835	5.70469	5.76267	6.03967	6.03307	5.77562	5.90103	6.2942	5.88474	6.36867	6.08856	5.82562	5.86442	6.02013	5.9701	5.79371	5.76775	5.81389	5.8839	6.08571	6.09587	5.8776	5.45229	6.00957	5.91205	6.18795	6.02299	5.61482	5.87056	5.61147	5.93608	5.60988	6.17179	5.99526
C18.1.SM	5.89236	5.78006	5.73395	6.35338	5.86742	6.12121	6.02151	6.01111	6.36571	5.97237	5.88068	5.79983	5.88398	5.78098	5.44274	5.68557	5.74978	5.84161	5.89653	5.93434	6.02809	5.87016	6.09112	6.03064	5.67167	5.37017	6.04254	5.76084	5.68879	5.56125	5.77139	5.6753	5.97026	5.86214	5.85192	6.02525	5.89392	5.75362	5.87473	5.94965	5.535	5.94278	5.84953	6.15706	5.89012	5.96409	5.88398	6.01053	5.75166
C18.0.SM	5.64626	5.62994	5.77474	6.38117	6.19114	6.20129	5.84353	6.01089	6.41206	6.16535	5.95572	6.2206	5.82287	5.79328	5.65378	6.14293	5.4193	5.95638	5.81607	5.87218	6.208	6.03934	6.24568	6.02506	6.12117	5.93124	6.17156	5.68171	5.99894	5.37998	6.04005	5.81832	5.56347	5.63386	6.69082	6.08937	5.98098	5.75914	6.17073	6.06812	6.17999	5.80813	5.89062	6.39297	6.19231	5.85283	5.92701	5.97052	5.95695
C22.1.SM	5.79835	5.86069	5.49502	6.07572	5.88236	6.03099	5.79576	5.76864	5.81157	5.85568	5.90479	5.94413	5.98543	5.81053	5.90403	5.93745	5.83645	5.77444	6.03879	5.85494	5.8834	6.15437	6.03143	5.96599	5.93045	5.77276	5.84528	5.7825	5.91707	5.97831	5.9173	5.86904	5.90525	5.86828	6.07539	5.9645	5.93689	5.87894	5.80525	5.94102	5.61382	5.89452	5.75938	5.85002	5.74585	5.8715	5.86049	5.98604	5.94327
C22.0.SM	5.7368	5.53432	5.36614	5.95509	5.73806	6.20433	5.61058	5.72207	5.88005	5.86381	5.82182	6.00522	6.10835	5.78311	5.88569	6.08477	5.53294	5.84506	5.91956	5.75402	5.85042	5.98318	5.75765	5.93147	5.85921	5.93893	5.87145	5.87964	5.92184	6.16574	6.08193	5.76958	5.80718	5.87425	6.1028	5.98095	6.09955	6.01651	5.88718	5.84506	5.43115	5.99692	5.95534	5.73545	5.91342	6.02017	5.77132	5.79546	5.93431
C24.1.SM	5.76689	5.47804	5.31553	5.72582	5.68817	6.2222	5.93753	6.11388	5.66188	5.81586	5.94404	5.8091	6.00966	5.61519	5.94731	5.96165	5.5926	5.82571	6.07477	5.6121	5.91361	5.97549	5.53622	6.03641	6.16817	5.97601	6.02035	5.6015	6.14434	5.80779	6.07793	6.02057	5.50887	5.6416	4.78542	5.88918	6.13414	5.75392	6.16422	5.90773	4.83692	5.89162	6.02223	6.08041	6.01114	6.16611	5.85848	6.07607	6.19856
C24.0.SM	5.61095	5.57582	4.96183	5.42611	6.26276	6.40992	6.34434	6.35805	5.57215	6.0372	5.85072	6.32615	5.58973	5.95803	6.15633	5.89125	5.67249	6.04759	6.03563	5.69017	6.17179	6.17348	5.17784	6.01332	6.1759	6.36519	6.05016	5.67791	6.34391	5.8838	6.09654	5.90975	5.4193	5.70491	5.69172	6.01363	5.62621	5.09929	5.72592	6.03427	5.19789	5.91918	6.0131	5.66215	6.17433	6.07881	6.16991	6.10587	6.22922
C34.2.DAG	5.58161	6.6152	6.61775	5.98042	5.40072	6.24112	6.11921	6.24405	7.19275	6.09988	6.94841	5.42685	5.89336	5.70858	6.6199	5.84146	6.2005	5.93747	6.28551	6.65542	5.97982	6.06246	6.02902	5.26957	5.86235	5.83234	5.39087	5.35927	6.32695	5.90459	6.11529	5.92181	5.90238	5.81001	6.67437	5.71449	6.63033	5.27839	6.19325	5.23541	6.20685	5.69278	5.37367	5.9431	6.36577	5.19463	5.50015	5.84525	6.27844
C34.1.DAG	5.92805	5.92064	5.56634	5.62451	5.33545	6.03367	6.00178	5.66766	6.20919	6.44117	6.05984	5.98318	6.47651	5.79149	5.30282	6.26835	5.9784	6.04091	5.53724	5.34807	6.10673	5.94026	6.25637	5.91005	5.97245	5.94618	5.67396	5.88398	6.33437	5.93294	5.83785	5.8785	5.49409	6.14852	5.47486	5.86292	6.13382	5.66006	5.3968	5.6512	6.05392	6.1955	5.68759	6.01881	6.20614	5.88841	5.88009	6.38508	6.04116
C36.2.DAG	6.08276	5.95993	5.63442	6.11061	5.29438	6.18453	6.02264	5.64742	6.26248	6.21305	6.11849	5.71656	6.2586	5.56494	5.39976	6.2697	6.01441	6.06694	5.74115	5.37794	5.69148	5.66496	6.39216	5.89252	5.59954	5.78217	5.53639	5.63789	6.31762	6.00443	6.23372	5.89093	5.22911	5.80834	5.68366	5.76278	6.50826	5.59154	5.84969	5.2434	5.81893	5.95232	5.95446	6.03673	6.45253	5.71326	5.89252	6.27074	6.33549
C36.1.DAG	5.79408	5.69035	5.54067	5.92522	5.60163	6.00355	6.07025	5.6288	6.46942	6.2822	5.94667	6.12779	6.17049	5.53556	5.6239	6.09268	5.7712	6.09152	5.87715	5.79565	6.02315	5.9438	6.40828	5.94547	6.07478	5.94358	5.82211	5.88235	6.02839	5.92253	6.1671	5.77445	5.84228	5.97621	6.0809	5.77457	5.9193	5.94175	5.52035	5.81043	5.85165	6.11274	5.69678	5.94661	5.77903	5.91893	5.95442	6.25493	5.80337
C14.0.CE	5.66605	5.82614	5.80582	6.27028	5.8173	5.80031	5.72457	5.89548	6.06044	5.8463	5.75625	5.81762	6.31475	6.35949	5.95079	6.47318	6.3363	5.76056	5.40641	5.80027	6.48581	5.67786	5.82617	5.99623	5.48431	6.51885	5.96791	5.91332	6.30949	5.58805	5.29982	5.82713	6.02237	5.52939	5.95311	6.00344	5.78445	5.88129	6.01806	6.29035	5.53456	6.17247	6.2965	5.91066	5.67271	5.96126	5.88912	5.72649	5.98447
C16.1.CE	5.48521	5.83881	5.86347	6.31914	5.73579	5.67197	5.72781	5.8708	5.5038	5.67257	5.07761	5.7828	6.04542	6.036	5.92797	6.15219	6.09634	5.74757	5.65032	5.86258	6.04236	5.17438	5.50519	5.96357	5.19217	6.25096	5.96589	5.86174	6.50433	5.71706	5.61704	5.84017	5.8662	5.75947	5.79925	6.05116	5.83382	5.77656	6.02199	6.30206	5.45987	5.99342	5.99239	5.90498	5.62589	6.11036	5.71218	5.58452	5.86576
C16.0.CE	5.6123	5.90252	5.70353	6.23685	5.8264	5.64135	5.69285	5.9153	5.59882	5.81345	5.2578	5.88672	5.97215	6.01274	5.77743	6.09237	5.85403	5.80089	5.74876	5.98361	5.93825	5.31123	5.61192	6.06349	5.28691	6.08344	5.94421	5.77212	6.09524	5.73273	5.7137	5.86523	5.83223	5.62753	5.8024	6.06588	5.75628	5.84521	6.00244	6.35015	5.31996	6.03929	5.56296	5.9614	5.62305	5.86432	5.58347	5.71916	5.9349
C18.3.CE	5.57731	5.85611	5.56459	6.26993	5.72884	5.63667	5.78964	6.0573	5.69379	5.46117	5.1261	5.82309	5.8319	5.90755	5.9588	6.13306	5.72605	5.93267	5.73339	5.85891	6.09205	5.20606	5.59512	5.98357	5.20994	6.0452	6.06315	5.95208	6.30307	5.71221	5.75095	5.86961	5.85574	5.95827	5.82829	6.0993	6.06724	5.9436	5.98963	6.49447	5.52219	6.03597	5.76762	6.10886	5.13685	6.25314	5.74358	6.03496	5.88907
C18.2.CE	5.49649	5.85129	5.84503	6.28995	5.78167	5.71772	5.71642	5.94836	5.38209	5.55666	4.95542	5.77448	5.68626	5.75171	5.88398	6.06294	5.63815	5.75829	5.54582	5.90485	5.90127	5.25343	5.36367	5.97578	5.14166	6.09657	5.99336	5.96978	6.21534	5.83171	5.5675	5.92314	5.95302	5.76668	5.89311	6.13744	5.84673	5.92451	6.08133	6.55057	5.40264	5.95575	5.82864	5.88993	5.30618	6.10099	5.6239	5.60493	5.87922
C18.1.CE	5.54388	5.83478	5.75868	6.09537	5.70023	5.8185	5.74782	5.81604	5.45506	5.6777	5.3365	5.70505	6.10617	5.88472	5.99856	6.18209	6.0434	5.6855	5.64774	5.93898	5.90024	5.44683	5.36625	5.92969	5.31044	6.26674	5.92779	5.84797	6.43275	5.71258	5.72981	5.84281	5.88398	5.64717	5.59445	5.9519	5.79029	5.79702	6.04936	6.14149	5.20474	6.17748	6.15208	5.80277	5.59098	6.00859	6.04239	5.6659	5.98278
C18.0.CE	5.5585	5.23851	5.8129	6.13376	5.80517	5.91956	5.93434	5.77969	5.94869	5.75362	5.53645	5.70727	6.20061	6.46243	5.53409	6.42194	5.81717	5.75059	5.86547	5.8424	6.01119	5.65468	5.69104	6.05834	5.50788	6.60459	5.83465	5.85972	6.54317	5.64583	6.0196	5.8115	5.43714	5.6764	5.71246	5.83068	5.86638	5.83184	5.98811	6.34799	5.32825	6.46368	5.97221	5.9132	5.57496	5.90215	6.38	5.69128	5.92121
C20.5.CE	5.43385	5.68688	5.78059	6.10893	5.8775	5.85379	5.7732	5.7584	5.44116	5.2403	5.11427	5.55877	5.70476	5.70661	5.78645	5.9382	5.48772	5.77875	5.77984	5.91177	5.84406	5.73455	5.45255	5.98197	5.25388	6.5256	6.16774	5.8766	6.41847	5.71701	5.93356	5.80193	5.94135	5.81444	5.79432	5.9466	5.88387	5.96046	6.00871	6.36248	5.37714	6.08908	5.74521	5.95992	5.21996	6.18166	6.08627	5.87759	5.97819
C20.4.CE	5.4951	5.84685	5.81388	6.27158	5.85956	5.67222	5.82083	5.90308	5.32428	5.3928	4.85786	5.70831	5.62509	5.60005	5.91707	5.99306	5.51291	5.72391	5.58816	5.86897	5.89368	5.49777	5.28604	6.02081	5.09599	6.10958	6.07983	5.94154	6.1456	5.86343	5.70394	5.91208	5.90716	5.75151	5.79891	6.03052	5.84585	5.94478	6.0719	6.52804	5.42149	5.96485	5.63565	5.88398	5.20913	6.135	5.81276	5.74873	5.91509
C20.3.CE	5.35134	5.69004	5.74269	6.25351	5.75328	6.42464	5.88157	5.86294	5.75548	5.44594	5.35881	5.56822	6.12038	6.10567	6.06869	6.30457	5.78261	5.83286	5.77131	5.75529	6.27343	6.10675	5.49901	5.97783	5.53062	6.52353	6.04737	5.78626	6.46923	5.72295	5.83599	5.86147	5.73743	5.74701	5.70367	6.06029	5.67254	5.83435	6.19082	6.48976	5.40085	6.3615	6.08293	5.95981	5.57897	6.10604	6.25309	5.50526	5.80987
C22.6.CE	5.3185	5.58781	5.77005	6.02927	5.86385	5.82219	5.86216	5.83485	5.79375	5.18834	5.43209	5.36776	6.17158	5.84309	6.0697	6.00164	5.86858	5.80833	5.76994	5.82779	5.97414	6.04876	5.47192	5.92967	5.45189	6.85775	6.11435	5.81584	6.79404	5.69688	5.75	6.04035	6.11844	5.73247	5.90604	5.89297	5.86911	6.01703	6.65633	6.2858	5.39785	6.45401	5.60454	5.95742	5.34939	6.02513	5.85389	5.52326	5.74211
C46.2.TAG	6.26628	6.54657	6.34296	6.2251	5.737	6.56686	6.34003	5.79135	6.25294	6.25859	6.82662	5.82834	5.76113	6.32476	5.66495	5.8323	6.58385	6.0583	6.12864	5.89931	5.98558	6.03205	6.11761	5.63328	6.01963	6.41188	5.68426	6.11166	6.32361	5.67205	6.31952	5.92512	5.73696	6.13001	6.35083	5.45976	5.75466	6.1966	5.72562	5.89224	5.90453	5.59395	6.5007	5.62608	6.61254	5.71295	6.18469	6.44456	6.58363
C46.1.TAG	5.92018	6.20517	6.29344	5.95215	6.00808	6.24867	6.09251	5.67747	6.10146	6.68114	6.90515	5.91704	6.09862	6.52971	5.39285	5.82293	6.38847	5.8989	5.6138	5.74095	6.0652	5.94688	6.27298	5.55881	5.97024	6.44409	5.42943	5.92292	5.98788	5.56008	5.98417	5.85994	5.3628	6.06703	6.02246	5.67305	5.67015	6.09041	5.31471	5.77482	5.94886	5.91762	6.32282	5.68833	6.48499	5.73598	6.15007	6.48987	6.15101
C46.0.TAG	5.50474	6.23285	5.74816	6.26983	5.97319	6.11686	6.21545	5.88398	6.1716	6.77645	6.76062	6.1836	6.31097	6.52326	5.58357	6.12937	6.52727	5.85724	5.56994	5.81076	6.14174	6.06942	6.13463	5.7337	5.94028	6.68443	5.58223	5.71414	6.31475	5.75946	5.7911	5.98534	5.67294	6.00702	6.27687	5.51457	5.68222	6.21952	5.99678	6.23319	5.95035	6.17717	6.07109	5.69943	6.00939	5.87502	5.79053	6.15688	5.86732
C48.3.TAG	6.26147	6.49746	6.6665	5.45676	5.95708	6.51919	6.12731	5.62008	6.10697	5.87065	6.98733	5.82269	5.61266	6.32402	5.57475	5.89193	6.22062	5.97102	6.1649	6.12509	6.1831	6.10882	5.74666	5.32197	6.06084	6.54444	5.21787	6.08106	5.89568	5.27111	6.44432	6.08811	5.38968	6.1858	6.13354	5.90656	5.99617	6.1395	5.68032	5.91728	5.65273	6.00997	6.67903	5.53102	6.83448	5.65533	6.21726	6.29083	6.80465
C48.2.TAG	6.0948	6.36658	6.40266	5.99116	5.85052	6.18689	5.88736	5.33699	5.82458	6.37638	6.77659	5.69582	6.02502	6.30858	5.34017	5.66644	6.28652	5.80361	5.79402	5.60241	5.95578	6.01789	6.13304	5.47643	5.84355	6.30965	5.36244	6.05347	6.06543	5.73216	6.1957	5.94622	5.5048	5.9852	5.76271	5.63076	5.75083	5.94252	5.59522	5.49739	5.86212	5.62218	6.44614	5.43566	6.60903	5.63616	6.1459	6.1308	6.45376
C48.1.TAG	5.73011	6.20977	6.10451	5.70218	6.06218	6.1375	6.03027	5.64315	6.13539	6.65315	6.8179	5.86074	6.12834	6.33779	5.20586	5.9021	6.32899	5.76336	5.65394	5.90551	5.97218	6.10425	6.26398	5.42282	5.97931	6.55855	5.50361	5.90346	6.11454	5.47395	5.96392	5.86065	5.2633	5.97198	5.5653	5.85439	5.60573	6.00279	5.5463	5.66236	5.67755	6.01085	6.21193	5.58103	6.22795	5.75581	6.06855	6.38299	5.92513
C48.0.TAG	5.45589	6.5665	5.83474	5.98574	6.1359	5.82836	6.19242	6.02438	6.02943	6.77491	6.78238	6.0702	6.45834	6.66653	5.23157	6.13209	6.66849	5.70799	5.45239	6.0448	5.96791	6.17097	6.17271	5.69614	5.94918	6.88444	5.58463	5.74263	6.29508	5.83714	5.64414	5.69842	5.69844	6.12271	5.93544	6.22272	5.28713	6.02384	5.49973	6.09976	5.82329	6.14898	5.99361	5.47548	5.85957	5.80162	5.78987	6.24414	5.37505
C50.3.TAG	6.08555	6.27121	6.34261	5.65291	5.74801	6.221	5.88291	5.42573	5.96667	6.0205	6.64245	5.83134	5.6968	6.06862	5.43514	5.86162	6.16719	5.97287	5.83025	5.77378	5.84857	6.29959	6.27614	5.27345	5.93875	6.23089	5.15167	6.0626	5.97182	5.5733	6.324	6.06402	5.67428	5.95059	5.83885	5.61943	5.96263	5.96064	5.76418	5.17927	5.69007	5.57045	6.38972	5.46093	6.59493	5.69581	6.15814	6.11636	6.59118
C50.2.TAG	5.92602	6.19019	6.15367	5.81114	5.79207	6.026	5.96786	5.30282	5.98862	6.26425	6.56141	5.82311	5.9357	5.99828	5.50572	5.75142	6.18468	5.84004	5.73625	5.81552	5.85374	6.20906	6.19015	5.69787	5.88855	6.35181	5.55005	6.07289	6.10079	5.63095	6.13945	5.96246	5.53585	5.82063	5.37894	5.61699	5.91062	5.93709	5.73132	5.35806	5.35393	5.79955	6.35082	5.54272	6.25176	5.67073	6.16697	6.12021	6.27365
C50.1.TAG	5.63757	6.14304	5.93249	5.88398	6.04458	6.03031	6.01145	5.70223	5.97056	6.55318	6.57967	5.76588	6.18968	6.26677	5.24725	5.98634	6.37439	5.81001	5.55226	5.99542	5.85785	6.2591	6.32071	5.6985	6.05748	6.57048	5.73127	5.9356	6.22654	5.70331	6.03486	5.90155	5.55915	5.91601	5.66631	5.88974	5.53144	6.21093	5.55263	5.68535	5.62883	6.1609	6.11741	5.53271	5.93075	5.78754	6.0788	6.31283	5.68142
C50.0.TAG	5.58034	6.53944	5.69909	5.86012	6.1597	5.93536	6.45331	6.29912	6.25905	6.6422	6.48238	6.09756	6.26726	6.62976	5.62511	6.23812	6.47423	5.08707	5.27281	6.40173	5.86016	6.52615	6.34813	5.89776	5.81577	6.95011	5.94717	5.78821	6.23876	5.60217	5.5649	5.85906	5.85642	6.14921	5.85042	6.03142	5.34952	6.50919	5.40662	6.25988	5.74599	6.08209	5.81148	5.29428	5.56691	5.62475	5.95751	6.19495	5.23506
C52.5.TAG	6.04685	5.73302	6.21903	5.84476	6.05469	6.38478	5.3763	5.48168	6.39831	5.69135	6.29675	5.33337	5.7996	5.69504	5.63657	5.58836	5.5972	6.01617	6.23603	6.28452	5.87099	6.60396	6.56804	5.5937	5.76576	6.37737	5.77203	5.72878	5.90533	5.63184	6.27696	6.28363	5.98297	5.67191	5.81276	5.59764	5.54414	6.2146	5.79191	5.44699	5.60513	5.67428	6.11083	5.46844	5.77582	5.81341	6.07735	5.70256	6.04452
C52.4.TAG	6.12184	6.06532	6.09646	5.71042	6.05179	6.39686	5.90646	5.10771	6.07514	5.75414	6.41608	5.52552	5.6096	5.75036	5.6536	5.47606	5.81227	5.97358	5.79168	6.00716	5.85911	6.5617	6.45665	5.39057	5.87263	6.27633	5.37326	5.98323	5.87416	5.58343	6.27429	6.26493	5.84741	5.60049	5.50452	5.52611	5.94072	6.15199	6.01954	5.26549	5.54425	5.65226	6.2636	5.37247	5.88398	5.74618	6.08061	5.80901	6.20985
C52.3.TAG	5.98771	6.01745	5.97538	5.84387	5.87706	5.9977	5.90402	5.24349	5.99409	5.82211	6.33765	5.58537	5.87669	5.68062	5.52966	5.53189	6.14284	5.88274	5.62972	5.87872	5.82956	6.38545	6.19473	5.5543	5.71934	6.15312	5.59198	6.02847	5.87491	5.92971	6.3578	6.03528	5.80614	5.47819	5.43901	5.35558	6.10823	5.99139	5.93748	5.11093	5.33998	5.58545	6.37522	5.4651	6.17405	5.76298	6.173	5.91512	6.42959
C52.2.TAG	5.8707	6.01035	5.8046	5.79259	5.86426	5.92715	6.03634	5.40375	6.13098	6.13687	6.35945	5.73383	6.03775	5.80506	5.55233	5.74062	6.08908	5.84948	5.8567	5.94509	5.6856	6.27126	6.31361	5.71041	5.86625	6.28048	5.74718	6.06026	6.0687	5.74675	6.34784	6.00799	5.76002	5.68832	5.34932	5.53452	5.98661	6.20079	5.93484	5.12336	5.25283	5.87148	6.29041	5.45839	5.87725	5.7492	6.24936	6.1625	6.13395
C52.1.TAG	5.6432	5.84131	5.58295	5.95274	6.15783	5.88504	6.35971	5.73094	6.15505	6.30379	6.2202	5.61634	6.09285	5.99611	5.38964	5.93357	6.14959	5.76433	5.6613	6.47483	5.78334	6.49616	6.40492	5.81927	5.89299	6.70076	5.89486	6.0205	6.18383	5.59694	6.17144	6.04834	5.78531	5.76713	5.70248	5.70787	5.7845	6.52572	5.89363	5.86262	5.5949	6.11119	6.04589	5.32529	5.61033	5.84771	6.25506	6.30025	5.42113
C54.7.TAG	6.0844	5.86107	5.60916	5.88901	5.87807	6.3066	5.63199	5.66858	5.93271	5.83424	5.83791	5.7145	5.70515	5.69931	5.6971	5.95704	5.64391	6.11195	6.21367	6.54783	6.16609	6.5636	6.64162	5.28067	5.62665	6.2564	5.46815	6.03514	5.70046	5.65809	6.17313	6.17974	5.60314	5.60457	5.76183	5.65359	5.45591	6.37989	5.94872	5.63274	5.65263	5.77117	5.94154	5.55149	5.7722	6.05703	5.92196	5.65003	5.89762
C54.6.TAG	6.05307	5.73125	5.59536	5.69558	6.07324	6.28814	5.80176	5.6224	6.29533	5.8004	5.86987	5.57215	5.82145	5.51876	5.67027	5.44816	5.44603	6.01843	6.28112	6.49119	5.9978	6.68301	6.72544	5.6528	5.74346	6.29221	5.38066	6.04769	5.59815	5.69849	6.30115	6.2583	6.00753	5.52985	6.10994	5.67634	5.53361	6.32329	5.99138	5.5504	5.213	5.63655	5.88398	5.38319	5.59167	5.97869	5.90951	5.54792	5.81866
C54.5.TAG	6.13279	5.88355	5.9685	5.91628	6.22713	6.45198	5.72948	5.54028	6.55129	5.5698	6.12254	5.47235	5.8191	5.48455	5.77738	5.6787	5.33552	6.12503	6.103	6.39626	5.89364	6.79029	6.78393	5.46777	5.43241	6.36297	5.46426	5.95226	5.57285	4.91685	6.30283	6.32902	5.89113	5.48459	5.49276	5.58878	5.77793	6.46132	5.98225	5.5614	4.64663	5.6977	6.11191	5.37302	5.61358	5.93122	6.07299	5.37667	5.84286
C54.4.TAG	6.12273	6.05596	6.04338	5.73803	5.9518	6.21326	5.95531	5.38331	6.1436	5.52769	6.26379	5.34497	5.54022	5.41697	5.68806	5.27436	5.72117	6.00429	6.03846	6.16526	5.87738	6.58181	6.43685	5.65206	5.68971	6.1753	5.73774	6.03303	5.63551	6.00925	6.50945	6.18375	6.08885	5.50195	5.69524	5.31353	5.9819	6.27863	6.06911	5.07831	5.22504	5.7627	6.27228	5.31496	5.63486	5.74003	6.12043	5.65549	6.05329
C54.3.TAG	6.09596	5.96799	5.70461	5.69438	5.77969	5.90948	6.0765	5.18323	5.93785	5.7085	6.24591	5.51021	5.78381	5.40521	5.93762	5.53292	6.07492	5.86495	6.21309	6.06039	5.65106	6.3396	6.30168	5.79497	5.58517	6.19139	5.98189	6.13792	5.86439	6.16346	6.69421	6.06045	6.03211	5.46966	5.59414	5.3092	6.16945	6.14553	6.19561	4.9633	5.4005	5.61066	6.42962	5.29501	5.83556	5.64458	6.32963	6.0325	6.36932
C54.2.TAG	5.89963	5.73424	5.53164	5.79594	6.00647	5.98908	6.21946	5.43454	6.03815	6.11019	6.08012	5.59858	5.91816	5.53915	5.66939	5.71438	5.93574	6.02883	6.05828	6.43593	5.63971	6.51206	6.38735	5.8469	6.04697	6.29579	6.01072	6.22646	5.87829	5.84462	6.48444	6.1372	6.03461	5.58438	5.59642	5.30428	6.16012	6.38892	6.14498	5.24024	5.2854	5.9998	6.21788	5.4452	5.66739	5.74397	6.43385	6.31178	6.06709
C54.1.TAG	5.68637	5.88329	5.31461	5.74594	6.3014	5.86087	6.67213	5.84826	6.23728	6.33067	6.16427	5.94153	6.11206	6.0139	5.77061	6.14834	6.18958	5.78591	5.74716	6.59162	5.92659	6.83028	6.56018	5.93499	5.9087	6.65847	5.856	6.33235	6.05018	5.68837	6.25293	6.2186	5.89731	5.7418	5.91712	5.47253	6.00254	6.75905	6.08235	6.07695	5.73072	6.05277	6.10573	5.44623	5.39468	5.83349	6.43982	6.34076	5.65631
C56.8.TAG	6.07024	5.94289	5.48237	6.00644	5.82239	6.16617	5.90485	5.9767	6.7417	6.09622	5.66857	6.04098	6.10862	5.67704	6.13742	5.54076	5.72348	6.08497	5.94233	6.05357	5.53564	6.34419	6.4462	6.0812	6.00366	6.01746	5.08588	5.85387	6.0028	6.2278	6.06315	5.91363	5.80488	5.53102	6.20026	6.25862	5.58881	6.11036	5.89022	6.0277	6.14872	6.05584	5.64552	6.00763	5.77543	6.02827	6.0172	5.79329	6.02446
C56.7.TAG	6.13343	5.94699	5.57142	5.60705	5.92783	6.33417	5.88398	5.74688	6.40692	5.74902	5.73233	5.57899	5.91523	5.2643	5.79612	5.20788	5.42109	6.28379	6.42895	6.70352	5.63999	6.80341	6.92004	5.96074	5.81588	6.34011	5.72368	6.086	5.60853	5.75783	6.47551	6.44233	6.13632	5.26767	5.90959	5.61959	5.55998	6.57588	6.35063	5.40405	5.53735	5.81613	5.87995	5.59211	5.57663	6.11474	5.80889	5.73139	5.90402
C56.6.TAG	6.09109	5.83798	5.76099	5.91923	6.3237	6.40076	5.9534	5.65276	6.24435	5.69026	5.88398	5.46983	5.87169	5.29857	5.81417	5.29648	5.22982	6.3401	6.3932	6.44672	5.8142	6.81501	6.74946	5.59812	5.72898	6.25481	5.62103	6.09122	5.27397	5.8579	6.43151	6.3664	6.07497	5.29164	6.10966	5.45587	6.0077	6.45133	6.21101	5.2466	5.6616	5.95296	5.9594	5.44013	5.37902	6.00925	5.97923	5.67926	5.76434
C56.5.TAG	6.25771	5.91335	5.88602	6.14257	6.1709	6.24989	5.90862	5.39584	6.0322	5.57125	5.47154	5.47618	5.7679	5.17823	5.84769	5.34825	5.18393	6.19378	6.27696	6.40013	5.21901	6.93097	6.3446	5.36973	5.7618	6.33103	5.57617	6.16416	5.69008	5.93854	6.68945	6.47568	5.85401	5.15307	5.77741	5.44535	5.76592	6.61028	6.20973	5.57244	5.47436	5.72923	6.31253	5.24876	5.52235	6.01598	6.11054	5.52003	6.04803
C56.4.TAG	6.37273	6.13753	5.84852	5.98407	5.89703	6.26409	6.13793	5.14962	6.49143	5.43982	6.23912	5.51527	5.64057	5.14714	5.90843	5.31165	5.55311	6.28766	6.36857	6.58209	5.65601	6.7724	6.68887	5.66296	5.742	6.09193	5.7898	6.06377	5.40259	5.98023	6.79621	6.33191	5.97119	5.51959	5.88398	5.14664	5.88977	6.30534	6.22648	5.20694	5.53578	5.60839	6.29083	5.26413	5.37519	5.94975	6.29921	5.7805	6.05883
C56.3.TAG	6.20251	5.80755	5.51642	5.77803	5.94541	6.01049	6.05666	5.23919	6.06065	6.05455	6.12877	5.55453	5.77788	5.09982	6.22	5.48021	5.84944	6.20182	6.56428	6.23515	5.59966	6.37096	6.41612	5.82767	5.67045	5.87241	6.1263	6.08407	5.60914	6.21835	6.73496	6.09702	5.97907	5.54952	5.81751	5.14452	6.22295	6.22702	6.10668	4.9844	5.4705	5.6823	6.39499	5.41479	5.85949	5.75221	6.30682	6.1549	6.42344
C56.2.TAG	5.93958	5.70415	5.34659	5.69698	6.02919	6.43334	6.18815	5.81232	6.25883	6.50345	6.3754	5.6777	5.77401	5.75542	5.86216	6.01544	6.19766	6.34963	6.3084	6.52935	5.9009	6.39623	6.48424	5.84284	5.9357	6.14815	6.10535	6.30888	5.74266	5.88291	6.42757	6.1872	5.94345	5.72294	6.13011	5.39002	6.06706	6.34846	6.05045	5.50558	5.70104	5.87889	6.253	5.24171	5.9811	5.69327	6.47333	6.37358	6.03735
C58.8.TAG	6.30982	5.88119	5.45195	5.6839	5.71119	6.31258	6.02426	5.48415	6.33691	5.82357	5.58045	5.41553	5.72901	5.15782	5.95721	5.08376	5.42796	6.51583	6.46903	6.81002	5.44517	6.90862	7.06441	5.5844	5.71927	6.326	5.85859	6.24591	5.61402	5.94157	6.4789	6.58698	6.20124	5.23974	5.80765	5.45495	5.72171	6.75602	6.61324	5.05662	5.46933	5.76923	5.90318	5.43659	5.71821	6.16242	5.89523	5.63131	5.93188
C58.7.TAG	6.11597	5.78521	5.47594	5.86627	6.18359	6.31877	5.98721	5.46209	6.17588	5.93516	5.72853	5.34154	5.80661	5.08291	5.9883	4.93539	5.29231	6.36378	6.67355	6.84023	5.44719	6.64071	7.10031	5.47281	5.69124	6.12053	5.86524	6.39763	5.55484	6.19273	6.76542	6.28842	5.97607	5.05938	5.62587	5.17092	5.67026	6.76862	6.1693	4.92136	5.40667	5.82911	5.95048	5.14316	5.3488	6.06381	5.94041	5.43347	5.85978
C58.6.TAG	5.99944	5.50422	5.59613	5.51454	6.31423	6.17933	5.83983	5.41992	6.49567	5.72814	5.68242	5.42132	5.86055	5.1373	5.88246	5.13482	5.16025	6.1347	6.7592	6.9813	5.30243	6.74787	6.84528	5.67453	5.67247	6.0999	5.72665	6.22245	5.44715	5.68394	6.84398	6.38632	6.14091	5.21049	5.65381	5.31473	5.75697	6.61449	6.06912	5.12417	5.4862	5.78413	5.9154	5.51164	4.84752	5.96232	5.88019	5.55613	5.51589
X
[truncated: 119 more columns]
