# Supplementary material for: Multi‐omic profiling of squamous cell lung cancer identifies metabolites and related genes associated with squamous cell carcinoma
Source: Mol Oncol. 2025 Sep 3;19(12):3806–20. doi: 10.1002/1878-0261.70121 (PMC12688162; doi:10.1002/1878-0261.70121)
Supplement: Supplementary file 1 — Fig. S1. SqCC‐specific metabolites and matching gene and protein expression in lung cancer cell lines. Table S1. SqCC‐specific genes and matched metabolites. Table S2. Metabolomics data for the LU discovery cohort and for 168 lung cancer cell lines from Li et al. Table S3. Gene expression data for the Advanced LUCAS and Djureinovic cohorts. [file MOL2-19-3806-s001.zip › Supplementary Table S3.xlsx]

## Sheet: FPKM_advanced LUCAS
Supplementary Tables S3: A. FPKM RNA-seq data for the Advanced LUCAS cohort
Gene	LB0003_1	LB0003_2	LB0005_1	LB0008_1	LB0008_2	LB0013_1	LB0016_1	LB0018_1	LB0020_1	LB0025_1	LB0027_1	LB0030_1	LB0033_1	LB0036_1	LB0041_1	LB0045_1	LB0047_1	LB0048_1	LB0052_1	LB0052_2	LB0054_2	LB0055_1	LB0061_1	LB0063_1	LB0068_1	LB0071_2	LB0072_1	LB0074_1	LB0075_1	LB0076_1	LB0078_1
ENSG00000184478.7	0.0	0.0	0.0	0.0	0.0	0.0	0.0	0.0	0.0	0.0	0.0	0.0	0.0	0.0	0.0	0.0	0.0	0.0	0.0	0.0	0.0	0.0	0.0	0.0	0.0	0.0	0.0	0.0	0.0	0.0	0.0
ENSG00000153975.9	2.215123	2.251656	1.632638	2.587353	1.297216	1.534876	4.148240	2.278122	2.605485	2.718454	3.202051	1.479302	8.485322	3.575068	1.954944	3.560604	2.057527	2.530061	3.777978	1.740372	1.943094	3.352557	1.606145	1.852414	3.299702	8.033857	3.431021	2.741654	4.951660	3.567272	3.827955
ENSG00000165995.18	0.000000	0.000000	0.000000	0.580446	0.0	0.085708	0.299100	0.065071	0.000000	0.353050	2.432357	0.516762	0.032625	0.068857	0.956872	0.939279	0.242298	0.460834	1.950647	0.404818	0.920403	0.560772	4.222786	0.031204	0.555936	2.739541	0.601618	0.257023	0.0	1.615462	1.220927
ENSG00000131732.11	7.456160	7.440889	8.574605	9.080315	1.732329	6.831234	6.957568	5.000166	8.248735	8.359183	5.131944	4.818246	8.134505	12.040363	9.518083	6.514164	9.577192	6.974006	8.086693	4.904050	10.250850	8.512691	6.516549	5.331991	7.454588	15.936360	6.978307	7.827806	18.830730	7.671179	7.066876
ENSG00000140691.16	2.888868	2.591742	4.199934	3.876201	1.706746	1.043325	3.688787	4.411364	3.396693	4.511641	7.390672	4.804757	5.353775	1.033012	3.089359	5.470942	5.012053	4.091193	2.294573	0.284992	2.997212	1.819167	2.833353	1.511078	3.755748	0.814753	5.265812	3.051366	2.469012	3.632605	3.990140
ENSG00000162415.6	1.362636	0.524005	1.327403	1.344155	0.000000	0.590079	1.019148	0.613029	2.643931	0.847853	0.681867	0.306906	0.772996	0.134429	1.102471	1.504953	0.856296	0.563006	1.020910	0.967370	0.365881	1.128606	1.099223	0.468536	0.500660	1.519238	0.478883	0.548374	0.801951	1.542945	0.770801
ENSG00000164825.3	37.547302	48.609627	309.769470	3.986578	2.790740	14.605672	11.750989	0.000000	1.387838	2.695485	15.648827	27.477379	3.184509	6.144543	130.236618	24.521273	20.018906	120.218346	49.019432	104.513504	0.000000	16.371996	7.371813	1.708708	3.424857	23.634380	36.570145	2.947689	4.821276	2.283906	1.440848
ENSG00000254647.6	0.000000	0.000000	0.000000	0.000000	0.000000	0.000000	0.000000	0.000000	0.000000	0.000000	0.000000	0.000000	0.000000	0.000000	0.000000	0.000000	0.000000	0.000000	0.000000	0.000000	0.000000	0.000000	0.000000	0.000000	0.000000	0.000000	0.000000	0.000000	0.000000	0.000000	0.000000
ENSG00000151348.13	16.800985	8.278900	15.792939	26.875458	8.142354	19.702869	70.942490	22.192924	13.648780	22.251202	15.280161	23.703211	31.892555	30.092957	22.341372	28.741121	24.294909	31.602537	17.509714	11.808513	24.033306	21.085928	28.820225	11.593573	22.882132	17.739971	23.283230	40.333488	17.645948	24.655266	25.705072
ENSG00000119844.15	14.637039	14.444315	13.186045	9.690599	8.624326	4.830424	10.907735	6.925745	8.853317	6.187662	6.118867	8.622787	19.880629	11.421839	8.319696	7.210885	11.117278	14.806290	7.447883	7.955633	10.398460	24.101915	7.113549	8.589087	10.896901	10.250347	9.888065	6.832139	17.111563	12.127669	8.284039
ENSG00000138376.10	0.943650	0.754323	0.770162	1.020409	0.227082	1.031006	1.638763	1.531481	2.011522	1.839908	4.689036	0.730784	2.331765	1.615060	1.223684	3.395860	1.248669	1.757415	1.654110	0.436325	0.878377	3.360799	1.259817	0.863350	1.138993	9.427929	0.983474	0.975273	1.766898	1.646498	1.023391
ENSG00000175928.5	11.953561	2.921535	0.087943	0.479938	0.000000	9.906266	10.498720	1.630110	3.805547	27.717632	1.327298	0.778103	1.407785	0.000000	2.516715	8.038503	25.062693	4.492108	5.868227	0.653246	3.044936	14.868438	3.442375	2.116938	0.947921	0.590830	5.028873	12.376496	1.956435	9.714674	1.087355
ENSG00000147082.17	1.304669	0.074980	0.160161	0.065682	0.0	0.000000	0.150238	0.038824	0.104203	0.413282	0.0	0.167327	0.841501	0.109324	0.082037	0.037508	0.184856	0.080002	0.154171	0.173631	0.147881	0.480199	0.391622	0.000000	0.088719	0.0	0.045768	0.135681	0.000000	0.460337	0.048795
ENSG00000174231.16	59.677532	16.168943	42.503223	57.421154	19.667107	26.426645	41.721851	24.728779	38.687237	37.066730	31.577501	23.341301	31.184750	34.484753	29.818926	39.462326	37.467583	29.400267	43.521660	33.962654	31.377506	56.116657	53.080517	28.907217	33.541874	13.302999	37.963902	39.321083	25.851183	50.076679	34.579609
ENSG00000103269.13	1.879861	0.773266	7.044141	1.326075	2.574094	0.975416	1.661826	1.008525	10.284412	0.654477	3.193069	1.896746	2.243255	1.600471	1.262542	0.610057	1.854312	0.389020	1.232347	0.703125	1.305304	0.782193	0.337609	0.763928	0.877689	5.874493	0.179085	0.913410	1.947331	0.409523	1.658748
ENSG00000161920.9	32.562519	19.797968	31.840090	19.625559	13.682949	16.538237	15.028861	13.359134	14.492082	11.478267	8.721324	14.796030	6.243882	9.867837	17.170998	13.345593	23.977835	18.971645	20.159325	24.637802	18.585295	24.743753	14.758822	12.990678	14.194880	19.889442	20.000341	18.924881	12.417715	15.634821	16.745926
ENSG00000115241.10	45.481983	34.866985	78.748528	35.951420	22.929724	43.592888	48.411625	49.797787	55.741444	57.841469	62.517067	51.380516	93.469147	66.931358	42.382687	70.318924	54.982201	50.218632	39.955910	36.721474	31.456532	50.673462	33.897503	47.473408	44.530766	52.092506	51.807682	40.878807	51.390694	37.705181	37.378952
ENSG00000169877.9	0.142665	10.676713	0.000000	0.000000	0.0	3.121332	1.538948	0.970233	1.707289	0.0	0.000000	0.0	0.174354	3.645138	0.0	0.0	0.0	0.0	0.266725	11.583573	0.0	0.0	1.238049	5.092313	1.259824	3.186888	0.326825	3.008756	0.000000	0.000000	0.0
ENSG00000128250.5	0.0	0.000000	0.0	0.0	0.0	0.0	0.000000	0.0	0.0	0.0	0.0	0.0	0.065995	0.0	0.0	0.0	0.0	0.0	0.0	0.0	0.0	0.0	0.0	0.0	0.0	0.0	0.0	0.0	0.0	0.0	0.0
ENSG00000164898.12	10.772412	5.246862	6.865606	5.210814	1.394707	6.529524	6.208925	5.928727	6.423130	2.987588	10.829657	9.093289	6.758825	5.876518	6.647523	7.228405	4.462375	10.755482	6.657428	6.162918	5.329998	6.527492	5.132316	2.988418	5.317835	32.244827	6.028510	5.013043	23.910921	7.083097	6.383304
ENSG00000166851.14	0.425004	3.343204	7.847175	2.176093	2.216301	5.192776	9.988850	12.435351	16.413774	23.077293	50.568790	8.046364	15.706022	18.606520	5.573047	26.131479	10.190961	9.853331	3.681060	6.450699	4.132769	2.360764	0.850506	5.685960	8.804885	22.327723	9.392837	8.291399	16.069754	1.297217	2.552332
ENSG00000176641.10	1.781545	1.804502	0.948355	2.939963	0.280198	2.308542	6.386338	0.471643	0.260787	1.187024	3.125679	1.683595	2.597900	0.592234	3.200420	4.583240	2.428349	3.173339	1.104547	0.534701	1.861079	1.597877	2.732679	0.193146	3.148477	0.231517	1.973984	3.215069	0.514617	3.812595	5.485026
ENSG00000139219.17	0.0	0.064353	0.0	0.0	1.428614	0.000000	0.979233	0.0	0.000000	10.176861	0.338101	0.350126	0.044702	0.0	0.0	0.135618	0.000000	0.061331	0.0	1.372633	0.000000	0.0	0.0	0.000000	0.000000	0.748753	0.000000	0.465520	0.000000	0.000000	0.0
ENSG00000145908.12	0.516506	1.113796	0.052525	1.097295	0.992857	0.544391	1.567391	0.128907	2.922188	1.643294	0.183155	0.763481	0.072585	1.372953	0.497990	2.799733	0.544345	0.338222	0.633091	0.580195	1.136119	0.600984	0.341497	0.296045	0.234940	0.0	0.320595	0.233188	3.251883	1.090329	1.107899
ENSG00000179918.18	25.339096	20.346067	27.315773	26.335728	9.180940	16.173916	24.904697	28.862259	34.527077	31.977879	23.515305	22.457706	53.254276	47.875408	23.746187	22.029894	31.189167	21.182804	23.374794	14.146412	30.363234	21.057325	20.745867	23.955648	30.808853	27.019938	29.724421	19.901934	24.830631	23.771484	26.483587
ENSG00000175556.16	0.815599	0.148302	5.935811	3.167408	1.256876	0.083791	0.542237	0.701870	2.370317	1.008414	0.485888	0.294479	0.270475	1.511262	0.090570	0.400511	2.239589	0.662300	1.321545	2.173058	1.012858	0.848086	0.870794	0.940509	0.803127	0.087733	0.536082	0.132550	3.507273	1.328508	1.596006
ENSG00000118518.15	10.942328	2.977472	7.309729	10.314568	4.004395	6.609993	5.230783	2.662657	8.229874	7.236345	2.226089	4.812818	10.143943	4.363979	5.371587	12.849457	5.515571	6.281172	9.744515	4.728127	5.162582	8.055652	5.275414	5.303622	8.259925	4.452142	6.196674	5.149718	12.015204	13.820342	13.966451
ENSG00000265354.3	43.213047	27.699957	52.704174	24.076574	13.339436	31.805080	34.124489	37.816700	41.015362	46.706379	39.490334	29.527306	47.705959	26.515253	32.442852	42.246174	44.546787	50.587990	36.450371	26.204248	28.782856	39.719254	28.771694	23.393074	32.596992	79.803825	38.415901	31.545120	45.544823	25.133181	27.890745
ENSG00000152433.14	1.197620	1.100989	1.214911	0.804851	0.900877	0.516881	1.509776	1.262970	2.054017	0.932935	1.320050	0.702968	1.459925	2.614737	0.621591	1.590544	1.209315	1.685269	0.743633	0.314143	1.543860	0.745119	0.871152	1.153205	1.082596	4.456014	1.012698	0.632527	1.401131	1.108389	1.118929
ENSG00000221867.8	0.0	0.0	0.0	2.467025	0.0	0.0	5.171727	0.0	1.346713	0.0	0.0	12.322878	0.0	13.606515	3.317911	0.0	0.0	23.510849	0.227548	0.000000	0.000000	0.0	0.0	15.874347	8.861955	0.589981	0.0	0.0	6.846820	0.0	0.0
ENSG00000123584.7	0.025243	1.020428	0.0	0.0	0.0	0.0	8.656391	0.0	0.034852	0.0	0.0	3.306068	21.182257	0.000000	0.0	0.0	0.0	10.045010	0.0	0.0	0.0	0.0	0.0	0.000000	0.000000	0.000000	0.0	0.0	0.000000	0.0	0.0
ENSG00000125741.4	3.988398	3.787612	4.571704	3.053721	2.044253	3.492393	5.621351	3.988149	2.838060	2.697569	2.715786	2.661644	2.319079	2.893530	4.141606	3.579703	2.790545	3.680946	2.849998	3.272358	2.757879	2.579142	3.040841	2.174959	3.898548	0.841161	2.980600	2.629318	2.582825	2.976812	2.554541
ENSG00000175544.13	0.311562	0.000000	0.777524	0.362655	0.224143	0.000000	0.231680	1.989737	6.226374	0.449015	1.241242	0.346452	0.000000	0.826243	0.159216	2.670856	0.126989	0.000000	0.094338	0.0	0.949795	0.098597	0.333561	1.007002	0.738326	0.032272	0.214740	0.280340	0.073357	0.274415	0.411910
ENSG00000116350.16	27.096775	20.511871	13.788427	32.324772	18.680124	22.823385	22.828114	30.561947	24.786547	26.601284	74.014290	27.268774	23.690044	18.613079	26.550652	42.180153	29.204424	24.488152	24.030041	19.492350	29.067436	31.213217	24.035761	20.313721	29.665998	31.226606	32.588802	27.715427	27.495693	27.046509	26.898605
ENSG00000112877.7	1.721465	1.885126	1.452389	1.238144	0.232411	2.254542	5.711508	1.031773	3.475012	3.262435	3.281480	0.979173	2.914343	2.958047	1.204757	2.000580	1.275767	1.472010	1.611790	1.569481	0.631337	1.219911	0.069904	0.540920	1.126951	4.831498	1.362899	1.344386	3.527235	1.210768	0.799163
ENSG00000204710.2	0.049269	0.0	0.0	0.000000	0.0	0.0	0.0	0.0	0.000000	0.0	0.0	0.0	0.0	0.000000	0.0	0.0	2.026688	0.0	0.0	0.0	0.0	0.0	0.000000	0.0	0.000000	0.0	0.000000	0.336519	0.0	0.0	0.0
ENSG00000255009.4	0.0	0.0	0.0	0.0	0.0	0.0	0.0	0.0	0.0	0.0	0.0	0.0	0.0	0.0	0.0	0.0	0.0	0.0	0.0	0.0	0.0	0.0	0.0	0.0	0.0	0.0	0.0	0.0	0.0	0.0	0.0
ENSG00000235106.9	29.250854	9.061357	2.844464	5.611061	1.319114	5.404512	1.725101	5.375231	6.914817	3.098692	7.539844	2.871554	1.572374	1.926604	2.707082	5.726392	5.978866	3.647507	12.011333	1.510618	3.737031	22.668091	8.564870	1.704348	2.878321	3.176801	5.032395	8.170731	6.461042	6.014930	6.544656
ENSG00000187323.11	0.134043	0.065833	0.0	0.336950	0.066667	0.034750	0.130047	0.000000	0.021299	0.009743	0.000000	0.082957	0.009529	0.0	0.023852	0.004042	0.000000	0.091033	0.004669	0.0	0.274892	0.142444	0.082489	0.000000	0.027498	0.0	0.039407	0.022118	0.000000	0.052509	0.116966
ENSG00000120616.15	8.733621	4.550087	7.044617	7.750051	2.468582	6.052956	6.729415	5.990561	6.884766	6.407131	9.262962	5.151254	9.597141	8.091446	5.957017	8.276400	6.852437	6.277832	6.875022	3.381317	6.309698	9.122777	6.148027	7.297294	6.684804	10.804242	7.963318	6.153237	6.683084	11.952726	10.679661
ENSG00000129646.14	1.978122	0.231583	0.464352	0.680099	0.884768	0.424050	0.268252	0.213721	0.244808	0.168557	5.383641	0.351018	0.352839	0.158622	0.147223	0.565366	0.343925	0.367113	0.191821	0.105460	0.257785	0.135906	0.142376	0.024536	0.381424	6.419202	0.331614	0.214353	0.212305	0.407058	0.235293
ENSG00000115386.5	0.0	0.0	0.000000	0.0	0.0	0.0	0.0	0.0	0.000000	0.0	0.0	0.0	0.690279	13.368059	0.0	0.0	0.0	0.0	0.0	0.0	0.0	0.0	0.0	10.767542	0.0	0.0	0.0	0.0	0.0	3.631264	0.0
ENSG00000131503.20	30.614519	9.344197	21.695803	23.532557	12.388320	12.382705	14.059707	14.655017	10.357236	10.287609	20.361662	6.652544	10.917405	9.151409	16.544273	16.145481	10.874886	10.523287	20.848314	12.024811	14.705963	14.643497	14.111835	14.228371	12.168378	7.530204	14.529785	11.665544	14.446816	15.569520	10.796672
ENSG00000132600.16	15.829021	8.726290	8.330228	6.314341	2.567910	7.627051	8.023932	8.438217	11.358793	7.621791	7.587111	8.903851	10.947754	8.669018	5.377567	6.717316	13.286341	11.605450	8.666636	2.110564	8.350343	10.974943	6.476929	11.540202	3.548650	11.846334	9.318140	10.160737	6.714569	9.479815	8.417941
ENSG00000178605.13	18.971640	13.476047	32.568104	22.161549	14.931524	13.858585	15.795335	22.946943	12.871614	14.060397	9.908736	13.375419	9.364985	14.036042	12.046237	16.198654	21.084112	21.293301	22.595888	22.735792	16.560495	16.293966	14.917342	14.197992	16.593346	20.600285	18.956123	22.404026	18.682381	16.656958	22.021360
ENSG00000102390.10	11.647198	8.905510	8.725093	13.268080	4.279445	10.470222	10.439264	16.556824	19.466051	14.887116	8.963595	14.471524	19.420916	7.999020	9.700987	14.593137	13.875143	10.581225	13.523661	15.425046	15.557021	13.100362	11.181091	9.261329	12.904211	12.773181	17.286123	11.739954	17.042397	15.080839	11.974442
ENSG00000165501.16	1.926610	6.215474	2.110811	1.532611	0.683938	1.826004	6.441199	5.356120	6.576516	5.490321	10.356318	5.680570	7.845683	4.548256	3.333965	6.863421	3.428512	2.962527	4.039494	0.792641	1.722727	1.952430	1.856426	2.683201	3.860225	37.738991	5.578407	5.373487	10.220513	2.750593	4.680511
ENSG00000188782.8	0.000000	0.0	0.0	0.0	0.000000	0.0	0.0	0.000000	0.000000	0.0	0.0	0.000000	0.0	0.0	0.0	0.0	0.0	0.0	0.0	0.0	0.0	0.000000	0.0	0.0	0.0	0.000000	0.0	0.0	0.000000	0.0	0.0
ENSG00000213416.3	0.0	0.0	0.0	0.0	0.0	0.0	0.0	0.0	0.0	0.0	0.0	0.0	0.0	0.0	0.0	0.0	0.0	0.0	0.0	0.0	0.0	0.0	0.0	0.0	0.0	0.0	0.0	0.0	0.0	0.0	0.0
ENSG00000219481.10	4.576365	0.950940	1.138281	7.439692	1.618698	4.989526	11.802027	3.534862	4.697111	3.532906	3.578617	3.635807	6.133778	3.139420	2.868361	1.918340	3.754476	2.667145	4.085139	1.760158	4.760084	3.819313	6.671886	1.033315	3.073930	1.186708	3.282534	3.341522	3.122755	6.031881	2.690764
ENSG00000168803.14	2.663930	2.042497	1.927039	0.455038	0.625032	1.731309	1.043187	1.756913	1.730421	1.316718	0.809669	1.810772	1.283043	1.885567	2.238062	2.019735	1.512654	0.495681	2.128057	0.575368	1.542939	2.841368	1.860470	0.708151	1.447547	3.711935	1.610853	1.202989	1.819733	2.277287	1.785387
ENSG00000170613.4	0.000000	0.000000	0.000000	0.000000	0.000000	0.000000	0.000000	0.000000	0.000000	0.000000	0.000000	0.000000	0.000000	0.000000	0.000000	0.000000	0.000000	0.000000	0.000000	0.000000	0.000000	0.000000	0.000000	0.000000	0.000000	0.000000	0.000000	0.000000	0.000000	0.000000	0.000000
ENSG00000101076.16	0.056654	0.0	0.0	1.351512	0.123615	0.038106	0.024135	0.0	0.000000	0.696843	0.0	0.420745	0.035096	8.213701	0.0	0.015212	0.973421	0.000000	0.101200	0.501895	0.000000	0.353995	0.0	0.569018	0.000000	0.000000	0.016104	0.037064	0.0	0.143055	0.038361
ENSG00000187527.10	0.946073	3.248388	0.000000	0.000000	0.0	0.011522	4.351666	0.0	0.236923	0.000000	0.0	11.323195	0.190003	0.0	1.265074	0.270689	0.030707	0.103193	0.000000	0.0	0.147665	0.000000	0.000000	0.0	0.000000	0.0	0.292534	0.000000	0.000000	0.225535	0.026527
ENSG00000083312.17	6.055816	3.737171	12.564432	6.517115	1.393907	4.143964	9.480753	6.253863	5.192902	13.231114	4.429346	5.201641	8.079390	8.000769	5.690806	8.737784	6.864592	12.511359	11.283188	8.009337	4.366836	13.133478	9.652814	7.380659	6.744842	3.823273	6.035376	7.413755	11.048948	8.422296	8.375721
ENSG00000047457.13	204.720520	41.404182	41.821537	82.128845	20.539667	41.507679	82.114830	228.893723	304.169312	24.792259	6.334714	18.882982	6.804581	6.826910	67.733170	7.120227	92.620964	202.192291	169.907654	155.762573	55.809666	221.656479	74.020882	80.006767	5.535140	0.338160	58.163563	68.988831	24.492174	70.852737	7.425452
ENSG00000188419.13	2.170158	1.116354	1.444844	4.054979	0.962420	1.638956	3.021715	3.309245	2.770151	2.554125	1.018264	1.584216	1.082342	1.228823	1.959841	3.080005	2.866866	3.480070	4.089471	3.248214	2.330772	4.129249	2.714625	1.448430	3.025910	2.737682	2.054100	2.634513	6.476276	3.731128	3.057562
ENSG00000069206.15	0.0	0.0	0.000000	0.0	0.0	0.0	0.0	0.0	0.0	0.0	0.0	0.0	0.0	0.0	0.0	0.0	0.0	0.0	0.0	0.0	0.0	0.0	0.0	0.0	0.0	0.0	0.0	0.0	0.0	0.0	0.0
ENSG00000175581.13	13.023093	8.660223	8.808042	9.170153	3.315955	8.186432	15.453494	6.940260	8.834415	12.061873	20.354864	8.730410	12.717160	17.888290	14.502197	21.982672	14.256555	21.649914	16.371481	8.206913	11.339054	15.119676	7.430808	7.876233	10.806581	44.939880	8.968619	10.818462	13.407774	9.919484	12.022300
ENSG00000166863.11	0.000000	0.064905	0.000000	0.000000	0.000000	0.874945	0.000000	0.000000	0.000000	0.000000	0.211789	0.000000	0.215553	0.000000	0.000000	0.444002	0.000000	0.000000	0.000000	0.788260	0.000000	0.000000	0.000000	0.000000	0.000000	10.109175	0.000000	0.000000	0.000000	0.000000	0.000000
ENSG00000188612.11	50.043846	40.126804	54.454681	49.387966	23.863976	53.356388	73.186516	59.387001	50.514664	52.589664	111.281853	43.037945	53.214790	43.498466	46.831184	78.142502	56.985603	68.024567	59.774162	52.453629	50.136883	69.673569	53.807579	39.414711	53.895599	285.880615	54.330647	54.713593	94.580704	51.439861	60.377010
ENSG00000267631.4	0.000000	0.000000	0.000000	0.102760	0.724267	0.000000	0.000000	0.000000	0.000000	0.000000	0.000000	0.000000	0.000000	0.000000	0.0	0.000000	0.000000	0.000000	0.000000	0.000000	0.000000	0.000000	0.000000	0.0	0.0	0.000000	0.000000	46.638355	0.000000	0.000000	0.000000
ENSG00000143727.15	39.380505	28.221949	56.349281	28.540964	10.811804	19.038942	28.672283	26.448772	40.796947	25.506660	42.140659	25.427116	85.009392	58.844620	27.949675	38.347309	35.004871	38.061169	47.429329	35.719902	24.728212	45.588375	18.657372	23.699499	30.036329	120.657310	22.077139	20.533480	44.088753	28.608215	33.671631
ENSG00000196860.7	0.943632	0.000000	0.000000	0.000000	0.000000	0.000000	0.000000	0.000000	0.348498	0.000000	0.000000	0.000000	0.000000	0.000000	0.000000	0.000000	0.000000	0.000000	0.000000	0.000000	0.000000	0.476871	0.000000	0.000000	0.000000	0.237380	0.000000	0.000000	0.000000	0.000000	0.000000
ENSG00000139220.16	0.010357	0.000000	0.040387	0.289245	0.000000	0.442564	0.000000	0.000000	0.042611	0.253803	0.062715	0.116738	0.000000	0.000000	0.065828	0.625469	0.180877	0.000000	0.041135	0.000000	0.440396	0.059064	1.596112	0.000000	0.044574	0.000000	0.235165	0.052801	0.016019	0.605454	0.360505
ENSG00000230667.5	0.036742	0.0	0.014426	0.070064	0.0	0.017771	0.192545	0.078619	0.136030	0.106822	0.117051	0.047911	0.113183	0.114909	0.078650	0.059799	0.074200	0.065916	0.090241	0.010239	0.119111	0.118178	0.055982	0.112477	0.068121	0.019053	0.195616	0.060669	0.158788	0.057357	0.062009
ENSG00000182093.14	35.370281	9.233211	7.251385	9.429528	2.522591	8.901293	5.679597	6.267349	10.215593	9.316344	11.641346	4.729591	5.573946	3.430949	6.889257	8.696444	9.175558	8.491580	22.391676	5.779174	5.123987	27.248625	15.653398	3.350588	6.246006	16.197073	6.270544	11.971580	10.784772	10.281051	9.306809
ENSG00000178809.11	2.776909	0.826197	0.061504	0.741071	0.479833	0.433337	0.000000	0.284986	4.003330	0.168205	2.099651	0.820371	0.118879	0.432537	0.000000	0.087403	0.179976	0.380157	0.441432	0.000000	0.000000	0.000000	0.000000	0.000000	0.000000	1.167056	0.364306	0.191368	0.000000	0.145787	0.000000
ENSG00000135074.15	0.384674	2.737136	2.297372	4.683217	5.536623	4.753817	3.917528	5.065698	5.760033	13.677416	2.575068	7.991046	1.670685	3.929521	3.438462	28.616179	6.045853	7.388261	2.909679	4.152773	7.683074	0.550592	5.014893	7.463987	12.861109	0.232386	10.372780	10.298994	6.334808	4.888306	5.257429
ENSG00000128791.11	4.984983	4.107855	5.014026	10.638025	1.874422	8.209063	12.161808	3.317202	3.418398	8.493622	3.206622	4.703024	5.615477	0.868342	8.258015	12.675732	8.956984	8.637818	8.996766	4.335718	10.302748	15.790054	15.919993	1.502123	5.980020	4.462715	7.733924	9.651504	8.178287	13.770901	10.020693
ENSG00000105426.16	8.276217	4.941428	2.716031	8.902402	0.205578	8.819181	55.245659	3.053617	14.427083	12.160192	4.496738	5.701766	17.906693	1.380314	4.174402	9.551771	12.815848	13.791795	8.079967	1.453050	5.250157	7.827689	12.216520	2.961760	7.585226	3.016613	8.086660	13.359959	2.554804	16.428455	6.420577
ENSG00000105655.18	17.093483	10.661801	3.711827	12.937995	8.116349	24.150187	57.228840	4.400695	30.723572	24.385723	38.935013	12.927678	16.027376	21.822409	34.896797	19.594490	25.938740	20.509056	22.226164	5.541070	20.378187	25.727457	11.801481	14.705131	9.043807	23.747005	12.774458	25.283079	17.412239	21.541292	20.429424
ENSG00000184033.13	0.081633	0.000000	0.0	0.0	0.0	0.0	0.0	0.0	0.0	0.0	0.000000	4.509962	0.0	13.479968	0.0	0.000000	0.0	0.0	0.000000	0.207217	0.0	0.0	0.0	0.0	0.0	0.0	0.0	0.0	0.0	0.0	0.0
ENSG00000101052.12	45.085312	15.810716	13.163803	14.176397	3.316369	17.840063	16.781015	13.706907	15.593975	13.940542	12.649199	11.021705	12.701456	9.517331	14.180875	16.073950	16.130514	11.449450	27.126621	5.713857	17.336834	44.369755	25.277843	6.144053	12.479392	39.877174	16.623562	19.593515	12.344701	24.864857	16.513861
ENSG00000107295.9	0.000000	0.000000	0.0	0.161631	0.000000	0.000000	2.679737	0.000000	0.0	0.000000	16.477379	0.0	0.050938	0.0	0.0	5.004272	0.073997	0.0	0.613413	0.184981	0.000000	0.359917	0.038583	0.0	0.0	9.575987	0.0	0.000000	0.0	0.073132	0.000000
ENSG00000137709.9	1.494418	0.567036	0.373451	0.265624	0.0	1.115453	3.861744	0.000000	2.430361	0.154226	0.241190	0.000000	2.604003	0.000000	0.571841	0.483824	1.050065	4.665683	0.520950	0.529457	0.884971	0.642734	0.056244	0.131951	1.548065	0.000000	0.525076	0.455532	3.113757	1.251189	0.600222
ENSG00000241241.1	0.0	0.0	0.0	0.0	0.0	0.0	0.0	0.0	0.0	0.0	0.0	0.0	0.0	0.0	0.0	0.0	0.0	0.0	0.0	0.0	0.0	0.0	0.0	0.0	0.0	0.0	0.0	0.0	0.0	0.0	0.0
ENSG00000091137.11	0.009757	0.123785	0.018480	0.082638	0.000000	0.482439	0.207711	0.0	1.523797	0.576819	0.012702	0.086344	0.019329	0.000000	0.251560	0.533744	0.000000	0.296355	0.016824	0.094085	1.684221	0.057172	0.032993	1.659372	0.000000	0.0	0.197314	5.115556	0.121428	0.309455	0.151034
ENSG00000132612.15	16.277145	14.170433	35.561062	24.686481	14.524083	20.568762	20.871752	26.947559	19.882483	23.829771	17.463552	20.885241	32.658127	19.118313	18.485144	20.219103	27.427372	25.734743	16.802910	16.520292	25.051064	16.773029	19.186832	28.302671	20.267591	16.191168	23.859240	20.091034	17.685545	18.374990	22.864168
ENSG00000164694.16	0.000000	0.242721	6.373359	2.661744	2.052604	22.342213	6.280138	0.000000	0.486531	9.833009	1.365297	8.431254	0.469317	0.106749	2.296581	17.615744	3.531730	9.037906	1.292010	0.486336	25.275921	0.423993	17.327826	0.430775	9.591398	0.0	10.308076	2.810016	0.073104	7.531992	2.288952
ENSG00000189037.7	0.0	0.0	0.0	0.0	0.0	0.0	0.0	0.0	0.0	0.0	0.0	0.0	0.0	0.0	0.0	0.0	0.0	0.0	0.0	0.0	0.0	0.0	0.0	0.0	0.0	0.0	0.0	0.0	0.0	0.0	0.0
ENSG00000224389.8	57.732769	4.396845	4.677454	24.635612	4.130574	10.914474	14.371290	41.304958	27.318363	29.714743	5.751124	19.058086	1.018063	0.659777	23.349781	3.741508	18.337091	13.044230	50.496483	6.803111	49.597759	28.798933	112.497765	6.782237	15.252049	0.000000	19.645918	19.275818	3.518299	53.191711	27.730551
ENSG00000121797.9	0.925656	0.971246	0.183344	6.841465	46.610130	0.566023	0.995721	5.936431	2.017798	2.928068	0.760628	4.347339	0.268862	2.738501	2.137806	1.922413	2.969781	1.054146	1.595790	1.456840	4.428039	0.883748	2.088693	2.772967	6.638494	0.470045	4.385207	2.243131	16.959595	1.896135	4.148176
ENSG00000174206.12	1.558371	1.658459	2.163599	0.866084	1.053225	1.265134	1.347800	0.573555	1.735369	1.420612	0.765299	0.603427	3.868170	1.488291	1.294441	1.047854	2.088876	2.984630	1.994955	2.154563	0.847126	2.573988	1.659681	1.795372	1.089449	0.538961	1.302650	1.507692	1.956464	2.373421	1.288542
ENSG00000230031.10	0.0	0.0	0.0	0.0	0.0	0.0	0.0	0.0	0.0	0.0	0.0	0.0	0.0	0.0	0.0	0.0	0.0	0.0	0.0	0.0	0.0	0.0	0.0	0.0	0.0	0.0	0.0	0.0	0.0	0.0	0.0
ENSG00000177954.11	66.422592	71.408478	235.000534	119.015694	132.891541	161.758026	112.044357	173.490372	121.905312	63.141251	86.479408	114.935303	93.438972	285.992615	143.258865	55.067848	108.431992	146.680725	104.089157	137.715973	112.723846	64.154762	102.896187	148.901184	84.930267	271.292114	120.542084	86.799858	75.244728	88.262413	139.903381
ENSG00000197329.11	14.433659	11.206394	6.326417	9.194557	4.458928	6.318243	10.942020	7.139029	13.222968	6.901136	4.540606	4.647869	19.897125	8.424743	6.957758	8.856897	9.625466	8.966673	8.334262	4.906282	6.358314	15.349854	9.436565	6.646004	7.046112	4.654056	10.015930	12.801740	15.202186	12.137180	9.815045
ENSG00000186431.18	0.789545	0.359458	0.000000	3.228591	7.416420	0.0	0.254365	0.391556	0.635034	0.114561	0.238643	0.0	0.126027	0.233640	0.814603	0.335990	0.000000	0.000000	0.064826	0.759642	0.659617	0.0	0.524603	12.239511	0.721317	0.323040	0.571128	1.291563	2.620018	0.330447	0.369904
ENSG00000196993.8	0.654590	0.083581	0.000000	0.000000	0.000000	0.000000	0.000000	0.091312	0.446589	0.053336	0.483920	0.000000	0.000000	0.084573	0.016368	0.000000	0.000000	0.245322	0.000000	0.000000	0.137471	0.271178	0.000000	0.000000	0.000000	0.195957	0.000000	0.034471	0.000000	0.084637	0.066886
ENSG00000183876.8	0.034796	0.157230	0.838275	1.106002	0.888302	2.200417	0.949618	1.017874	0.450692	1.163063	0.612632	1.856651	1.652966	0.0	0.512316	7.631265	1.454221	3.019306	0.835956	0.139407	2.304590	0.469877	1.349612	0.547376	2.097719	0.0	2.107889	7.511906	0.710595	1.013225	1.431940
ENSG00000140474.12	14.414772	11.421850	12.153965	15.746793	3.816365	7.297981	5.431996	7.206372	13.226293	10.450560	31.582975	10.772419	7.952946	9.828324	7.020742	5.786586	9.021245	11.751016	8.410721	5.670259	8.567975	8.889464	5.888636	7.289261	8.934036	10.854300	9.210786	4.742418	11.623223	5.294819	9.694319
ENSG00000112494.9	0.000000	0.0	0.0	0.0	0.0	0.0	0.0	0.0	0.037654	0.0	0.0	0.000000	0.797707	0.000000	0.0	0.0	0.255045	0.0	0.0	0.0	0.0	0.0	0.0	0.0	0.0	0.0	0.0	0.0	0.0	0.034116	0.0
ENSG00000228836.8	0.0	0.0	0.0	0.0	0.000000	0.0	0.0	0.0	0.0	0.0	0.0	0.000000	1.758239	120.969276	0.0	0.0	0.0	32.329891	0.0	0.0	0.0	0.0	0.0	0.0	0.000000	0.0	0.0	0.0	0.0	0.0	0.000000
ENSG00000204950.3	221.741791	56.305836	0.715054	6.671913	0.615625	16.048698	0.475638	0.190721	15.162268	4.375578	6.381730	0.218135	1.639142	1.869395	1.638709	1.892770	16.661909	9.445712	62.228344	2.716370	6.681859	140.310013	20.958342	2.330202	0.432434	1.472627	12.617042	35.244736	15.133650	21.600649	1.800548
ENSG00000186265.9	0.000000	0.368720	0.000000	0.346288	0.154935	0.0	0.137289	0.999005	0.323938	1.350565	0.000000	3.235859	0.082782	3.724445	0.162284	0.0	0.497051	0.037143	0.189486	0.000000	0.572797	0.445390	0.345618	1.097835	1.644354	0.177364	1.933472	0.220996	2.056913	0.780300	1.376959
ENSG00000141522.11	78.078156	88.903938	154.524750	185.235016	200.881897	187.595444	129.053131	255.844055	95.967003	182.205002	107.114342	142.362213	100.816414	118.508232	118.141495	178.588135	152.296936	157.105896	100.272148	131.781937	182.776047	89.093781	113.369514	135.660324	193.970413	80.833504	191.406464	202.824295	137.258102	108.511047	130.463226
ENSG00000274274.1	0.0	0.0	0.0	0.0	0.0	1.553079	0.000000	0.0	0.0	31.287291	0.0	0.000000	0.0	18.886854	0.0	0.0	0.0	25.993582	11.752567	5.971565	0.0	0.0	0.0	0.000000	21.453056	0.0	0.0	0.0	0.870379	0.0	0.0
ENSG00000103245.13	11.694684	9.673470	10.927314	9.043825	5.070143	6.316798	8.951166	8.841557	11.205345	7.056143	10.354836	6.256201	17.019644	4.798131	9.759185	9.975007	12.759314	11.588814	9.140690	4.280904	5.777305	7.885373	6.270513	5.001245	5.192440	8.209627	9.729337	4.817656	6.893913	5.730033	9.033699
ENSG00000221961.3	0.0	0.0	0.0	0.0	0.0	0.0	0.0	0.0	0.0	0.0	0.0	0.0	0.0	0.0	0.0	0.0	0.0	0.0	0.0	0.0	0.0	0.0	0.0	0.0	0.0	0.0	0.0	0.0	0.0	0.0	0.0
ENSG00000175785.12	0.146808	0.776381	1.538484	0.712056	0.000000	0.924744	1.180571	0.0	0.418045	0.328815	1.560051	0.192533	10.546690	0.236581	1.685893	0.779573	1.381455	0.735022	6.570345	0.833678	0.276058	0.771939	18.954296	6.612759	0.174166	0.353637	0.973897	0.278460	0.000000	0.754140	0.684710
ENSG00000186480.12	4.057688	6.496537	4.649044	11.922189	3.426040	4.387413	9.713852	3.332412	9.387577	6.111300	15.633924	9.867776	12.259596	8.192811	6.382372	8.719174	8.445646	10.459499	11.128166	8.555218	7.432046	9.604296	7.111926	3.582062	13.311823	8.236641	11.820703	11.611862	13.615325	8.057578	8.420327
ENSG00000243927.5	37.128445	28.451899	34.403633	33.142773	18.043581	39.768646	32.844429	32.540371	39.686211	32.811920	50.654076	20.300610	34.316788	39.445854	26.601526	29.543747	38.235096	32.879356	32.011822	16.100767	73.818253	38.518917	37.106171	38.606487	38.303059	74.544212	38.088081	31.164454	49.957325	43.308933	42.760307
ENSG00000187997.11	0.084085	0.288943	0.0	0.0	0.0	0.0	0.789583	0.227893	0.281052	0.0	0.0	0.0	0.936954	0.0	0.0	0.418939	0.000000	0.000000	0.0	0.000000	0.000000	0.0	0.000000	0.000000	0.000000	0.0	0.408228	0.000000	0.080308	0.0	0.0
ENSG00000121807.5	0.744306	1.511309	0.052790	6.794445	2.157886	0.725852	1.532924	5.925282	3.825149	5.288795	0.490870	2.345716	0.531044	1.398682	3.571002	0.728459	1.442931	1.541169	4.716535	1.611620	3.864470	3.380037	3.040669	5.835818	15.841124	0.141700	4.265584	4.177700	4.531955	6.254793	6.136113
ENSG00000204963.5	0.099358	0.003110	0.299992	0.339335	0.201760	0.159037	0.022852	0.000000	0.036357	0.066522	0.062345	0.876677	0.045807	0.644179	0.073038	1.416650	0.148503	0.023290	0.023916	0.000829	0.090548	0.021004	0.031420	0.000000	0.274309	0.000000	0.000000	0.254482	0.306096	0.171473	0.191759
ENSG00000106331.15	0.0	0.0	0.0	0.0	0.0	0.0	0.0	0.0	0.0	0.0	0.0	0.0	0.0	0.000000	0.0	0.0	0.0	0.0	0.0	0.0	0.0	0.0	0.0	0.0	0.0	0.0	0.0	0.0	0.0	0.0	0.0
ENSG00000166887.15	21.118145	9.624238	16.507687	22.334610	15.156813	11.252335	11.622209	15.958307	14.388402	15.120733	10.075164	13.150080	13.994840	10.822975	15.286906	12.418857	14.679407	12.022918	16.877501	10.975634	17.598059	15.330892	17.761860	14.221581	15.696950	4.308056	17.013281	14.987000	11.171625	17.055483	17.681164
ENSG00000151577.12	0.0	0.0	0.0	0.0	0.0	0.0	0.0	0.0	0.0	0.0	0.0	0.0	0.0	0.0	0.0	0.0	0.0	0.0	0.0	0.0	0.0	0.0	0.0	0.0	0.0	0.0	0.000000	0.0	0.0	0.0	0.034952
ENSG00000117410.13	37.507702	38.874680	61.771828	50.492519	102.859871	44.190338	33.498623	49.060535	47.375874	42.248943	103.689583	73.887962	24.929825	61.459377	60.322964	94.916939	58.517803	46.276985	47.959709	43.677166	47.666199	28.911039	28.555540	34.386589	49.287868	141.401459	57.811062	37.392342	62.907822	26.776222	46.638725
ENSG00000092054.12	0.000000	0.0	0.0	0.000000	0.0	0.0	0.0	0.029617	0.0	0.0	0.0	0.000000	0.000000	0.0	0.0	0.0	0.000000	0.0	0.0	0.0	0.0	0.0	0.0	0.0	0.060193	0.0	0.000000	0.000000	0.014588	0.000000	0.0
ENSG00000282988.1	0.320099	0.054843	0.000000	0.518955	0.000000	0.000000	0.000000	0.000000	0.380588	0.0	0.080198	0.0	0.000000	0.000000	0.000000	0.009828	0.000000	0.000000	0.038068	0.000000	0.0	0.318256	0.000000	0.000000	0.000000	0.000000	0.000000	0.000000	0.000000	0.000000	0.000000
ENSG00000140832.9	7.773697	4.242545	12.013306	3.633106	1.096761	4.279052	8.216987	0.101450	4.064226	1.325760	2.599818	3.947889	19.493917	7.039048	2.753344	5.415145	7.634784	10.654843	5.202734	8.500086	1.705068	7.139667	1.547590	4.869479	1.952481	4.825824	3.519842	3.042154	7.528808	3.430506	1.742990
ENSG00000140678.16	2.655852	10.170149	0.946736	15.688170	118.268044	1.368048	3.770058	4.174081	15.172076	10.458864	3.279729	16.163876	1.027929	1.611847	0.967853	2.870257	3.162411	1.714984	1.332937	4.857006	13.666475	0.254710	1.121719	12.256516	12.627789	0.796390	9.139324	4.548628	57.229862	2.271197	2.566179
ENSG00000150456.10	10.855588	4.162387	4.867618	5.175291	1.978637	3.081018	3.122760	2.181089	4.875991	2.445682	2.495874	2.570533	2.858750	1.264289	6.207029	5.695097	5.111905	3.486731	7.414436	4.287735	4.974059	13.396635	6.304389	3.501292	3.525783	15.916481	6.273373	3.769290	5.871525	6.974173	5.122706
ENSG00000196620.9	0.000000	0.000000	0.0	0.0	0.0	0.000000	0.233370	0.048691	0.000000	0.0	0.0	0.0	0.000000	17.276104	0.000000	0.051966	0.343184	0.000000	0.000000	0.000000	0.000000	0.0	0.000000	0.000000	0.000000	0.0	0.000000	0.0	0.000000	0.167231	0.000000
ENSG00000243317.7	7.122267	15.463118	9.231544	8.783216	8.296057	13.891634	12.345395	14.625717	17.433855	10.120996	15.930792	9.765027	12.308500	16.537905	9.026411	17.440918	10.200647	15.458158	12.806008	11.099680	10.526818	13.473999	9.288836	10.587232	13.923726	38.305305	10.764321	10.609396	30.255283	9.388552	8.115863
ENSG00000186684.12	0.173970	0.215925	0.050291	0.121667	0.030968	0.681952	0.000000	0.315775	0.221043	3.199767	0.000000	0.000000	0.0	0.000000	0.083692	1.636556	0.859347	0.012401	0.000000	0.000000	0.030700	0.174941	0.037880	0.063141	0.038513	0.146651	0.434856	1.254710	1.152976	0.453208	0.034206
ENSG00000172037.13	13.528749	4.851130	17.982874	46.175095	17.127316	41.242676	23.361353	42.723774	28.559204	28.914278	21.842451	29.132593	3.360208	4.223517	30.887316	38.060684	29.904430	19.826925	23.849949	6.965507	39.784645	11.991247	48.729465	7.550233	22.220238	0.825421	33.354515	37.697109	24.355011	42.056782	42.701511
ENSG00000019549.9	5.218296	12.564033	5.049163	8.826404	2.626137	13.602564	19.312880	2.104021	1.028476	21.265266	6.171859	9.961259	17.157658	1.124030	15.583730	26.312263	14.329360	32.393257	16.500704	1.519575	12.941905	11.121669	16.730612	5.064144	19.471611	4.888742	19.461859	62.363186	2.428701	22.149559	15.961987
ENSG00000164442.9	15.205261	13.043734	21.557861	23.608603	8.669033	32.560345	17.956318	14.736147	16.460165	12.111123	9.596328	6.258864	8.379478	11.226231	13.932510	12.118782	15.806813	12.598966	19.176903	32.812866	30.420900	36.588112	32.564632	8.257512	17.557987	11.001118	14.830966	8.941623	18.722523	16.526859	29.460079
ENSG00000130635.15	0.498694	2.047168	50.509453	34.618435	19.526896	147.883881	64.301033	30.917116	7.009120	69.317375	39.842575	71.837738	4.495829	0.292295	15.668785	211.637085	54.307278	75.117867	8.522496	2.569131	131.600677	2.850680	24.572229	1.758374	223.561447	0.089128	54.941280	159.316406	1.576258	37.141167	37.063396
ENSG00000184345.4	0.0	0.0	0.0	0.0	0.0	0.0	0.0	0.0	0.0	0.0	0.0	0.0	0.0	0.0	0.0	0.0	0.0	0.0	0.0	0.0	0.0	0.0	0.0	0.0	0.0	0.0	0.0	0.0	0.0	0.0	0.0
ENSG00000078177.13	2.117431	0.968017	0.864219	1.351882	0.267756	0.723565	1.949204	0.697747	1.401301	1.746608	0.889876	0.516656	1.601488	0.709670	0.693912	1.675128	0.669156	0.387270	1.282230	0.902303	0.595439	2.062175	0.739320	0.685702	0.921287	0.863621	0.854589	0.552437	3.780717	2.315012	0.837402
ENSG00000163320.10	6.359065	6.755635	4.977313	14.724920	8.455257	5.878498	9.132338	9.391788	9.483988	9.240698	8.916854	5.401301	6.033713	18.095741	8.687107	10.630404	9.747930	7.807202	12.961679	4.361958	8.609801	17.302549	12.103200	6.689674	9.808930	19.369627	11.023920	9.691011	17.069199	18.358572	13.527780
ENSG00000113070.7	2.552789	17.273565	2.843682	15.216497	15.282063	6.363966	3.865725	3.169782	5.532710	7.404199	5.763937	2.770269	8.020939	1.927932	8.539047	11.426208	11.370452	6.159575	4.737463	6.842695	5.768580	4.004594	5.022702	4.017257	8.754114	1.183208	22.941435	2.936209	20.157656	6.955852	7.529963
ENSG00000114120.11	10.113047	3.592673	3.989650	8.065871	1.906987	2.369833	10.356624	3.682308	8.829166	6.306741	12.359744	1.996411	8.135283	2.834727	4.634930	4.994312	4.951596	7.573081	7.185728	2.014023	6.915288	9.890627	1.654916	2.958475	4.839710	8.161561	4.179527	3.920609	14.732269	8.341692	7.430936
ENSG00000153485.5	6.505695	2.776186	9.279850	6.020721	9.809373	7.055507	8.376282	7.948282	8.506888	6.493163	4.096841	4.901799	10.650293	6.706123	6.108922	8.539561	6.166199	5.603900	9.946083	4.756094	7.466239	8.720063	4.382345	6.571681	8.815866	50.619270	7.954261	5.958970	13.672752	5.391653	8.249377
ENSG00000181693.8	0.0	0.0	0.0	0.0	0.0	0.0	0.0	0.0	0.0	0.0	0.0	0.0	0.0	0.0	0.0	0.0	0.0	0.0	0.0	0.0	0.0	0.0	0.0	0.0	0.0	0.0	0.0	0.0	0.0	0.0	0.0
ENSG00000144824.20	3.658711	1.976121	3.279968	11.345028	1.647977	5.641633	22.301611	2.141426	3.294234	8.858468	2.491721	3.722999	12.353565	0.103789	8.631509	13.602233	12.977017	10.950682	6.789883	2.230997	4.628438	4.232981	8.679345	6.272921	5.386659	0.247313	5.215837	12.713820	5.944430	12.747796	8.180828
ENSG00000106993.11	3.751468	3.150746	2.842086	3.701878	1.383775	1.762728	2.029592	4.287444	2.896705	2.985348	2.672449	2.329408	1.809981	2.584263	2.999134	3.051860	4.387047	2.986009	4.551419	1.532446	3.174765	6.726589	3.892165	2.590512	2.524442	4.596716	2.830576	2.970206	3.755020	4.457351	4.976276
ENSG00000144792.9	0.086741	0.026320	0.000000	0.301224	0.004441	0.157852	0.457279	0.007176	0.170862	0.594478	0.294750	0.343088	0.075775	0.157982	0.550091	0.541169	0.255615	0.069089	0.368401	0.076511	0.216758	0.324945	0.401720	0.007899	0.150752	0.277546	0.288770	0.128946	0.485691	0.408537	0.257297
ENSG00000164695.4	14.613342	7.028069	16.450964	13.331361	3.798615	6.014930	7.405852	2.543852	13.703867	48.302090	13.879001	3.143904	9.260207	10.294030	13.463247	8.776664	12.671017	9.927588	11.042121	15.069765	2.806559	11.990025	2.498885	8.994873	1.597029	33.461571	2.999445	9.468814	16.997984	8.291594	4.091349
ENSG00000163319.10	8.214008	9.146882	6.480535	7.927194	5.491330	7.197772	10.852556	13.748355	6.869673	9.447824	11.267740	8.005972	12.783528	14.873260	14.588913	11.722864	10.721004	14.509039	13.710766	7.196702	9.367208	11.897850	6.424510	9.179546	8.952275	28.808567	10.883321	8.292557	16.626074	12.994498	14.517294
ENSG00000226929.3	0.0	0.0	0.0	0.0	0.0	0.0	0.0	0.0	0.0	0.0	0.0	0.000000	0.0	0.0	0.0	0.0	0.0	0.0	0.0	0.0	0.0	0.0	0.0	0.0	0.0	0.0	0.0	0.0	0.000000	0.0	0.0
ENSG00000107438.8	271.481262	142.919388	41.459362	99.812897	30.824598	104.525307	284.556854	67.656456	97.188362	80.534149	128.127991	57.883644	178.783112	70.674545	234.678223	184.366852	264.177643	122.601097	206.152649	34.582298	96.817558	314.838226	213.006714	44.228756	126.574120	96.901207	290.053162	270.829376	73.275360	206.347656	144.190720
ENSG00000028839.9	5.633438	4.866165	0.878068	2.186485	1.298318	1.358418	4.943829	2.071999	1.765030	2.072859	7.143344	2.234540	5.872746	2.147108	2.579958	5.474854	2.661140	4.269008	4.019816	1.511470	2.421266	9.452223	1.749606	1.493011	4.746098	11.057254	6.252555	2.988230	6.551722	3.413880	3.919176
ENSG00000006071.12	0.0	0.0	0.0	0.049031	0.0	0.0	0.0	0.0	0.0	0.000000	0.927132	0.0	0.000000	0.0	0.0	0.211039	0.0	0.0	0.0	0.0	0.0	0.0	0.000000	0.0	0.000000	2.099107	0.0	0.0	0.0	0.000000	0.000000
ENSG00000176845.12	6.302107	20.491142	35.715084	31.317184	43.275764	17.950281	26.751335	30.347137	28.682434	19.325171	10.682850	14.022743	6.118010	10.930303	17.453587	19.732990	12.925428	16.027254	19.738327	25.469854	28.594637	6.117289	15.333241	23.961340	24.162586	3.251226	31.904188	13.945465	42.209038	18.626314	28.186205
ENSG00000142655.12	27.682930	15.539886	10.189031	13.847198	7.487733	9.069363	12.902536	14.554134	13.769552	15.684730	19.648224	10.873946	10.812483	7.953465	8.322783	16.305292	14.701706	9.719348	13.971419	10.496899	10.763841	16.999868	13.614541	4.365119	8.409060	11.261922	13.531770	14.157878	16.585388	10.048745	11.884843
ENSG00000143776.18	7.370748	2.694798	9.182569	10.235654	1.304915	12.741120	10.935474	6.927603	5.765248	6.270397	5.593749	4.314501	5.140418	3.505623	6.089677	8.348361	6.881552	6.849263	6.191547	5.217255	8.065681	6.743825	7.609574	4.690576	5.331314	0.702240	5.164004	5.328318	4.317598	9.740421	6.720433
ENSG00000087087.19	26.644547	21.799898	33.080307	34.311157	34.551094	27.496376	35.430573	25.956299	47.285934	33.118027	76.057434	34.089493	67.917709	43.858936	24.015711	33.974064	29.831327	32.050777	22.377171	28.444792	27.219103	22.226568	18.587831	24.637091	29.185637	40.951126	34.347652	21.325418	30.469952	22.256418	22.688278
ENSG00000177508.11	58.640507	21.171808	43.839527	20.749142	2.740969	31.805285	12.075768	4.049700	19.723755	4.911311	5.802204	1.338410	19.874208	0.000000	15.457888	4.613100	9.604072	16.819258	18.947138	7.860389	28.544012	33.898247	7.828780	13.839358	2.310678	5.545495	6.709778	13.120918	8.898022	18.613914	21.264465
ENSG00000137496.17	1.252221	0.879076	4.817175	24.018812	44.129982	3.697202	4.907305	10.363438	8.589760	18.242775	5.880685	14.831347	2.012256	7.321764	12.123951	5.644894	12.264309	11.036064	13.025331	5.012635	25.170151	2.957839	11.042195	2.551847	36.305202	0.925237	39.500702	7.169689	27.350555	9.184775	15.914105
ENSG00000070882.12	23.090174	5.031424	5.485468	4.961360	1.148270	6.600480	4.661975	7.848789	10.812035	7.701520	4.331324	4.807990	5.007667	6.880015	3.482334	4.373107	6.741090	6.444782	9.789009	2.679365	4.471801	18.481436	2.448253	4.175803	3.461298	0.957298	4.927849	8.555337	7.760902	5.671213	4.526462
ENSG00000178531.5	145.277725	48.397385	3.138015	9.471711	6.020579	25.584929	5.456894	2.968357	25.133059	10.532638	68.428856	1.809116	2.121675	4.126116	3.313244	19.709740	22.457561	8.863731	41.698368	5.389349	7.647418	101.636139	16.534485	3.974715	1.872141	18.033373	9.887407	27.858767	19.472841	15.805419	3.631273
ENSG00000173567.14	0.023916	0.000000	0.000000	0.015824	0.000000	0.000000	0.000000	0.000000	0.035133	0.024112	0.000000	0.000000	0.000000	0.000000	0.000000	0.078614	0.000000	0.000000	0.000000	0.044865	0.000000	0.000000	0.000000	0.000000	0.000000	0.038979	0.025752	0.012847	0.074840	0.020264	0.066282
ENSG00000118579.12	3.184768	3.357966	1.998728	4.821492	3.353142	2.114546	3.382059	3.450903	3.486246	5.410987	4.844589	2.685780	2.209674	3.951944	4.013709	3.916319	3.773749	3.334501	3.619837	1.857407	3.207780	3.061753	3.703088	2.932099	3.387584	11.406772	3.611145	3.572842	7.139298	4.179039	5.237807
ENSG00000174652.17	6.755531	3.439903	2.074214	6.180660	2.161597	3.031717	5.524079	9.423275	10.370979	6.392058	12.981091	7.219700	5.455452	8.427319	1.729108	8.034284	4.116844	6.808212	4.963992	4.318361	8.660593	3.843663	4.402604	4.122715	6.175298	26.367945	6.233825	3.572600	6.877196	4.503829	6.562630
ENSG00000174943.9	6.425118	4.207673	6.738149	4.956845	9.956630	3.883823	2.322333	4.175480	12.485032	3.261827	11.775358	4.692253	6.247791	2.758941	2.758819	8.692381	4.283253	4.505765	3.745663	4.134949	4.458815	4.098439	1.308055	4.277421	3.562470	4.100500	5.778697	3.369369	4.214059	3.287415	3.383358
ENSG00000099812.8	59.758156	33.611122	157.842056	32.286880	21.575300	28.821053	21.829208	4.964994	17.956278	23.577551	5.683635	11.077143	5.444271	30.507900	9.321758	23.226700	46.544106	7.089444	41.104832	69.700310	6.818971	47.684227	9.807722	16.591711	1.959582	6.374932	21.769270	20.766651	18.698452	14.782028	5.931967
ENSG00000087510.6	6.955734	13.223747	2.702069	3.462539	1.406626	9.575408	8.315447	0.796341	7.264903	1.256369	2.945419	1.109553	11.890425	0.854459	4.723908	3.394898	7.009200	9.331655	4.403983	3.380454	2.488357	3.875432	1.519138	4.540956	1.276686	0.0	7.167815	4.876465	1.856067	4.856853	1.879056
ENSG00000158161.15	3.221916	4.260633	1.776373	3.674102	2.613903	1.577145	3.389096	4.547349	3.295590	3.102498	6.885168	1.825916	5.600112	4.699106	3.913945	6.541926	4.183152	2.698906	5.068125	1.311193	2.971090	4.853590	3.384298	3.849674	3.901703	2.344611	5.040574	4.043799	5.590765	5.392723	4.539059
ENSG00000223401.2	0.047732	0.000000	0.000000	0.000000	0.000000	0.000000	0.000000	0.000000	0.000000	0.000000	0.000000	0.000000	0.000000	0.000000	0.000000	0.000000	0.000000	0.000000	0.000000	0.000000	0.000000	0.071029	0.000000	0.000000	0.000000	0.720181	0.000000	0.000000	0.130926	0.000000	0.000000
ENSG00000259803.6	0.0	0.000000	410.426361	9.856446	0.337124	19.792204	0.355680	3.085651	43.677250	1.971075	0.562629	9.445545	0.0	0.000000	0.000000	0.109822	78.697357	0.182207	1.596642	43.403629	23.955265	0.0	0.000000	0.000000	2.315958	0.0	0.105115	0.068106	16.156889	1.638235	44.813801
ENSG00000163393.12	1.448105	0.813028	0.108104	1.525730	1.129817	0.355836	0.264471	0.661224	1.254521	1.055680	0.203164	0.156989	1.852991	0.343157	0.154594	0.751981	0.303826	0.385532	0.480316	0.671397	0.696424	1.207071	0.335013	0.399966	0.516280	0.794151	0.536000	1.097477	1.066963	0.968804	0.486449
ENSG00000110851.11	12.720064	5.400533	8.303977	13.741200	6.277851	8.114779	6.588710	7.537426	7.399187	14.458213	7.366852	7.707741	13.895048	9.125168	7.144865	9.513871	9.983338	11.372827	11.318392	9.536540	8.321292	9.375727	7.326376	6.299469	9.307605	6.091024	11.717155	8.715435	11.655440	9.920230	7.752738
ENSG00000164850.14	0.350556	0.542546	0.218825	6.932412	0.673595	0.949030	0.511560	1.235544	1.326537	1.691434	0.657879	0.814610	0.437899	0.295893	2.042100	1.112492	0.571432	0.291009	2.062823	0.000000	1.346963	0.245235	5.604693	0.437822	1.143604	0.046899	0.477153	1.001158	0.727178	2.226324	3.186447
ENSG00000167755.14	0.111449	0.000000	1.726773	0.000000	0.0	0.291276	0.689232	0.0	5.572438	0.155778	0.0	0.154758	0.142065	0.254318	5.665339	10.164540	30.009066	0.398251	2.402385	8.030367	0.0	0.000000	0.163956	5.449624	0.000000	0.0	4.985723	1.787256	0.000000	0.0	0.000000
ENSG00000011422.11	5.181947	7.642523	44.444485	36.665955	101.417160	38.760551	17.537521	44.820919	31.197039	49.622776	8.482036	30.030279	5.069984	14.021011	15.958031	27.228018	15.170738	12.072714	11.127793	63.406559	42.756454	2.755647	6.385952	32.747547	22.094427	4.855599	24.083479	15.972188	91.759819	11.229012	9.820672
ENSG00000155918.7	2.606451	3.518841	0.106977	0.050261	0.000000	0.290086	6.419025	0.731085	0.575594	0.148934	0.000000	0.0	26.248341	0.000000	2.461782	6.140691	2.035955	0.402180	0.289676	0.858854	0.000000	0.000000	0.535828	0.0	0.000000	0.000000	3.973940	1.147309	0.000000	0.000000	0.153234
ENSG00000187961.13	2.555837	2.120002	1.281668	3.134008	4.537985	1.311820	2.598024	2.244934	9.491778	1.287837	2.127492	3.534230	0.442691	0.743238	0.545672	1.922927	1.605135	2.538664	1.959105	3.763941	2.657630	0.587036	0.151828	1.956066	1.841112	4.171729	2.236450	0.580203	9.512960	1.089140	1.272964
ENSG00000124380.10	12.726395	7.278190	11.261677	14.552050	5.170821	9.043554	11.003281	11.829654	10.231532	10.722552	13.209428	11.719013	12.598948	13.581490	11.947012	10.098352	11.805225	14.282899	13.067478	8.279667	9.898101	13.482963	12.284947	7.385863	13.135694	29.311211	12.569329	8.655628	15.195569	11.849289	11.343834
ENSG00000211584.13	4.908749	4.405118	15.679394	9.940782	4.391946	7.045962	9.100253	6.501622	5.878104	4.423866	5.935034	6.521667	12.738455	17.659035	8.702590	8.056806	5.743218	21.724115	8.961493	11.033582	6.222931	5.053177	10.760854	5.772905	6.041551	6.071310	1.768988	6.014964	3.702994	6.712133	10.953264
ENSG00000228716.6	2.988538	2.261172	3.758107	3.285706	0.523303	3.422421	2.922800	3.428698	4.976343	6.069385	15.698132	1.900774	7.175702	7.938220	5.202826	9.169324	5.197770	4.734018	3.258310	3.364794	2.004351	4.265260	2.196591	4.378631	5.347796	10.454728	3.586116	3.659713	7.643214	2.121502	4.203888
ENSG00000077044.10	3.906035	2.820567	12.443992	10.853694	1.743406	2.226354	6.028536	13.275776	12.914790	7.869429	7.885109	3.444609	3.369215	12.338148	3.846507	4.935911	5.688196	4.730333	4.352835	7.360613	7.029449	2.633518	3.055995	5.034598	5.943116	1.611887	6.349652	5.495325	12.766842	5.563231	10.298643
ENSG00000124151.18	10.867499	5.621085	8.196424	10.599167	3.054661	2.073901	23.866581	5.314661	6.818080	10.629678	2.478363	7.515658	6.826138	10.442147	4.438123	5.341323	6.086822	7.760652	6.822451	6.750570	4.940203	7.910070	5.873013	7.152762	7.925354	1.382825	6.901777	8.565329	8.877183	9.832753	8.810347
ENSG00000107282.7	2.408492	0.596784	1.346244	1.301610	0.536531	2.948478	1.883522	2.906353	3.674494	1.485797	1.243353	0.910629	3.207910	0.801130	0.963875	2.615324	2.279304	3.591226	1.522592	0.755350	1.414832	0.634089	1.973928	0.387980	1.064233	0.297290	2.326860	1.719717	0.308376	3.006782	1.561363
ENSG00000215203.2	0.0	0.0	0.0	0.0	0.0	0.0	0.0	0.0	0.0	0.0	0.0	0.0	0.0	0.0	0.0	0.0	0.0	0.0	0.0	0.0	0.000000	0.0	0.0	0.0	0.0	0.0	0.0	0.0	0.0	0.0	0.0
ENSG00000095585.16	6.555480	13.199262	3.356203	4.325322	2.057658	1.092763	8.857708	8.914413	5.241595	3.978218	0.069495	6.421435	7.358062	13.444976	4.207764	3.142216	7.014709	5.347568	9.177019	9.785818	8.754466	3.447174	3.198005	13.439038	9.323291	0.607935	8.982732	3.540446	4.468555	4.647704	5.382761
ENSG00000278961.1	6.278099	0.000000	0.0	0.000000	0.0	0.000000	0.0	0.0	0.000000	0.000000	0.0	0.000000	0.262201	0.0	0.000000	0.000000	0.000000	0.000000	0.000000	0.000000	0.000000	0.000000	0.000000	0.000000	0.0	0.0	0.000000	0.000000	0.000000	0.000000	0.000000
ENSG00000004766.15	4.975452	2.922929	4.396052	6.927189	0.590440	2.191441	4.087594	3.251418	7.166995	4.755143	1.777376	2.361069	4.474769	5.935357	3.710542	3.849730	3.865752	6.000869	6.002549	1.600484	2.402831	7.428587	4.366781	3.888867	2.677985	2.696249	4.192951	3.736457	5.601665	6.328886	4.369308
ENSG00000170289.12	0.030721	0.097852	0.000000	0.000000	0.000000	0.000000	0.305218	0.000000	0.500324	0.663950	0.000000	0.237914	0.351810	0.595377	0.065902	0.000000	0.000000	0.096807	0.029960	0.056978	0.000000	0.000000	0.000000	0.104789	0.000000	0.000000	0.000000	0.000000	0.000000	0.000000	0.000000
ENSG00000141738.13	11.642005	6.160334	18.676638	14.886952	20.594971	19.496086	15.651015	1.958580	15.932779	16.493553	27.100477	4.331943	7.940188	17.864170	9.011792	8.650705	11.115150	10.955028	7.820929	19.982409	3.531922	4.882260	2.165886	10.953609	1.932410	11.460570	4.852236	10.739228	11.180680	7.377884	4.137449
ENSG00000138785.14	8.242889	8.162079	7.621183	7.758249	2.947645	5.713009	9.981644	10.461000	12.837560	7.718167	8.275175	8.028125	21.336710	7.233308	9.074004	10.310029	7.172142	6.650962	9.638774	5.869764	6.163117	7.357918	8.267624	5.745052	9.664851	20.558836	6.769886	7.351185	15.931156	10.146037	11.753499
ENSG00000102100.15	26.529781	12.239880	10.176990	7.506203	5.086931	6.429334	21.007723	12.326801	15.477084	10.867573	5.930081	4.450507	10.209159	7.058437	9.676882	11.032167	12.324150	22.455910	19.093645	9.345091	10.253770	28.160826	8.740604	11.109010	7.092302	5.584826	12.056931	15.089006	16.841837	7.520531	7.154599
ENSG00000250317.8	23.821148	18.622320	23.832283	18.285131	14.041976	13.961257	21.891727	19.320278	18.010870	20.792088	18.034466	14.833790	11.182829	22.224157	19.027824	11.803935	18.205292	16.852222	25.955090	22.186363	27.012280	21.338549	14.820216	13.268176	17.518547	72.506790	15.253891	16.510893	25.210964	16.831764	23.355076
ENSG00000164236.11	0.108436	0.441141	0.184172	4.005908	2.104202	0.115670	2.071752	0.677459	0.479018	1.964256	0.376166	0.523278	1.353016	0.976025	0.897971	0.803142	0.479751	2.673016	0.392889	1.400173	0.806870	0.322779	0.949424	0.703691	1.534396	0.045538	1.321432	0.883299	1.547842	1.151858	1.778257
ENSG00000205038.11	0.011495	0.153466	0.000000	0.285526	0.0	0.000000	0.086033	0.0	0.000000	0.015114	0.014343	0.000000	0.000000	0.109933	0.006770	0.014197	0.000000	0.034646	0.051661	0.074489	0.062717	0.006780	0.000000	0.073949	0.160562	0.0	0.031618	0.000000	0.041687	0.129810	0.423161
ENSG00000163840.9	10.214047	7.767920	13.291682	14.827107	6.347220	5.006720	9.671612	18.328152	12.772022	20.467482	10.276832	9.106808	17.151863	10.102674	9.712556	11.342268	12.914055	16.896608	12.348365	7.245965	10.272765	11.723327	7.889320	10.065924	18.865396	1.553375	22.073557	11.584647	26.477882	11.954462	14.001229
ENSG00000131323.14	7.331806	4.096574	2.885354	8.499017	6.124563	2.578804	8.079310	4.700005	7.677557	10.431450	1.979653	2.334510	10.053965	6.636251	5.759816	3.939868	5.349884	4.868250	4.502905	1.665848	6.719630	8.941704	5.149639	4.796309	8.666979	0.946009	9.415103	7.261527	8.072974	4.254527	5.077852
ENSG00000146233.7	3.774600	0.944060	0.163772	1.073349	0.000000	0.532303	0.098675	3.046655	0.228956	0.768216	0.395370	0.329823	0.074252	0.000000	1.730058	0.537698	1.413459	3.387961	4.088823	0.655983	0.338707	6.134528	3.886779	0.163551	0.304919	0.067526	0.555790	1.410851	0.424324	4.023497	1.382343
ENSG00000133116.7	0.085426	0.069555	0.086003	1.847967	0.000000	0.140142	0.675230	0.148989	0.033966	0.242557	0.507955	0.457362	0.455491	0.0	1.208062	0.316579	0.577788	0.422941	0.883829	0.0	0.225545	0.868500	2.416162	0.000000	1.298964	0.981376	0.316703	0.344177	0.000000	1.473757	1.245275
ENSG00000092295.11	4.539771	5.712193	0.245791	1.389985	0.337866	2.476770	1.560523	1.487232	1.471733	1.625966	2.041218	0.000000	8.752899	0.000000	2.365943	9.719043	8.163525	0.505067	3.950406	2.992785	3.201796	7.032983	2.306787	0.401909	0.116627	1.274678	12.744987	2.395577	2.700392	5.550792	0.451819
ENSG00000135926.14	75.938004	66.823486	107.638603	130.562424	64.270042	71.776329	133.764755	84.926598	90.746834	170.533218	26.879652	60.302486	121.781242	121.007744	85.007439	67.551346	139.044724	95.390839	73.454903	106.756615	80.481453	64.123779	110.837082	54.970234	66.141388	14.973834	94.707062	80.506432	90.123444	79.519699	76.269638
ENSG00000155903.11	1.806411	1.494022	0.511730	2.806288	1.208562	1.323683	2.314091	3.121079	2.060508	2.090112	2.376995	1.924750	2.322584	3.416729	1.592859	2.084835	2.079346	1.759330	2.545388	1.523834	2.083585	2.177600	1.470406	2.357204	2.852478	2.039871	2.820832	1.266736	4.478603	3.111384	2.575765
ENSG00000173338.12	0.181067	0.685244	0.088386	0.454047	0.000000	0.0	0.310575	0.133000	0.690549	0.000000	0.299926	0.418711	0.647172	0.0	0.887924	0.593284	0.279186	0.0	0.451702	0.000000	0.0	0.000000	0.0	0.0	0.000000	0.181299	0.143484	0.035742	0.270599	0.132218	0.028895
ENSG00000188227.12	1.929031	1.248381	0.074833	0.484752	0.312276	0.515684	4.627058	0.273520	2.501349	1.145037	1.153431	0.101502	6.971727	0.120109	0.260848	0.823859	0.289676	0.241145	0.524282	0.176193	0.355117	0.776097	0.602160	0.118476	0.213548	2.199377	0.434714	0.209985	1.542384	0.531970	0.331733
ENSG00000197763.14	4.887826	2.455714	4.165133	1.732358	0.822691	2.228940	4.112737	1.249509	4.912285	3.048351	3.549775	1.252275	6.087409	2.874922	3.187863	2.943469	2.645620	2.322297	3.231585	1.424115	1.902209	5.062644	3.761651	2.725249	2.347615	2.217288	2.170413	3.259889	1.897780	4.292068	2.424123
ENSG00000249715.11	2.739191	0.288830	0.0	0.000000	0.0	0.042557	0.0	0.0	0.277032	0.000000	0.000000	0.000000	0.000000	0.000000	0.0	0.000000	0.000000	0.024331	0.033896	0.0	0.000000	0.140340	0.000000	0.0	0.000000	0.000000	0.000000	0.000000	0.083545	0.043322	0.000000
ENSG00000142538.1	0.0	0.0	0.0	0.0	0.0	0.0	0.0	0.0	0.0	0.0	0.0	0.0	0.0	0.0	0.0	0.0	0.0	0.0	0.0	0.0	0.0	0.0	0.0	0.0	0.0	0.0	0.0	0.0	0.0	0.0	0.0
ENSG00000186010.18	78.531113	84.482658	85.063164	78.234818	119.978401	111.534142	57.377182	107.400414	82.425209	66.602592	177.328247	99.659554	65.990868	75.592926	90.020981	92.881126	96.249603	96.357552	91.030884	71.026337	110.850273	72.048454	75.959991	105.733566	78.051697	351.534027	107.190239	78.574478	64.877426	59.638096	84.651337
ENSG00000117013.14	0.101989	0.197007	0.042823	1.048111	0.696195	0.329384	0.262279	0.076966	0.991778	1.413269	0.755456	0.386506	0.138765	0.000000	0.387240	0.341965	0.925311	1.137561	0.313418	0.190174	0.221280	0.214765	1.289369	0.126615	0.458948	0.659519	0.128294	0.054330	1.309451	0.365796	0.600263
ENSG00000105618.13	29.781940	26.952866	42.687576	26.985905	20.845072	23.227255	36.326515	28.694075	32.651196	24.642483	34.474789	34.927212	24.676411	38.724251	29.635300	31.583094	25.855392	41.041943	30.576752	25.060781	32.574959	26.853014	24.918304	26.439867	24.631195	40.986641	28.280584	24.174980	29.493670	22.975277	20.770237
ENSG00000231256.7	0.000000	0.0	0.0	0.0	0.0	0.0	0.0	0.0	0.0	0.0	0.0	0.0	0.0	0.0	0.0	0.0	0.0	0.0	0.000000	0.0	0.0	0.0	0.0	0.0	0.0	0.0	0.0	0.0	0.0	0.0	0.0
ENSG00000144644.14	0.0	0.0	0.000000	0.000000	0.000000	0.000000	0.000000	0.000000	0.000000	0.000000	0.000000	0.000000	0.0	0.000000	0.000000	0.022684	0.000000	0.000000	0.059246	0.0	0.179797	0.000000	0.980696	0.0	0.000000	0.0	0.000000	0.010427	0.000000	0.441980	0.026108
ENSG00000224470.7	9.640920	4.952598	6.316585	11.655785	3.053171	5.752107	8.808912	7.466567	9.980088	10.362921	4.184134	5.857667	13.808160	4.704006	6.472024	7.849696	8.219835	8.254296	6.336137	3.075658	5.951661	8.408107	9.524400	6.918374	7.363282	1.344733	7.395564	7.558027	6.281753	10.926486	7.903947
ENSG00000137218.10	3.587333	2.262781	1.554869	2.828199	1.117073	2.600939	1.741742	2.491763	3.594668	2.105701	1.704647	2.724546	0.817259	1.323704	1.383283	4.256686	2.562138	3.075473	2.185497	1.729536	4.197231	1.323237	1.418512	1.001046	1.482584	4.820257	2.739635	2.320424	1.829081	2.807478	3.639526
ENSG00000196437.10	2.275560	1.113690	0.711342	0.827276	0.000000	0.460357	4.889913	0.659213	0.965443	1.304108	2.810040	0.239542	4.868662	0.485297	0.572614	1.092593	2.272438	0.904974	1.990431	0.546553	0.744194	2.608496	1.487550	0.438419	0.590753	3.147430	1.692342	0.939879	2.367771	1.053014	1.093520
ENSG00000116954.7	6.885724	8.451158	4.033596	9.005960	10.995004	4.915923	9.190288	18.221783	5.399224	14.237499	8.966797	6.050582	12.114728	5.072350	6.825944	10.628285	8.029480	9.305159	7.895661	5.744430	7.868139	8.380624	7.490527	6.518568	9.377734	39.420624	9.601613	9.963664	19.977482	12.832278	11.076100
ENSG00000163536.12	2.902545	5.841599	1.202505	4.292079	0.651776	3.911626	9.290496	8.366989	1.312979	6.608483	6.265736	6.628972	18.584631	0.000000	6.107396	6.328133	4.137141	5.153436	3.864796	3.546493	12.356574	3.246863	4.437986	1.131740	3.639917	4.294045	11.477164	1.704787	2.518011	5.312223	14.548192
ENSG00000115421.12	2.473226	2.619474	2.713133	3.797647	0.401129	1.188013	4.011857	2.377114	2.704072	3.009372	1.880724	1.510861	6.608780	2.744182	2.714603	3.109804	3.107887	4.386205	2.573374	1.410239	2.472018	5.223887	2.488039	2.731848	2.812032	2.548497	2.645624	2.690584	4.380041	5.504416	3.717186
ENSG00000167526.13	401.751740	446.709503	1192.373657	538.312927	783.768066	752.389160	308.708984	763.783447	579.812256	439.384430	350.094147	491.804047	551.818848	1080.566528	617.955811	262.178436	651.766296	739.624817	657.912903	516.399414	602.235718	428.227112	491.440613	790.950256	420.297607	1242.040283	665.829529	593.228088	513.181702	503.909363	712.830200
ENSG00000231389.7	80.522522	27.009394	37.212017	396.647675	109.529991	55.339924	73.219315	634.746216	329.177734	362.331146	35.791042	231.041473	29.681746	141.002762	274.446503	57.658436	227.842194	91.331650	254.047134	124.477287	522.638916	168.014496	303.106720	156.505066	804.234985	10.124978	414.987091	159.013351	587.020691	292.564941	466.336365
ENSG00000007372.21	0.000000	0.000000	0.000000	0.000000	0.000000	0.000000	0.000000	0.000000	0.000000	0.000000	0.316721	0.000000	0.167254	0.000000	0.037541	0.153781	0.000000	0.169532	0.000000	0.000000	0.000000	0.000000	0.000000	0.014745	0.000000	5.062550	0.000000	0.000000	0.000000	0.000000	0.000000
ENSG00000110107.8	39.298264	25.153090	47.882504	33.201035	8.757792	31.713318	51.809742	28.928894	37.366627	60.602680	68.580910	28.473776	65.468414	61.906403	46.810772	53.145199	43.779266	45.568600	33.718151	35.110149	31.301945	31.904638	31.298534	31.373655	33.437252	24.298222	45.921375	42.574272	38.667332	31.995382	32.046787
ENSG00000196678.13	3.080410	1.990631	2.148342	1.226270	0.668151	1.132363	2.805655	2.454947	4.484631	1.818485	4.034819	1.049798	5.181259	1.469521	1.902645	2.748844	1.939266	1.592308	2.823871	1.450218	0.963927	4.786025	1.140352	1.711421	1.540938	2.869032	1.782496	1.862582	3.112049	3.228971	1.401095
ENSG00000187720.14	4.969382	1.394596	3.481036	8.084944	0.298574	1.518433	8.594535	0.127220	1.135483	3.484630	1.652725	0.303319	4.105576	0.364163	3.323054	2.235983	1.534773	4.326551	6.019850	1.644816	2.952374	5.366719	13.127249	2.136943	1.703136	0.282741	1.346887	5.348903	1.068739	11.239913	3.062036
ENSG00000100216.5	24.892208	22.910204	41.802517	19.611670	14.078642	20.721882	27.476414	33.579193	23.328314	23.861868	19.741703	36.890766	47.735409	48.790691	27.584650	22.890991	33.805588	43.764641	29.807281	25.890051	25.352591	28.378210	23.918455	32.510799	23.213089	79.426407	27.526056	21.908953	27.443514	20.564514	20.051987
ENSG00000171202.6	10.991179	10.561275	15.534056	13.308834	2.393228	6.126545	13.629003	12.372732	9.023269	15.155361	8.102293	18.467373	12.921219	20.842178	15.312657	14.092836	11.526844	12.569352	14.466217	12.868347	13.084331	13.555040	11.535427	10.677160	15.508131	41.954163	14.034906	12.364961	18.420858	11.327434	14.996879
ENSG00000176473.13	9.048186	5.500556	5.788372	3.077880	1.854584	3.039864	7.139544	4.504556	5.611081	4.025120	2.804719	2.582126	3.122030	1.934854	2.025638	6.135558	3.829096	2.873799	4.840167	2.690847	3.825031	7.210574	3.588621	1.000656	2.729813	3.783613	3.829112	5.080091	4.428138	4.244528	4.529132
ENSG00000129250.11	28.153257	20.793491	53.298332	48.710346	23.338449	42.776718	31.478794	25.322912	28.379728	21.306753	13.860844	19.277725	12.086507	15.817820	35.253735	32.292721	40.387932	23.602081	21.975555	18.353357	24.127628	27.903572	45.108444	15.080200	31.079750	1.066415	33.453766	30.780033	15.570687	35.774712	36.245960
ENSG00000173171.14	23.346617	13.567923	29.005651	16.080936	11.276798	23.809139	25.098373	23.855522	22.538891	21.810404	13.021529	21.696848	18.042023	17.978395	14.673370	13.370468	22.455643	30.247747	23.698395	16.802898	16.984186	15.956589	13.476482	15.704674	16.195433	18.496439	19.242800	15.051810	13.683601	13.138620	18.532623
ENSG00000151553.14	2.307752	1.441671	3.999276	4.158295	1.323393	1.898732	2.866333	2.833505	1.930790	2.908842	1.507697	1.751048	2.281278	2.290776	3.267462	3.360194	3.388395	2.489486	4.055264	2.040568	2.361377	3.500197	3.313224	2.887356	4.717353	1.487033	3.146461	2.778374	3.065488	5.212351	4.246876
ENSG00000242715.7	0.057855	0.000000	0.060603	0.000000	0.000000	0.000000	0.112629	0.0	0.517478	0.209407	0.0	0.000000	0.155435	0.030656	0.343848	0.000000	0.053972	0.696535	0.033429	0.000000	0.000000	0.000000	0.065443	0.000000	0.000000	4.660928	0.000000	0.053551	0.988783	0.020401	0.124572
ENSG00000040633.12	21.867037	17.797985	34.568150	33.279057	22.904974	25.226925	21.511425	27.314209	15.506017	23.284559	18.004120	18.729378	12.726370	22.513851	26.239418	22.969893	27.618593	24.427631	21.402863	16.174364	20.373936	15.736371	17.278488	22.293114	24.679264	22.019650	31.994812	14.571581	19.827847	18.327442	19.837275
ENSG00000107897.18	10.443192	6.039690	8.859973	11.361302	2.157480	4.526687	7.013920	5.772662	6.270840	7.341677	5.097426	5.264957	11.133622	8.417059	6.576861	7.180264	8.199709	4.530858	10.656662	7.056707	3.954000	10.688282	6.003788	4.593793	6.245247	4.319053	5.798423	4.900572	8.577238	8.144710	5.705924
ENSG00000155506.16	46.222359	23.681551	59.811565	37.945282	22.618690	23.162851	28.793467	27.943007	45.087070	59.899319	26.317085	31.059994	55.632904	46.446068	29.042997	34.785336	36.281456	35.966713	31.805235	31.996452	29.072132	30.852840	25.248701	41.721901	29.005888	5.254847	32.602230	28.972897	46.133568	31.262920	23.665350
ENSG00000165934.12	5.094644	5.434184	4.489356	3.227378	0.474266	1.714312	7.136466	3.700756	3.856980	4.621247	2.387326	2.064808	8.041316	2.636387	3.487816	3.630712	3.524118	2.896076	4.192101	1.904435	2.570676	6.175558	4.575137	3.680135	3.093287	2.631726	3.731563	3.310418	4.034324	4.036277	4.153359
ENSG00000122862.4	22.612637	104.617630	7.408582	171.808182	171.541534	14.767825	38.887379	175.175354	76.510704	97.149521	21.300943	82.792252	14.815171	30.154203	68.540207	38.603180	56.253319	44.092506	146.983170	118.898781	112.735161	35.532127	97.916039	355.186188	186.310211	29.833529	148.720520	145.709000	338.593323	61.204830	121.768898
ENSG00000136122.15	1.215937	0.946929	1.797613	1.245402	1.285724	0.824998	1.844506	2.354103	2.473282	3.119361	3.698585	2.593641	3.725342	5.038134	1.610128	3.696492	1.879593	3.439916	2.920525	1.575256	1.178799	2.282828	0.445755	1.363001	2.079252	8.366792	2.776556	1.598932	4.205921	1.630932	1.773780
ENSG00000198258.10	228.416382	150.713531	131.386581	143.686981	186.138016	190.571030	163.518387	208.739639	145.512299	129.635788	232.909470	191.396820	205.814636	154.630722	150.332611	206.272781	197.503479	207.981277	160.659180	174.903000	214.809692	161.269287	126.312866	119.062447	166.086517	948.604248	191.094681	159.039871	139.999451	115.505043	147.087051
ENSG00000172150.4	0.0	0.0	0.0	0.0	0.0	0.0	0.0	0.0	0.0	0.0	0.0	0.0	0.0	0.0	0.0	0.0	0.0	0.0	0.0	0.0	0.0	0.0	0.0	0.0	0.0	0.0	0.0	0.0	0.0	0.0	0.0
ENSG00000160271.14	40.586689	21.245081	8.459720	13.153259	26.433950	11.431395	9.479793	22.353617	15.214093	20.941788	56.683887	18.572914	17.834789	10.566294	17.468252	24.333645	22.902620	16.799574	17.207062	4.577584	24.756777	18.576679	11.807770	10.576113	26.344414	7.004833	36.024975	19.533892	45.280647	20.227304	10.341637
ENSG00000105499.13	0.336136	0.085367	0.370074	4.390486	5.638537	0.777349	5.481780	7.932900	1.864705	4.456078	2.678577	4.044768	4.986705	0.839539	3.705764	4.378458	5.792019	4.372177	4.368151	0.378058	7.515171	1.238915	6.722969	2.754306	7.384118	1.424478	5.470986	3.094303	2.402313	5.929505	5.185769
ENSG00000115850.9	0.0	0.0	0.000000	0.000000	0.0	0.000000	0.0	0.000000	0.042343	0.000000	0.000000	0.0	0.007745	0.062657	0.0	0.000000	0.0	0.0	0.000000	0.0	0.0	0.0	0.0	0.0	0.0	0.0	0.0	0.0	0.140238	0.0	0.0
ENSG00000177917.10	2.819781	2.130070	3.277073	3.600538	1.596862	1.301475	3.538939	2.993475	4.556221	11.058495	4.493039	1.785430	6.854994	2.202123	2.655840	7.308878	3.001782	3.796084	3.260631	1.627476	1.913059	3.179272	2.046564	1.900075	3.483967	17.083536	2.667922	3.051247	8.489820	4.489633	2.833937
ENSG00000186635.14	36.827190	24.311600	11.934167	41.143692	55.862690	19.301483	41.623703	43.980087	26.709667	37.287842	23.295698	34.422707	19.457130	24.939508	17.812035	20.994770	30.241014	33.307762	25.426020	16.807886	40.057606	26.266939	30.443417	22.525560	39.536903	8.652126	32.007275	38.254440	32.605789	29.644373	29.575899
ENSG00000152601.17	11.650778	16.156004	13.794964	24.206179	4.984286	9.500897	21.812346	28.889215	22.205811	28.655903	10.054134	13.104423	30.006958	30.136696	14.517423	12.738022	18.313971	21.099468	21.345949	10.137349	16.381603	18.466249	38.579071	11.186436	26.561869	3.230497	17.193205	12.703691	36.201309	36.174080	19.005219
ENSG00000101040.19	20.176651	9.060908	5.404506	8.776476	7.612404	4.034637	10.534636	6.115910	14.197285	10.278251	12.076759	7.790246	11.688488	12.125740	8.142216	8.400785	12.391432	11.697202	8.487006	4.092873	10.071026	12.724761	7.878145	13.065581	7.165269	7.310383	8.436145	8.685840	13.307570	8.105260	8.999684
ENSG00000124449.6	0.000000	0.0	0.0	0.0	0.0	0.0	0.0	0.000000	0.0	0.0	0.0	0.0	0.0	0.0	0.0	0.0	0.0	0.0	0.0	0.0	0.0	0.0	0.0	0.0	0.0	0.0	0.0	0.0	0.0	0.0	0.0
ENSG00000237649.7	0.685423	3.386617	3.093698	1.894362	1.285803	4.796651	10.009637	6.404860	11.756269	15.876935	93.297783	5.810491	9.169960	18.982880	4.017935	35.264309	6.057881	10.376690	4.191431	6.393036	3.863462	1.403761	1.344064	5.558456	7.886312	55.109756	7.377866	5.390359	14.832893	2.175021	2.762262
ENSG00000182318.5	0.555185	0.456895	0.841186	0.609514	0.320122	0.803068	1.094803	0.453805	0.979978	0.655724	1.107873	0.685810	0.358922	0.641058	0.524374	0.846602	0.632231	0.687500	0.583886	0.674092	0.652307	0.550745	0.598893	0.636401	0.505149	0.604215	0.699443	0.685930	1.222166	0.599460	0.501516
ENSG00000095970.16	2.726059	2.729745	5.382483	25.421783	6.979503	5.139885	11.498473	55.783577	23.425022	33.731438	3.203382	36.902428	2.349851	8.735220	5.588886	9.702286	21.009274	12.036295	14.025110	19.652102	63.111580	3.661197	3.015186	17.334692	32.546558	1.880122	5.016594	8.575789	15.064774	7.097929	20.431427
ENSG00000188542.9	3.497690	2.252453	1.967967	0.949321	2.859473	0.729531	1.154705	1.119174	1.755914	0.560673	2.267090	1.151907	1.163155	1.658027	0.949078	1.545347	1.472801	2.024939	1.784534	1.857701	0.944580	1.771195	1.341681	0.692878	0.929635	2.564991	1.500692	1.138725	1.556466	1.220933	1.771306
ENSG00000204843.12	39.028564	24.653711	58.017651	41.385498	16.851570	33.733261	54.820843	40.692924	42.751446	51.217850	42.288158	34.744778	60.942787	37.336029	40.834473	37.527130	41.344322	44.224522	30.757452	21.487179	34.354256	42.242519	52.479912	27.457769	36.698093	9.348039	38.133709	42.034328	24.910927	42.021866	42.279152
ENSG00000267261.5	0.449618	0.000000	0.530068	6.200453	0.010766	3.728248	1.355664	4.865040	1.462374	0.890060	0.461864	0.000000	5.256006	0.902423	0.608961	4.697939	1.228179	1.554767	1.553117	0.588206	8.308909	0.832834	3.548401	0.000000	1.883166	3.494204	1.320049	3.656399	1.094043	2.964588	1.095284
ENSG00000090339.8	6.079399	9.320867	52.159161	67.243736	46.373917	42.373806	27.855436	41.688637	132.169144	80.850456	7.439214	39.429588	12.902306	3.646334	34.056633	26.540739	36.535995	31.633348	25.056295	42.344131	69.484886	10.854916	23.879831	26.410332	77.727692	0.549783	62.934151	24.732317	211.817307	32.930676	40.079094
ENSG00000107223.12	235.808121	209.872711	254.409210	274.062775	361.248718	303.118134	185.537384	389.069427	202.054443	251.258835	380.776215	312.068939	155.144150	293.769379	321.645203	278.460632	423.551788	386.519257	304.620483	300.960724	329.048065	270.572693	243.633377	382.221985	269.225616	418.640594	385.606689	308.132843	337.348938	237.381149	360.714264
ENSG00000261873.2	0.000000	0.000000	0.0	0.0	0.0	0.0	0.0	0.0	0.000000	0.0	0.0	0.0	0.000000	0.0	0.0	0.0	0.022570	0.000000	0.0	0.000000	0.0	0.0	0.0	0.0	0.0	0.0	0.0	0.0	0.000000	0.0	0.0
ENSG00000141510.16	10.159547	13.851789	19.664467	13.163327	4.224232	21.267794	33.015690	6.190228	25.276344	25.477037	7.837354	16.900549	23.833338	23.668259	25.442610	14.621257	13.444823	9.182261	13.517509	7.357224	17.412558	14.079000	10.575377	10.796418	20.837002	11.968109	24.855520	24.387465	18.964609	19.330055	9.898729
ENSG00000130803.14	10.309367	6.105153	6.418826	8.593688	2.067293	5.753731	11.634562	8.429265	5.577611	6.695108	9.685077	5.906441	13.671958	8.728139	6.556415	9.872680	8.382567	8.211677	5.380224	4.320598	9.762989	7.800081	5.889805	11.175325	10.156589	14.199759	8.387228	7.831545	6.543335	9.096722	7.157306
ENSG00000090905.18	9.572075	4.460867	6.859384	10.826830	2.856680	5.442156	8.914522	6.024662	17.264793	8.359873	6.757384	2.779055	8.121604	6.391337	4.103649	10.684969	8.719380	6.735205	4.666744	3.122737	6.904593	5.621807	7.844097	5.675986	8.925551	0.711172	6.900885	5.835164	7.581470	11.891503	6.966635
ENSG00000167780.11	0.000000	0.000000	0.0	0.000000	0.000000	0.0	0.000000	0.851729	0.0	0.000000	0.184159	0.000000	0.0	0.000000	0.0	0.629404	0.000000	0.000000	0.0	0.0	0.0	0.0	0.000000	0.094649	0.067437	0.447309	0.000000	0.000000	0.031244	0.000000	0.000000
ENSG00000162885.12	5.585486	2.268927	6.246578	5.027164	0.000000	2.860123	26.468174	3.889107	4.818592	6.491923	3.693672	2.171803	15.095050	3.349337	3.970458	5.852242	6.187889	9.425276	4.510916	4.308055	1.855086	3.500937	9.088100	5.617107	3.770589	2.195893	5.322103	5.550272	3.898472	6.560847	4.082768
ENSG00000182162.10_PAR_Y	0.0	0.0	0.0	0.0	0.0	0.0	0.0	0.0	0.0	0.0	0.0	0.0	0.0	0.0	0.0	0.0	0.0	0.0	0.0	0.0	0.0	0.0	0.0	0.0	0.0	0.0	0.0	0.0	0.0	0.0	0.0
ENSG00000124126.13	11.133316	10.250512	2.987036	21.537230	15.730854	3.997222	22.740562	43.090469	10.483063	13.133970	7.677644	18.784853	4.490790	12.266697	9.830582	6.911413	9.210973	9.393099	10.715928	6.835863	14.501189	7.995791	14.452838	30.479073	35.205250	0.755044	29.706493	21.271900	13.142391	11.718781	21.650095
ENSG00000137075.17	4.774191	3.080015	1.305081	7.542784	0.979227	2.334970	4.985606	3.793185	5.407660	5.033900	8.220913	4.192646	4.922512	2.258944	4.972195	6.886983	5.586917	5.436143	6.740427	1.285773	4.677636	9.063669	8.714621	3.481328	6.927433	3.102631	3.246874	5.017914	5.988839	11.401214	8.400075
ENSG00000081985.10	0.367061	0.231634	0.212215	0.714224	0.625084	0.089531	2.992496	0.797867	0.178496	6.265127	0.030453	0.688069	12.498539	0.590327	0.219105	0.262335	0.505715	4.125892	0.468940	0.190412	0.269041	0.303303	0.857141	0.435440	1.629305	1.394365	3.825837	0.163681	4.193733	0.277259	0.161734
ENSG00000095319.14	8.249900	5.443500	8.519645	8.799357	2.062710	6.167331	9.934541	9.954717	10.893133	9.658322	30.974953	7.381262	11.961086	7.522029	7.834259	19.783478	13.136436	7.462641	7.845318	5.126620	7.971848	8.520247	7.813064	8.307788	10.904770	6.979517	12.763938	11.069360	14.412979	9.628836	8.840343
ENSG00000136158.11	7.375112	5.161318	6.661228	10.446959	2.429946	8.937591	5.965592	11.432536	10.667620	6.729025	4.560094	2.809798	4.417386	10.531884	12.040524	10.163052	11.892499	3.385479	11.914658	2.603944	9.670814	18.219038	20.235800	3.462879	5.256539	9.286325	8.782165	11.273490	8.522247	29.308704	13.613040
ENSG00000176387.6	1.476327	1.868773	5.338226	2.698253	0.612357	1.970718	9.152336	0.224333	1.470748	1.965212	15.004922	2.821411	3.617127	4.146614	1.669564	6.922246	3.048676	4.799179	2.100175	1.255818	2.341152	2.327406	4.730386	1.164106	1.074230	1.266885	1.282828	3.252479	1.131956	1.669730	4.196255
ENSG00000117266.15	8.186537	3.206751	2.318453	8.576187	8.459376	5.279657	9.616992	5.893869	14.038231	11.137457	20.559805	6.134704	10.260902	1.728323	4.927073	5.767154	12.440742	11.359409	3.443503	2.263462	9.648964	4.952627	2.586740	2.741900	4.197986	3.171658	7.095606	10.900119	6.370693	4.025193	3.750955
ENSG00000153914.15	7.280415	4.006442	3.629592	6.975067	2.548543	3.666579	5.254095	4.436275	6.456282	5.327316	7.319532	3.215219	6.783534	7.060880	4.298898	4.790641	4.581679	3.656449	5.649287	3.557544	4.561318	6.420002	4.590105	3.280665	4.642152	5.776365	4.103741	3.855455	7.663006	6.320992	5.015816
ENSG00000126777.17	97.931747	35.800449	16.762461	44.784763	10.638375	28.776056	42.317081	10.280340	42.016579	64.360962	17.098537	30.848160	53.622684	17.979864	39.249187	31.182123	41.589115	60.664074	63.601048	21.818893	28.958971	77.544128	35.042805	19.654369	27.494062	16.489740	31.382738	45.230659	44.499119	66.259384	42.751209
ENSG00000186660.14	17.459364	10.607532	11.523213	16.755890	4.819370	11.532890	16.911642	12.498682	11.641986	16.358990	15.883197	10.305231	22.815863	13.549971	14.480480	21.781292	17.257414	11.967460	16.682402	9.112639	12.241121	20.233294	19.582899	11.730444	17.486668	8.178887	15.452456	16.600056	19.785669	20.096426	15.312050
ENSG00000050820.16	19.078583	15.168452	24.432209	23.918011	11.322265	16.710300	34.720108	20.106546	18.081350	39.335709	17.387728	20.619429	21.521673	14.179275	18.737680	24.166073	25.983997	27.462957	15.032413	6.648163	21.476210	11.171020	17.321873	18.639029	22.785538	1.384999	26.092880	24.740742	17.836895	18.622263	18.712910
ENSG00000130684.13	1.064715	2.702357	2.718697	2.464584	4.983456	5.237867	2.344530	3.851871	6.047888	2.080560	1.666053	3.326741	5.561303	6.799202	2.043772	3.673411	3.138150	2.937336	3.141647	3.833903	5.067345	4.412998	2.843526	3.351022	3.733396	7.027690	0.111797	4.735916	5.217570	4.901135	4.372252
ENSG00000186038.9	0.000000	0.000000	0.0	0.0	0.0	0.0	0.651537	0.000000	0.0	0.0	0.0	0.0	0.000000	0.0	0.0	0.0	0.0	0.233849	0.0	0.0	0.0	0.0	0.0	0.0	0.0	0.0	0.0	0.0	0.0	0.0	0.0
ENSG00000197978.9	1.991395	1.401940	0.219908	0.806372	0.962342	0.482197	0.530935	0.087702	1.783233	0.553006	3.705006	0.110256	1.574524	0.379083	0.376363	0.588170	0.522796	2.004352	0.393729	0.767401	0.314633	0.343846	0.084461	0.354405	0.0	0.199182	0.192431	0.000000	0.781154	0.564640	0.199113
ENSG00000072858.10	3.523013	1.205808	0.072908	1.366710	0.101930	2.257569	1.019605	1.872635	3.024576	1.733632	0.294232	0.743656	0.287994	6.240596	2.236414	1.257228	3.827910	0.812074	3.027844	1.405797	0.803424	4.204653	1.374696	2.196219	2.209540	0.087756	3.407507	1.499288	1.930814	2.463147	1.529004
ENSG00000187833.7	0.0	0.0	0.0	0.0	0.0	0.0	0.0	0.000000	0.0	0.0	0.0	0.0	0.0	0.0	0.0	0.000000	0.0	0.0	0.0	0.0	0.0	0.0	0.0	0.0	0.0	0.0	0.0	0.0	0.0	0.0	0.0
ENSG00000164465.18	2.202246	2.569551	3.312930	6.106992	2.044372	10.790667	19.306709	10.345516	7.244352	15.977104	3.137106	6.453443	8.222316	3.201202	5.589330	9.783426	8.811243	6.253548	4.216029	5.417281	5.300881	1.978918	2.439426	0.786586	6.547885	2.712578	8.030071	20.935143	13.789486	5.804211	5.223710
ENSG00000205445.3	0.000000	0.000000	0.0	0.000000	0.0	0.000000	0.000000	0.0	0.0	0.000000	0.000000	0.0	0.000000	0.000000	0.0	0.000000	0.0	0.0	0.000000	0.0	0.0	0.0	0.0	0.0	0.0	0.000000	0.000000	0.0	0.0	0.000000	0.000000
ENSG00000019102.11	35.096149	10.582363	0.000000	15.711797	0.0	7.637257	8.477240	0.000000	12.079416	1.288000	1.179501	0.000000	0.632851	26.491980	20.711060	3.146546	27.186974	3.582281	9.450893	0.718900	3.610492	27.471760	5.638103	0.701354	2.751860	0.0	10.687236	5.589082	3.530338	14.362492	12.025336
ENSG00000213906.9	1.547647	0.711117	0.429614	0.322613	0.028950	0.658087	0.696485	0.311253	1.163094	0.405320	0.599395	0.238128	3.105035	0.638328	1.027359	1.051364	1.596649	1.141403	3.134651	0.663668	0.740895	1.711052	2.427109	1.471978	0.274502	0.691241	3.081518	1.761149	1.377360	0.957722	0.126149
ENSG00000168827.14	10.557189	10.539881	13.058211	7.354613	1.079032	5.506843	13.913803	6.689365	16.253897	14.236232	6.776760	7.332983	27.719357	9.409908	11.134421	14.324827	11.695180	21.674105	14.590736	6.789917	7.554122	14.483183	11.954078	8.839160	8.489798	4.513724	9.312617	9.121681	13.502992	13.761453	8.936444
ENSG00000180611.6	0.487882	0.742916	0.346957	1.723813	0.997604	0.741453	3.575160	1.130335	0.910868	2.457855	2.105911	1.430205	2.536377	0.997750	1.551938	4.232664	1.108022	0.853635	1.019102	1.622743	1.231660	1.079838	0.881427	0.622455	1.855165	4.401222	2.706161	1.584528	2.188275	1.884181	2.581020
ENSG00000100376.11	5.476676	4.238462	3.424490	3.772959	2.899260	6.132255	8.398978	2.823725	18.382193	4.015180	6.258904	5.221708	5.002409	15.184994	3.723215	5.937194	7.599864	7.269936	3.873351	2.005873	5.946844	1.485188	2.843634	2.876157	4.966517	9.689409	5.216754	4.159547	3.530279	5.994911	5.229283
ENSG00000204387.12	43.171711	57.547268	78.419235	72.806320	71.560181	50.054886	198.096191	34.391045	79.823845	42.594147	171.897888	56.712273	78.839600	114.409843	76.191475	100.295868	62.947304	80.521980	63.505306	79.229332	73.576927	43.926056	77.250160	65.793221	34.133411	1057.093140	57.503902	65.163200	79.180611	73.209946	96.776573
ENSG00000167767.13	23.836933	6.506320	18.323059	21.558134	12.271834	20.595947	10.809762	3.707799	29.632742	19.510483	10.010969	2.291649	8.628092	0.459906	14.935930	11.037580	14.881636	4.602090	12.309381	13.666364	4.032575	11.687293	1.278972	10.640925	2.022268	1.953089	6.972376	4.489916	10.853469	11.264878	3.894390
ENSG00000261740.6	1.237607	3.922090	8.604625	5.349964	4.454996	3.965582	8.348170	6.541752	11.928995	3.340134	7.336052	3.944434	9.912282	7.973012	3.892143	6.742392	7.072904	3.891012	5.927515	4.718924	5.510458	5.776392	2.060876	5.524437	4.278970	18.110998	8.562454	3.850575	12.350301	5.029195	5.799346
ENSG00000188493.14	1.967852	1.831344	2.259771	2.825055	0.812243	0.786092	9.971052	3.029421	2.944634	1.924582	5.211225	3.802843	1.670844	2.152274	1.542239	3.163417	2.271931	3.801162	2.969646	1.026027	2.986367	2.388934	1.845840	2.202915	2.504871	2.948031	2.751755	2.475091	2.132696	1.632042	2.745794
ENSG00000162897.14	0.023935	0.111889	0.0	0.0	0.0	0.000000	0.0	0.0	0.226357	0.000000	0.000000	0.0	0.0	0.446205	0.0	0.0	0.000000	0.064339	0.108069	0.220307	0.000000	0.031787	0.026647	0.147520	0.0	0.0	0.000000	0.000000	0.080233	0.000000	0.056224
ENSG00000135951.14	30.549685	6.456791	0.521886	1.573764	0.000000	2.441600	1.748057	0.040960	3.292159	1.134894	1.295077	0.449878	0.957463	0.296387	0.679618	0.645264	3.476567	1.674901	11.394572	0.481721	0.380168	26.538401	3.579131	0.092427	0.060215	1.071135	1.869480	5.676225	3.652750	6.099093	0.258460
ENSG00000138111.14	0.465272	1.212679	2.842602	3.401458	3.142654	1.102836	1.524458	1.810382	6.226530	3.603947	6.031939	5.103241	3.602360	3.656860	0.716742	5.085549	5.579103	1.071986	1.644073	2.375085	2.174724	0.374934	0.431291	0.817213	2.937380	6.332703	1.718621	1.234913	6.015236	0.985156	2.863872
ENSG00000141101.12	18.285711	17.192766	55.371532	18.274652	9.143492	27.132681	24.660473	34.060360	28.106394	38.799664	11.742935	24.675695	51.893833	30.430496	26.183304	16.601658	35.595127	39.919544	22.708815	15.572666	20.333418	20.802973	23.265610	50.620975	22.231058	17.556700	28.842703	30.342381	38.860054	28.458038	24.081282
ENSG00000181609.5	0.000000	0.000000	0.000000	0.000000	0.000000	0.000000	0.000000	0.000000	0.000000	0.000000	0.000000	0.000000	0.000000	0.000000	0.000000	0.000000	0.000000	0.000000	0.000000	0.000000	0.000000	0.000000	0.000000	0.000000	0.000000	0.000000	0.000000	0.000000	0.000000	0.000000	0.000000
ENSG00000169288.17	4.678396	8.803538	5.284384	5.391935	2.024897	1.411869	6.084108	8.478747	6.236586	9.538898	6.228852	5.424124	9.268781	5.619763	7.351648	8.296350	6.692381	5.392947	11.756315	4.648995	6.686818	10.522537	4.471804	8.539605	4.420057	32.994148	7.541630	5.608321	16.817301	7.947216	9.491228
ENSG00000176485.11	37.639175	11.601035	14.547570	50.882835	15.333208	28.293873	4.907287	24.425533	7.350339	10.944953	6.940947	28.861206	2.349657	58.846230	9.080873	6.660302	25.950876	5.691952	18.064466	13.146214	13.071680	19.260826	16.796877	3.637647	6.645661	1.932639	9.336476	9.592484	28.185516	13.955315	18.031187
ENSG00000174640.12	2.950951	1.155443	3.449157	18.165358	0.731204	5.607918	6.143670	2.829268	24.440931	51.882195	25.531256	4.923030	1.760308	1.715756	54.985748	24.104200	32.209904	9.179384	21.833899	2.525696	4.080240	3.491595	45.034660	0.372157	22.863621	0.667309	24.154074	36.399349	16.475368	31.028103	75.327087
ENSG00000272617.2	4.602080	2.372655	8.087212	4.733091	0.777799	3.050556	4.311523	4.432496	4.935612	4.007284	3.873056	2.843010	6.926873	6.143032	4.301911	4.551212	5.353227	4.791369	4.722818	3.127594	4.875723	7.564308	6.278762	6.489578	3.904195	2.434703	6.054335	5.080814	3.146643	5.498490	4.933615
ENSG00000206047.2	5.624949	50.977612	0.699875	17.489115	8.959230	1.125631	1.048277	6.773475	0.336035	0.433646	1.141975	0.245384	0.361332	1.090600	0.581433	0.000000	0.898204	0.000000	0.0	2.612428	0.750890	0.039191	4.493716	8.393625	9.904821	18.532278	2.092577	37.166084	0.868612	0.750836	2.732561
ENSG00000152457.17	3.900549	2.609570	1.461764	4.257701	1.132024	1.378858	3.211204	3.955894	2.256550	2.193448	4.607190	1.861590	3.968879	3.651092	0.624337	3.031360	3.507890	2.556315	1.939581	2.006000	2.416534	2.880745	1.639022	2.331415	4.223650	5.616168	4.464818	1.989941	4.239023	5.443805	2.763830
ENSG00000141378.14	13.640611	10.664228	40.168198	11.777464	9.571980	19.206291	20.297806	21.509348	15.050148	19.090263	11.362938	25.462677	16.069475	32.422314	19.022570	16.502134	20.036119	30.226980	25.376451	28.270266	13.369398	12.715632	10.004230	14.567922	16.431646	53.613640	18.570841	17.782684	24.234741	11.244872	13.478045
ENSG00000119231.10	4.770332	5.286270	2.900920	3.096259	2.228203	2.522140	5.376659	5.040349	6.980528	5.611058	7.913643	3.196439	8.925751	5.394274	3.093783	8.723905	3.732114	7.129879	3.353126	2.127666	3.359429	4.591298	2.822658	4.108672	4.850126	3.589830	4.084519	3.731705	7.087357	4.612525	3.134073
ENSG00000124209.3	4.454994	4.858933	3.644855	4.199215	2.535548	3.920673	4.035326	4.988551	5.069929	5.692593	1.838534	2.591078	4.589886	4.870189	3.388962	4.227007	4.278528	6.194912	4.342212	1.971894	3.696655	5.608000	3.170869	5.886248	3.225004	2.456039	3.315283	3.851161	5.858545	5.290331	4.623400
ENSG00000251039.2	0.0	0.964050	0.019441	13.843790	10.693110	0.662579	8.418996	0.087787	1.183326	1.795281	0.513434	25.794088	0.967750	0.572966	4.283715	0.030338	0.264741	15.382597	9.011139	31.606964	29.137388	3.218100	7.266685	48.012115	4.147237	0.0	4.879894	0.493191	32.701500	5.993822	7.160741
ENSG00000088832.16	61.165844	74.626045	93.932816	125.449791	109.824814	109.548813	127.133049	122.307419	91.856392	127.866302	194.857285	142.947266	101.949127	89.613510	198.559052	153.445251	167.304855	204.589661	122.515633	83.696083	98.829010	84.496895	157.244141	116.666855	199.933411	89.167068	194.014145	181.817657	85.473358	154.880630	166.112473
ENSG00000100364.18	35.980675	14.059145	47.516708	30.218430	4.566502	27.618578	44.378658	74.545036	12.261142	46.051533	11.759041	21.006802	32.213211	18.014109	28.622004	33.046520	19.460472	25.690100	12.105661	21.858232	26.419844	21.694639	16.379774	17.380722	17.265013	4.345964	31.432907	57.282566	27.796217	34.805096	23.670097
ENSG00000065000.15	33.558292	20.238710	37.682972	27.057123	16.827261	21.487640	32.257240	30.798000	49.843193	37.334290	30.615328	26.765890	39.008316	19.536839	26.680412	32.775829	30.619133	29.958860	25.156033	21.170708	32.878616	25.532593	20.614958	29.989645	30.457846	7.671047	34.202652	25.544476	20.690374	23.817232	22.457434
ENSG00000115289.13	6.504193	5.710287	11.972981	7.803186	8.425283	7.562568	4.255648	9.829360	8.351501	5.888604	6.779013	6.637125	9.865997	6.831228	3.658196	4.408643	7.449189	12.591376	6.065258	8.551956	8.488770	4.842752	3.981249	3.403256	3.872602	13.314541	6.314586	5.229454	9.724348	5.351792	6.926722
ENSG00000139436.20	6.135795	6.201956	6.342944	14.595249	9.493306	9.933840	9.055002	15.382083	9.813277	17.886585	7.234603	11.967211	10.016335	11.993846	11.667316	8.641264	10.540792	9.428928	12.548429	6.637153	12.558804	9.206857	16.605095	14.114467	17.727301	5.806244	18.823521	12.694134	11.729457	14.600702	12.987548
ENSG00000143740.14	11.680895	8.298275	26.592907	9.842431	7.780238	17.651066	25.392242	21.754740	14.870349	12.986978	11.989759	8.364794	13.428406	10.392031	9.834926	14.686364	11.861623	29.477913	11.351906	12.378608	9.789901	11.416399	10.514596	10.860569	11.368978	12.774350	12.950686	12.437399	10.076160	13.688936	10.527576
ENSG00000087903.12	69.160263	15.743668	0.663051	4.823799	1.365964	5.872460	4.240943	1.663531	9.247150	2.941566	7.937470	0.882076	5.587857	1.732952	0.340580	5.418215	7.307642	3.371624	20.054461	0.994378	4.814178	51.310360	11.396424	3.277182	1.095342	4.252226	5.321578	11.613881	6.772863	11.035676	2.708509
ENSG00000181381.13	2.836779	1.430989	2.289280	9.526816	9.055481	0.579690	1.224987	4.141418	5.441686	16.927315	0.286049	1.127667	2.521710	1.799025	1.857959	1.691480	1.769581	1.073000	2.324205	0.723971	2.625318	3.572798	2.387097	3.477974	4.968246	0.035786	4.386278	4.574139	13.081055	1.630227	2.649371
ENSG00000204869.8	0.017311	0.0	0.0	0.0	0.0	0.0	0.342739	0.0	0.0	0.0	0.0	0.0	0.517182	0.0	0.0	0.0	0.000000	0.0	0.0	0.0	0.0	0.0	0.0	0.0	0.0	0.0	0.000000	0.000000	0.0	0.000000	0.0
ENSG00000136146.14	13.160817	13.329953	15.328920	17.019678	14.097336	10.264837	15.122276	15.091156	16.572765	16.151611	16.542761	11.508885	18.643238	20.867823	19.488121	17.683325	20.624142	19.675955	25.401129	9.552422	15.142605	21.848465	15.639282	9.315155	18.289278	56.206776	23.253658	16.333202	15.963923	21.573690	20.394705
ENSG00000116337.15	8.099612	6.211126	6.412601	10.298832	6.582389	11.244126	7.185110	17.933462	17.397955	8.947030	4.415759	9.703519	8.040892	14.582422	5.617870	9.910614	9.290919	10.397725	6.529781	4.219431	12.730033	3.608619	8.694018	10.718384	12.103545	1.054408	11.712491	11.887410	13.563483	5.517570	9.081680
ENSG00000112118.18	14.281308	10.003336	16.409626	16.520884	7.671560	18.455126	30.500750	18.368797	23.599113	25.645990	83.138000	23.281754	25.786169	30.470957	25.894136	61.169857	32.042534	31.863531	17.732641	13.173446	17.363512	16.604834	20.294224	20.515249	24.760305	80.917412	32.606564	18.553995	24.810833	23.263884	20.176386
ENSG00000169744.12	0.000000	0.574462	2.681174	26.444702	1.498712	4.857619	4.687483	1.812979	1.260147	5.599913	10.110442	13.295221	0.523644	0.720703	23.523924	11.711067	11.601047	5.719950	19.591022	0.553743	9.893500	8.141969	24.258883	1.170787	18.263136	1.060105	13.554809	7.969568	0.088927	25.841429	31.127131
ENSG00000269791.5	0.000000	0.000000	0.000000	0.0	0.0	0.0	0.0	0.0	0.000000	0.000000	0.0	0.000000	0.000000	0.527735	0.0	0.0	0.0	0.000000	0.000000	0.0	0.0	0.0	0.0	0.0	0.0	0.0	0.0	0.000000	0.000000	0.0	0.000000
ENSG00000162620.15	4.533773	1.815463	0.000000	0.176522	0.0	0.0	0.115122	0.520119	0.675931	0.041371	0.809775	0.0	0.417857	0.815511	0.435691	0.240478	0.340949	0.000000	1.840021	0.000000	0.769041	6.292986	0.171703	0.0	0.141540	0.622881	0.218181	0.770368	0.797384	0.866517	0.219896
ENSG00000106560.10	3.944100	4.018547	1.023102	21.043766	4.168742	1.608065	2.914113	32.150074	9.952055	10.061862	2.677345	14.711895	4.952353	18.395311	11.891928	3.426838	8.044387	6.802403	12.483884	2.010582	10.635669	6.820150	14.673841	13.589467	23.945393	2.138494	20.690479	8.946707	17.917799	13.147863	17.614771
ENSG00000153902.13	0.834375	0.000000	0.176431	5.360669	0.601943	0.351818	0.272650	0.789278	0.134742	1.992954	5.079172	2.806706	0.160694	0.000000	6.173574	2.122158	2.315582	2.682096	2.420935	0.059508	1.258446	2.107101	9.250031	0.066797	1.874340	0.000000	3.872979	2.456882	0.021867	5.475997	9.130262
ENSG00000165525.17	9.716778	5.901762	5.390221	8.993774	2.356521	4.195839	11.911275	3.861547	8.833268	6.270313	4.124967	3.727650	7.187724	3.064039	5.428259	5.450140	5.768247	7.899670	7.683069	5.438311	8.355409	10.016991	5.925583	5.524286	5.410892	2.533962	5.548446	6.241116	5.759027	11.834126	5.829547
ENSG00000144668.11	0.911214	0.347149	1.046032	3.709647	0.156286	3.352806	5.583825	2.053548	3.949617	2.147343	4.244023	3.149972	0.317888	0.235992	5.275406	2.688096	3.600975	1.848064	3.811982	0.356947	4.050764	2.614348	10.336519	0.913595	2.547891	1.333940	6.681526	5.739454	0.520425	10.593937	8.903674
ENSG00000145982.11	18.714041	5.776284	6.546586	5.899336	1.717269	6.484918	7.664945	8.628194	6.690803	12.410956	9.999448	4.327046	3.816668	6.221008	6.358658	9.575800	8.432931	7.735488	9.476296	3.748360	6.462832	15.931135	7.556414	8.482211	6.392758	5.677932	8.277196	7.756694	6.282979	10.388668	7.673216
ENSG00000275722.4	0.0	0.0	0.0	0.037705	0.0	0.0	0.0	0.0	0.0	0.0	0.0	0.0	0.000000	0.0	0.0	0.0	0.0	0.0	0.0	0.0	0.0	0.0	0.0	0.0	0.062950	0.0	0.000000	0.0	0.0	0.0	0.0
ENSG00000027697.13	40.922928	39.122871	13.920577	64.794464	40.263023	21.369801	60.837868	35.738972	43.384495	30.625648	16.267359	43.245831	41.149078	15.780910	40.208584	32.674023	36.929371	35.488571	35.950203	25.867783	42.091618	41.524265	40.539402	29.529175	34.357475	31.248217	41.370564	56.531040	60.310455	49.375473	65.322044
ENSG00000152061.23	20.535318	11.599059	3.329760	10.971988	1.915140	6.897318	5.960864	13.149372	18.919863	9.508951	11.872836	14.980871	13.881922	10.840656	7.334850	11.490973	8.455606	9.914031	14.600686	3.784837	9.776775	25.941162	10.984197	7.749225	12.232097	3.367584	11.925475	13.285315	11.442701	15.600018	14.306295
ENSG00000108344.14	39.522518	24.731052	51.413128	42.154266	22.290565	30.925716	73.170830	34.956726	58.643955	56.956173	47.378006	48.636505	64.407028	57.422535	37.987106	63.740486	46.033981	62.227242	54.361855	55.235668	45.492851	32.948109	28.106300	38.804783	47.038307	69.165337	50.648785	49.847977	59.668701	34.010952	33.015324
ENSG00000178462.11	0.285721	0.256645	0.000000	0.000000	0.0	0.0	0.126490	0.0	0.087985	0.103939	0.069657	0.0	0.463324	0.0	0.241442	0.000000	0.153546	0.041690	0.320354	0.0	0.250976	0.457641	1.369449	0.0	0.0	0.0	0.125715	0.062984	0.0	0.608759	0.169225
ENSG00000111412.5	5.322573	2.746812	4.517576	8.934827	5.138991	4.313278	5.559344	3.664593	8.499168	6.740883	4.161962	5.639718	6.728855	6.195819	3.509659	5.228082	8.016628	5.092730	5.763097	5.593647	5.152399	5.872481	3.038510	4.531608	4.508588	4.304705	4.130031	3.588161	7.431118	5.149446	6.052327
ENSG00000186827.10	0.106014	0.829567	2.170449	7.389905	4.005260	8.706100	2.691457	3.445185	8.323065	7.945858	4.735633	16.154242	0.997556	3.048230	2.271361	3.394529	6.018758	3.005977	3.151669	0.000000	16.904276	0.675884	1.229481	25.549273	15.922705	0.713160	26.774775	5.097491	5.584103	4.450418	10.195727
ENSG00000179295.17	13.728499	8.747694	11.837960	26.309679	7.343699	17.079153	19.784447	13.161214	13.283376	21.272226	15.341645	11.630051	38.617336	17.117857	16.736565	24.940062	19.407639	18.575602	21.296949	19.731186	12.531047	18.772881	25.420589	15.916369	19.139463	8.411970	15.772855	14.612423	18.402256	20.600887	20.249226
ENSG00000143355.15	0.0	0.0	0.0	0.032427	0.0	1.005988	0.000000	0.000000	0.075058	0.000000	0.006660	0.000000	0.0	0.0	0.000000	0.0	0.0	0.0	0.000000	0.0	0.034053	0.000000	0.0	0.000000	0.043999	0.0	0.0	0.0	0.0	0.0	0.059075
ENSG00000145777.14	0.578201	0.829258	0.0	0.698779	0.273915	0.587150	0.638457	0.000000	0.070524	0.139896	0.289905	0.076382	1.174087	0.000000	0.757815	1.064995	2.778577	0.390399	1.151627	0.026234	0.328124	1.689868	0.467578	0.000000	0.314959	2.149509	0.821881	0.394215	0.467694	3.397511	0.727297
ENSG00000196396.9	20.309975	16.716452	18.879519	30.072386	11.684994	10.486663	41.124390	34.083138	19.822155	36.263958	16.894606	19.858377	25.708473	20.873838	14.121176	20.930450	18.622803	14.811259	16.031372	13.710433	22.449291	14.823144	15.070570	20.217007	28.787689	5.508762	28.754005	22.429098	25.650782	19.678556	19.041513
ENSG00000198553.8	39.947418	15.076063	0.090610	1.705624	0.612174	3.579144	0.231611	0.116833	4.375165	0.914108	0.653697	0.000000	0.483543	0.495865	0.649738	0.289336	4.696208	2.532099	19.794006	0.770892	1.858355	44.659443	6.696606	0.823783	0.143223	0.755058	2.706027	4.868853	5.266615	9.704719	0.117905
ENSG00000180043.11	0.474928	0.0	0.0	0.184100	0.288260	0.000000	0.212954	0.0	0.000000	0.0	0.087022	0.000000	0.0	0.0	0.000000	0.0	0.085315	0.0	0.0	0.0	0.000000	0.0	0.0	0.0	0.0	0.000000	0.0	0.0	0.000000	0.000000	0.0
ENSG00000163704.11	25.106331	3.630154	0.418329	0.856162	0.432199	2.177687	0.903189	1.078862	4.264222	1.079848	2.201502	0.950044	0.952176	0.675593	0.733413	1.950849	2.023054	2.227397	4.940368	0.388369	2.399856	12.302272	3.695158	0.816291	0.732342	0.533223	1.962440	2.745975	2.485910	3.552427	0.872999
ENSG00000160679.12	34.890850	24.389748	51.577782	30.548681	32.563419	32.833725	32.371895	33.546856	40.462532	37.048214	36.229530	29.621460	33.704517	43.872562	28.082222	33.839199	31.394970	49.790623	38.077702	29.659256	25.049662	33.614380	18.649393	27.954086	29.066971	36.051491	29.263826	26.925655	27.559647	32.049038	37.756371
ENSG00000253293.4	0.133208	0.765321	0.588976	1.420794	0.271499	1.861619	2.830568	1.122554	1.501454	0.700073	4.523268	1.602222	5.642307	1.094837	0.812101	0.000000	1.128612	6.519989	2.652151	3.581094	0.225282	0.000000	0.000000	0.116696	1.322141	6.565089	0.073638	0.051133	0.128332	0.342019	0.628223
ENSG00000163945.16	4.558735	1.656771	3.966335	4.768891	2.756476	1.122071	2.953414	0.650892	4.596421	3.365854	1.998797	0.956216	1.687995	1.491772	0.385069	2.389460	1.225370	2.534308	2.215314	1.874705	0.987728	1.830873	0.589030	1.295645	1.302920	0.294969	1.783621	1.352129	2.766802	1.232107	1.408852
ENSG00000145536.15	0.000000	0.000000	0.169336	0.115761	0.0	2.966118	0.432162	0.000000	0.232855	0.494447	0.072668	0.000000	0.0	0.0	0.090659	0.470072	0.094146	0.060814	0.034309	0.0	2.804375	0.0	0.019939	0.000000	2.596048	0.000000	0.000000	0.418592	0.000000	1.884622	0.156816
ENSG00000277535.2	0.0	0.0	0.0	0.0	0.0	0.0	0.0	0.0	0.0	0.0	0.0	0.0	0.0	0.0	0.0	0.0	0.0	0.0	0.0	0.0	0.0	0.0	0.0	0.0	0.0	0.000000	0.0	0.0	0.0	0.0	0.0
ENSG00000159208.15	10.248236	9.711085	0.915719	0.840408	1.606997	2.073651	7.719803	1.136809	6.287965	5.371637	15.362247	4.130957	6.195195	1.204119	1.344977	7.668303	2.562289	8.765377	0.470182	0.635316	5.761201	3.346052	1.492788	0.000000	0.823108	16.864323	4.401061	1.982099	5.806579	2.496251	6.705311
ENSG00000102786.14	4.313867	4.746452	3.321110	6.088375	1.591755	1.714079	3.994926	5.754282	4.337790	6.005804	3.279791	1.891936	6.977695	5.688130	5.727448	5.340213	4.526308	4.566483	5.637611	1.665968	2.537578	6.121614	4.112058	3.432646	6.043251	2.038822	4.966770	5.229805	4.508187	6.560264	5.761322
ENSG00000170482.16	61.058262	5.300462	0.000000	2.198027	0.000000	0.000000	0.000000	0.000000	2.270790	0.090132	0.000000	0.000000	0.000000	0.000000	0.000000	0.000000	1.559846	1.279011	5.953334	0.000000	0.000000	14.147861	5.442935	0.300816	0.000000	0.000000	0.270052	0.673165	4.046405	4.313580	0.122061
ENSG00000115866.10	19.154123	14.022472	32.766693	25.657398	14.821482	12.728930	23.507658	16.034847	30.001556	43.208202	22.937187	20.629232	37.430202	27.641413	20.778194	20.799465	23.656832	19.844643	25.546291	12.288539	22.839827	23.865738	24.489534	18.945950	18.647453	23.102468	21.522366	20.655989	39.058983	28.522564	22.272182
ENSG00000196263.7	0.806492	0.278926	0.073874	1.414206	0.253277	0.396005	0.558613	0.000000	1.198179	0.467097	0.596248	0.110818	0.052541	0.079411	0.306333	0.300209	0.414066	0.276210	0.536286	1.180386	0.722829	0.978739	0.784878	0.108932	0.214231	0.261968	1.121224	0.181363	1.006804	1.085612	0.859451
ENSG00000203908.3	0.0	0.000000	0.0	0.0	0.0	0.0	0.0	0.0	0.0	0.0	0.0	0.0	0.0	0.0	0.0	0.0	0.0	0.0	0.0	0.0	0.0	0.0	0.0	0.0	0.0	0.096468	0.0	0.0	0.0	0.0	0.0
ENSG00000028277.21	1.399272	2.102104	0.291997	4.440732	3.263211	0.767092	3.427560	5.852103	2.566311	2.668849	1.399922	5.875821	0.556051	11.454943	2.244789	5.423606	2.254245	4.095225	2.759756	5.002622	7.857496	0.569902	1.405420	8.836275	6.755294	0.615593	5.518374	2.703646	3.610454	2.451092	3.827981
ENSG00000169756.16	21.389185	11.954084	4.456821	9.459179	6.508057	5.922328	15.811187	15.000198	13.553397	16.941994	5.244828	7.861970	12.265265	7.415670	11.827458	20.080038	12.790608	13.024797	16.899658	3.932878	9.228422	23.009075	14.482822	12.159905	19.772686	3.134408	14.041222	14.545846	26.581358	17.238546	9.087372
ENSG00000122642.10	30.813789	10.736844	52.207851	47.102386	20.348866	64.077347	151.004257	34.523376	39.993511	53.076054	32.560497	47.541279	70.437225	11.809561	43.878754	61.066460	41.720760	63.835789	40.087418	31.251947	34.433949	32.512909	65.187233	23.507309	30.005865	6.924506	29.434845	59.452168	10.449478	66.260139	46.418877
ENSG00000173988.12	0.647636	0.096175	0.0	0.000000	0.0	0.0	0.0	0.000000	0.128500	0.068902	0.000000	0.000000	0.0	0.0	0.0	0.000000	0.237349	0.0	0.000000	0.0	0.676036	1.903874	0.000000	0.0	0.000000	0.515072	0.000000	0.157729	0.459708	0.100697	0.0
ENSG00000283697.2	0.025134	0.000000	0.000000	0.000000	0.000000	0.000000	0.000000	0.000000	0.000000	0.000000	0.000000	0.000000	0.000000	0.000000	0.000000	0.014977	0.000000	0.000000	0.000000	0.000000	0.000000	0.000000	0.000000	0.000000	0.000000	0.000000	0.000000	0.000000	0.000000	0.000000	0.000000
ENSG00000150636.17	0.658439	0.000000	0.551860	4.075329	0.586201	1.146409	2.007744	1.523708	0.476519	2.197928	3.657020	3.259243	0.286723	0.000000	3.880945	7.574582	1.330787	3.071483	2.492908	0.608432	3.814357	0.800030	3.519972	1.011394	8.653149	1.238346	9.263959	3.005748	0.811295	3.321377	8.691980
ENSG00000164099.3	30.733328	6.089064	0.829161	3.432571	0.0	5.519726	18.608467	0.966556	3.001155	1.569352	1.012345	3.070585	13.545630	3.094332	5.589530	2.304635	9.894674	6.472874	10.418035	0.900063	2.484879	22.297029	5.888439	0.245325	0.339978	0.000000	4.238510	16.170238	4.831707	12.781247	1.518787
ENSG00000196659.9	15.255011	4.624484	1.709406	1.518457	0.322716	1.756677	1.382280	0.666746	2.281341	1.190150	1.502441	0.424457	3.517459	0.696629	1.366946	1.439650	2.930638	2.164507	8.442483	0.368788	1.083294	22.267073	3.253937	1.853858	0.546295	1.635783	1.814827	3.713343	2.018243	4.496211	1.489525
ENSG00000183549.10	0.000000	0.178982	0.120063	0.673421	0.000000	0.101027	0.090051	1.467470	0.245622	0.508565	0.054974	0.482780	0.0	0.124416	0.000000	0.679787	0.658055	0.478919	0.124966	0.000000	1.494164	0.0	1.178583	0.491906	2.710752	0.000000	0.044184	0.000000	0.000000	0.582973	1.554188
ENSG00000270339.3	0.001158	0.001916	0.013773	0.002224	0.472404	0.004601	0.029281	0.786961	0.051714	0.0	0.044436	0.061904	0.018531	0.012689	0.0	0.005278	0.002179	0.002989	0.0	0.006060	0.006558	0.002116	0.093658	0.028633	0.002416	0.036932	0.055245	0.019074	0.002248	0.094420	0.002193
ENSG00000183134.4	0.000000	0.221078	0.000000	0.607305	0.000000	0.000000	0.000000	0.018795	0.227554	0.181551	1.446874	0.000000	0.056500	0.480329	0.235505	0.135466	0.360481	0.112427	0.207984	0.000000	0.201245	0.119570	0.691678	0.000000	1.893766	0.000000	0.140520	0.416847	0.000000	1.500986	1.415910
ENSG00000166002.6	7.225874	7.376576	17.984303	16.391630	20.618904	14.287924	16.193047	17.864017	17.715395	18.287582	27.026031	14.420476	13.808726	28.925808	14.857709	18.437263	21.401649	13.744460	26.755430	22.789227	36.131664	7.472569	11.751852	9.374823	29.109800	57.493313	22.000755	7.773499	16.328548	12.170061	24.224901
ENSG00000086205.16	3.728694	0.426276	1.143176	0.557610	0.000000	0.892597	1.450050	1.081569	0.523391	2.131141	1.113048	2.728642	5.196444	0.000000	9.171437	2.787450	1.610221	3.447081	2.131231	0.000000	1.306193	3.261600	2.297176	0.407049	1.104262	0.598921	7.036393	0.939044	0.466225	1.856252	6.773240
ENSG00000198816.6	13.944516	4.197841	28.677452	9.236129	17.252499	32.747925	6.931868	34.173443	31.292273	17.705498	34.185158	27.098591	27.956938	4.857167	20.634119	34.545410	22.230780	24.871668	16.770407	3.203743	29.535530	16.515484	34.573277	5.282052	17.348480	23.157024	25.418095	29.293291	8.726325	2.854306	28.087471
ENSG00000105612.8	24.685429	8.875271	16.016323	25.540916	10.481756	15.503680	28.646730	28.803986	16.388365	23.858789	22.527861	15.284781	35.593491	13.024013	17.109795	23.444328	20.942286	27.083599	18.861616	13.603943	34.693169	17.595510	18.043941	14.610113	31.580519	19.185280	20.854958	17.285675	19.999439	18.190748	19.035442
ENSG00000182957.15	19.108032	4.487340	5.603951	7.432648	1.581603	4.902558	5.524187	4.644711	6.029205	4.141760	1.587166	4.235179	1.608445	8.187629	2.030050	2.638858	2.954741	5.014963	7.873567	2.231905	2.185151	13.567358	3.851162	4.514553	7.876913	1.586418	8.907628	3.107262	4.933154	6.346899	5.967311
ENSG00000154813.9	5.710800	4.907657	4.618765	6.154993	3.376200	4.218765	3.385709	6.048124	4.494805	4.702479	2.716960	3.774006	4.869390	4.027850	4.642944	4.232609	4.537288	4.239423	7.425535	4.197532	5.396845	10.030051	5.625339	4.086117	6.958897	3.930107	6.834249	5.275369	8.241467	6.319475	7.339600
ENSG00000196642.18	49.092289	24.326366	27.024405	32.246655	17.966997	28.631372	23.778246	35.359303	38.314491	22.841942	62.048950	28.447594	25.406122	20.901939	30.096962	45.328876	35.848152	32.562592	28.335060	30.581703	32.026630	34.098011	28.130308	48.574104	28.195621	26.239611	29.168449	40.710236	37.435543	29.060604	33.588238
ENSG00000092847.11	4.660811	2.319374	2.186368	3.955088	1.153827	2.497192	3.435827	3.146626	3.729359	3.019307	6.234424	2.370770	5.866787	2.969277	2.842604	5.248324	2.810605	3.058337	1.078154	1.857853	3.252729	3.612266	3.696957	2.627729	3.328216	0.841780	2.731837	2.969519	3.700692	4.890939	3.160974
ENSG00000170469.10	19.796999	8.374413	1.632970	0.742252	2.399308	1.571905	1.650416	3.531069	2.968023	1.159565	1.645993	0.272707	1.235374	1.554228	2.263714	1.840825	3.220401	3.146212	5.575552	1.560113	2.670329	12.751047	7.128567	3.189185	2.203353	4.767891	2.519023	4.382291	5.346381	4.421315	1.723596
ENSG00000095139.13	40.040688	17.649727	43.718159	38.272945	14.754191	18.122108	74.603966	23.905987	34.471691	33.902058	24.260201	27.524946	40.958210	27.112276	28.961391	41.561718	42.515747	29.011259	37.268562	28.657408	29.949663	40.335678	34.570999	23.119022	43.719734	12.971908	37.327709	26.780928	41.258617	38.151318	25.070862
ENSG00000159450.12	0.077507	0.091459	0.016847	0.027513	0.000000	0.075880	0.097651	0.535913	0.034708	0.164479	0.022064	0.073178	4.728271	0.000000	0.041778	0.048754	0.069525	0.033699	0.041727	0.043446	0.332939	0.026368	0.018075	0.061751	0.035612	0.000000	0.067760	0.083874	0.018260	0.042663	0.059556
ENSG00000162836.11	4.757787	2.083571	7.743812	2.748660	1.647163	2.433127	3.690072	3.048121	7.314558	1.195600	1.125676	1.869288	2.386646	4.098555	2.231410	1.410023	4.167106	2.285039	3.240467	4.327347	1.968857	2.765915	1.267913	1.398775	1.204207	0.611714	2.160380	1.609714	2.327471	1.237330	1.919211
ENSG00000109189.12	5.150659	2.267069	1.243755	1.954661	0.268206	0.468272	3.557577	1.209551	1.414292	1.354899	1.046193	0.677461	3.665217	0.652438	1.667520	1.951458	2.502187	2.047233	2.677817	0.690302	1.205258	3.364495	1.527526	1.130402	1.564266	0.754546	1.762120	1.649934	2.116746	2.692167	1.378647
ENSG00000187690.3	0.0	0.0	0.0	0.0	0.0	0.0	0.0	0.0	0.0	0.0	0.0	0.670534	0.042651	0.0	0.0	0.0	0.0	0.0	0.0	0.0	0.0	0.0	0.0	0.044311	0.0	0.0	0.029593	0.0	0.062368	0.0	0.0
ENSG00000112335.14	64.340569	36.402737	22.851271	50.856194	22.786118	31.566309	46.239273	66.263725	38.531013	46.245705	28.552462	37.130520	47.928310	35.426701	47.250385	42.778561	40.213615	51.478626	72.548149	37.841972	40.883671	96.178185	82.975372	62.770054	62.183060	64.216812	48.153175	48.759548	84.972435	60.624264	64.869385
ENSG00000169239.12	3.881036	1.140090	1.732106	4.965891	1.791306	2.435694	2.016361	0.691141	1.624890	1.576741	1.647698	1.487648	0.740476	4.902349	2.676383	1.096934	1.856495	2.288196	1.434858	0.853272	1.809729	5.232828	3.001419	1.974491	2.248611	0.434820	1.487424	2.111539	1.310222	4.494920	2.275651
ENSG00000135898.9	0.090870	0.137572	0.073794	0.581223	0.698962	0.137007	0.190856	0.261100	0.250747	0.146851	0.070145	0.599212	0.445317	0.780248	0.266405	0.037791	0.227035	0.126421	0.287939	0.406452	0.615762	0.065148	0.335844	0.462751	1.032655	0.118196	1.353606	0.211376	0.194217	0.413569	0.729554
ENSG00000160209.18	19.940601	13.435957	36.788494	30.440590	48.329258	25.407253	20.153246	23.203167	37.351536	25.723478	11.274207	25.167318	8.544373	14.327016	22.415718	17.080353	23.336460	12.463254	24.044088	34.779148	18.664213	13.010911	10.063327	14.781605	15.833973	3.502547	19.667938	19.840725	22.578394	12.435899	15.451059
ENSG00000130299.16	4.687378	2.943503	3.206980	5.577892	2.631584	2.986557	5.244984	2.476782	7.747985	4.310106	5.888914	6.248339	3.821868	3.424576	2.503258	5.518146	3.982510	4.032553	6.054651	3.514549	4.654570	2.629132	1.426893	2.294454	2.550774	5.608473	3.186417	3.398113	5.086781	2.354331	3.067801
ENSG00000156206.13	29.849409	6.842623	0.000000	1.300710	0.0	3.599290	0.191461	0.000000	3.363626	0.819382	0.874049	0.109825	0.553981	0.0	0.000000	0.121611	7.711584	1.265067	12.714825	0.000000	1.294990	37.364323	6.018576	0.081306	0.873334	0.0	2.950804	7.569191	3.394513	4.708784	0.624808
ENSG00000198420.9	5.008049	2.840282	5.355880	9.659811	1.262594	8.495197	7.581049	5.082202	6.389434	7.271647	4.908170	4.634524	6.925467	3.403916	6.336895	9.726160	5.904358	7.739908	6.096616	2.943689	5.205988	7.168729	10.899158	2.898098	8.112285	2.811068	6.735459	7.819839	5.916717	9.810750	8.406902
ENSG00000068976.13	0.048836	0.310822	0.045675	1.463940	3.267076	0.000000	0.203767	0.196171	0.217548	0.184086	0.505575	0.078039	0.031794	0.000000	0.921720	0.415840	0.111706	0.052635	1.931968	0.000000	1.204890	0.269636	9.780228	0.233073	0.214181	0.128752	0.340870	0.222822	0.267576	1.355119	2.220647
ENSG00000196383.6	0.0	0.0	0.0	0.0	0.0	0.0	0.0	0.0	0.0	0.0	0.0	0.0	0.0	0.0	0.0	0.0	0.0	0.0	0.0	0.0	0.0	0.0	0.0	0.0	0.0	0.0	0.0	0.0	0.0	0.0	0.0
ENSG00000158869.10	18.399843	71.977539	38.592926	193.737991	686.434265	35.079201	61.969227	505.524475	145.363190	227.540192	31.067846	245.757065	22.071508	35.754513	65.665405	72.980721	109.746758	74.519569	82.997498	81.975449	314.881134	29.145386	93.065224	353.400330	392.623505	40.019772	303.179779	95.859230	439.946106	52.071148	122.893822
ENSG00000198829.6	0.540140	0.231823	0.020014	0.542995	0.242911	0.162857	0.281185	5.847034	0.686659	0.917207	0.000000	0.549173	0.149730	2.631761	0.140373	1.872809	0.343988	0.519292	0.204116	0.263402	1.133579	0.372876	0.282176	0.170869	1.399758	0.0	1.006086	0.090810	1.802724	1.304878	0.424940
ENSG00000204019.4	0.0	0.0	0.0	2.219619	2.765548	0.791705	0.0	0.0	4.584638	0.0	0.000000	11.693908	8.819894	0.0	0.0	0.0	9.962648	0.0	13.540827	35.935120	0.743104	0.0	0.0	4.823078	0.0	0.0	0.0	0.0	4.951742	0.0	0.262559
ENSG00000162873.14	2.802802	0.364512	0.226768	0.085320	0.000000	0.401884	0.459188	0.127502	0.053974	0.451633	1.338256	0.556217	1.041388	0.471440	0.361739	4.129615	1.018791	2.102201	0.021996	0.203275	1.799596	0.254645	0.210389	0.131643	0.408552	2.452887	0.339856	0.759294	0.622218	0.719435	1.647658
ENSG00000168282.5	17.130684	12.284027	16.119884	12.690700	4.585205	9.628461	19.749109	12.262383	11.424829	22.794397	7.553558	9.535659	17.597536	6.667703	11.227977	15.608729	13.028133	19.891397	16.154955	8.662410	14.486258	17.438459	10.535336	9.523240	16.742912	14.246239	17.228647	15.703682	16.946175	13.829177	12.662775
ENSG00000196539.3	0.0	0.0	0.0	0.0	0.0	0.0	0.0	0.0	0.0	0.0	0.0	0.0	0.0	0.0	0.0	0.0	0.0	0.0	0.036142	0.0	0.0	0.0	0.0	0.000000	0.0	0.0	0.0	0.0	0.0	0.0	0.0
ENSG00000162607.12	7.538935	5.017822	3.424160	6.753995	0.980412	3.975287	5.493869	5.786457	8.216778	9.900527	18.139885	4.618827	12.793537	7.469374	14.154553	17.097860	5.624749	3.943949	9.011489	3.180489	4.839335	15.693248	6.194414	8.377757	7.663240	32.698986	6.567135	5.768831	21.087448	12.819105	10.486770
ENSG00000078549.14	0.0	0.0	0.0	0.421191	0.0	0.000000	0.000000	0.038829	0.024060	0.056770	0.000000	0.078108	0.000000	0.0	0.257782	0.079543	0.027701	0.047252	0.112780	0.000000	0.180252	0.421078	0.746890	0.010593	0.084073	0.0	0.582540	0.175350	0.009713	0.332381	0.260354
ENSG00000163728.10	2.452353	2.888270	6.266969	3.799518	2.184609	0.761885	2.292597	1.982085	5.350081	2.263955	2.636113	2.071623	3.990415	3.490618	1.470466	2.928925	1.408873	2.305602	1.493057	1.336784	2.200386	3.620217	1.535852	1.708696	1.051841	2.542807	2.580505	3.910229	4.017307	2.413694	2.853605
ENSG00000168785.7	3.943821	6.464863	1.135973	2.652826	1.130635	3.794816	9.755156	16.499844	11.868606	4.456868	3.950998	2.345843	27.216124	1.846314	5.118431	7.497689	3.390082	2.369399	1.751848	2.871203	3.630049	1.351917	2.135969	2.010983	4.742980	4.729137	5.721906	11.999045	7.428691	4.057018	6.616433
ENSG00000021645.18	2.473616	0.263379	0.091860	0.375885	0.219115	0.380295	5.506087	0.000000	0.401604	0.338889	1.232149	0.402717	2.838965	0.0	0.369494	0.954166	0.397520	0.524674	1.868345	0.0	0.231440	1.253314	3.871622	0.061382	0.200378	0.156888	0.499557	1.007794	0.484801	1.790358	0.345068
ENSG00000187713.6	16.297138	9.014572	13.233543	16.069263	8.526694	14.554428	12.733954	17.196487	20.714502	17.266623	21.916990	19.205229	16.306253	18.001129	16.713215	18.303293	19.150396	20.387606	17.295841	10.489152	15.685986	15.392101	13.640666	11.612481	14.775367	31.699255	17.144175	20.838350	17.006325	15.968694	19.239887
ENSG00000158604.14	39.865902	19.382595	38.842308	42.566296	22.450180	31.221853	26.355993	32.841618	84.516724	35.859989	26.134411	23.479721	37.925529	25.301474	25.146893	24.699808	33.384087	47.733459	37.807293	39.341129	32.000862	38.526295	23.188049	18.650532	16.520065	29.635590	21.171988	24.854631	30.565666	27.616699	34.658619
ENSG00000213585.10	55.747601	49.869308	114.225586	57.119225	30.107037	41.030216	43.632748	55.435627	51.399323	89.625343	55.028572	46.062546	79.751953	130.098572	65.565834	67.160370	94.709099	68.201370	102.941452	112.429543	53.653801	68.771645	45.285583	74.787643	66.531464	52.660938	65.835068	56.377583	109.996506	42.864902	41.796513
ENSG00000196406.4	0.0	0.0	0.0	0.0	0.0	0.0	0.0	0.000000	0.0	0.000000	0.0	1.257985	0.0	0.0	0.0	0.0	0.0	0.0	0.0	0.0	0.0	0.0	0.0	0.0	0.0	0.0	0.0	0.0	0.0	0.0	0.0
ENSG00000143367.15	5.726457	3.649678	11.196321	8.462602	3.730959	5.765277	21.563837	2.533393	12.238153	12.827328	10.743697	1.622430	18.967905	5.101801	2.337800	12.299331	7.520930	4.955116	7.524599	7.107053	1.994286	4.245070	2.679024	4.686781	3.218146	8.462696	4.715161	3.917171	7.393617	3.491923	2.777280
ENSG00000189144.13	0.876065	0.307002	1.199581	1.602148	0.0	0.646973	2.624133	1.538277	1.624057	0.511252	0.203357	0.587802	6.406014	2.410646	0.646255	0.739854	1.003821	0.795322	0.791026	0.605649	0.512547	1.071005	0.241234	0.866828	0.869873	0.796757	0.346177	0.659258	1.078237	2.264152	1.652542
ENSG00000173531.15	3.647441	1.625598	0.720377	3.356647	4.721941	0.709235	0.953472	0.149935	3.960141	0.772994	1.819741	1.575497	0.253679	0.653668	0.213860	0.173775	0.836559	0.306721	1.122810	1.637215	2.083776	0.403156	0.078785	0.177284	0.123169	1.265619	0.633481	0.383139	3.373236	0.410319	0.811900
ENSG00000163866.8	9.429155	8.834832	7.717218	10.353310	4.512350	12.309692	6.954149	13.396804	9.191465	12.862700	13.323457	7.190999	8.581831	17.768110	14.225543	11.679397	12.423484	14.277638	9.621023	5.336074	7.739281	6.840463	8.041407	9.767927	13.402401	16.414759	15.115339	9.432547	12.420780	14.461818	10.580251
ENSG00000118491.9	0.047938	0.0	0.0	0.0	0.0	0.0	0.000000	0.0	0.170557	0.0	0.0	0.000000	0.000000	0.0	0.0	0.0	0.0	0.0	0.0	0.000000	0.0	0.0	0.000000	0.0	0.0	0.0	0.0	0.000000	0.000000	0.0	0.000000
ENSG00000176040.13	1.579626	0.155452	0.000000	0.058231	0.000000	0.0	0.381188	0.0	0.117075	0.0	0.000000	0.0	0.000000	0.000000	0.0	0.000000	0.157968	0.197183	0.141796	0.0	0.000000	0.701441	0.0	0.000000	0.0	0.0	0.000000	0.096563	0.195848	0.185598	0.021912
ENSG00000206536.1	0.0	0.0	0.0	0.0	0.0	0.0	0.0	0.0	0.0	0.0	0.0	0.0	0.0	0.0	0.0	0.0	0.0	0.0	0.0	0.0	0.0	0.0	0.0	0.0	0.0	0.0	0.0	0.0	0.0	0.0	0.0
ENSG00000118363.11	19.136858	25.397034	40.468338	34.597565	31.733398	26.734745	31.030920	24.968004	24.219660	54.736210	19.946640	59.555904	27.125429	40.591476	36.634743	40.590927	28.962364	43.668537	56.541309	44.658455	42.573704	28.343349	25.168642	42.421375	31.398640	44.932465	33.564869	32.383877	37.299709	62.525055	43.205105
ENSG00000176256.10	0.000000	0.000000	0.000000	0.000000	0.000000	0.000000	0.000000	0.000000	0.000000	0.000000	0.000000	0.000000	0.000000	0.000000	0.000000	0.000000	0.000000	0.000000	0.000000	0.0	0.000000	0.000000	0.000000	0.000000	0.000000	0.000000	0.000000	0.000000	0.000000	0.000000	0.000000
ENSG00000101977.19	0.0	0.0	0.0	0.0	0.0	0.409361	0.033633	0.000000	0.075923	0.136290	0.000000	0.0	0.0	0.0	0.0	0.0	0.0	0.000000	0.0	0.0	0.0	0.0	0.0	0.000000	0.013024	0.037899	0.000000	0.066062	0.391020	0.000000	0.0
ENSG00000135999.11	7.082188	3.594651	9.353131	7.121177	1.760804	4.854030	5.852569	6.144953	6.613625	7.763567	10.187864	3.477617	7.358664	6.013002	4.946139	9.356717	6.428635	5.777027	7.371392	3.338019	6.614122	11.939884	7.565925	5.593388	5.161565	7.864863	7.364084	5.946632	7.187806	10.667526	7.970538
ENSG00000185947.14	4.593616	4.068027	2.427206	4.205545	8.649961	1.421962	3.477285	4.573420	5.223503	4.405384	1.600321	2.383784	6.978249	4.449041	2.883125	2.459954	3.274316	2.615130	5.498394	1.446584	2.504826	7.151507	2.401685	3.364367	6.376364	3.638679	6.904163	3.297832	16.664099	4.426952	4.697710
ENSG00000170265.11	3.887617	5.315748	8.259852	9.694728	3.337570	13.693649	20.463749	12.688958	15.841638	14.049609	14.174554	9.333673	16.558378	9.441828	8.864304	5.682584	3.531838	14.304247	7.195222	4.936150	10.353820	6.360532	6.756278	9.287909	7.624735	4.631088	10.627892	12.726996	7.785272	9.201866	9.851655
ENSG00000011638.10	11.962729	7.314221	9.004913	7.897977	2.016770	9.691172	9.446380	9.255412	27.057882	4.588365	8.150479	5.166636	28.889542	6.377461	6.272923	8.085052	17.368818	8.647892	6.223490	5.617032	4.936705	7.048951	8.988414	2.671732	4.790082	3.850590	7.096272	6.222168	4.521470	18.491749	10.807184
ENSG00000179029.14	36.551498	11.559515	5.145463	11.691832	6.716389	10.944167	2.646053	6.219632	9.902529	6.814635	7.839830	4.724004	3.446511	2.478367	4.794103	5.356097	10.349547	5.388694	16.195663	5.412170	4.963938	47.122883	10.365229	1.215731	6.552069	12.657083	6.307895	9.848191	7.990701	10.070599	4.314080
ENSG00000184954.4	0.0	0.0	0.0	0.0	0.0	0.0	0.0	0.0	0.0	0.0	0.0	0.0	0.680289	0.0	0.0	0.0	0.0	0.0	0.0	0.0	0.0	0.0	0.0	0.0	0.0	0.0	0.0	0.0	0.0	0.0	0.0
ENSG00000268988.1	0.0	0.0	0.0	0.0	0.0	0.0	0.0	0.0	0.0	0.0	0.0	0.0	0.0	0.0	0.0	0.0	0.0	0.0	0.0	0.0	0.0	0.0	0.0	0.0	0.0	0.0	0.0	0.0	0.0	0.0	0.0
ENSG00000203778.7	62.150276	14.899613	0.758495	3.730049	0.000000	11.191401	4.617043	2.093996	13.405986	7.374829	3.680839	2.814379	1.068235	0.497055	2.833382	5.780141	9.160089	6.050213	21.028730	0.994750	4.235114	60.104496	6.710746	0.666706	2.503279	25.213232	3.408703	15.620248	10.331258	8.452666	3.126917
ENSG00000115649.15	21.987787	18.028187	69.571899	40.208687	33.375179	33.320183	28.977654	53.886768	33.189423	31.916245	33.154415	33.435558	20.361706	58.499062	28.496586	35.873375	38.853355	25.077307	27.113951	20.789196	26.952682	21.957859	28.180851	25.576641	23.536047	25.709246	33.659966	29.399706	21.932432	29.984055	36.796551
ENSG00000111652.9	32.997494	30.622589	34.033047	31.103012	15.615778	26.851694	23.231827	31.345238	32.990986	33.788334	19.573452	33.460583	59.119358	12.806888	39.792839	25.812546	27.073357	70.277359	38.057224	36.962708	36.794758	30.025579	29.370518	24.554586	31.404245	38.614155	32.285786	32.600048	22.038744	24.432665	24.802311
ENSG00000133265.10	114.644699	51.023975	28.909790	21.282558	17.710894	31.637951	33.709995	20.767927	32.753170	25.320753	32.127441	37.525238	24.538723	39.152470	18.987698	26.340189	34.905945	48.544937	56.448406	26.297482	21.761133	116.472641	27.084171	19.556581	9.421471	36.793716	31.946438	36.248268	23.388775	25.183363	16.988962
ENSG00000270170.1	12.017927	16.064939	11.640313	8.940649	7.609588	13.922366	18.132338	10.495543	19.319231	8.983471	30.944313	19.344488	31.373510	23.140471	10.814326	21.941690	13.855106	32.541573	11.499748	12.152575	12.931917	8.739212	7.851765	11.744143	10.181870	39.770119	13.139152	11.054577	18.015680	9.460809	12.900498
ENSG00000196156.4	0.0	0.0	0.0	0.0	0.0	0.0	0.0	0.0	0.0	0.0	0.0	0.0	0.0	0.0	0.0	0.0	0.0	0.0	0.0	0.0	0.0	0.0	0.0	0.0	0.0	0.0	0.0	0.0	0.0	0.0	0.0
ENSG00000196289.7	0.0	0.0	0.0	0.0	0.0	0.0	0.0	0.0	0.263955	0.205311	0.0	0.0	0.0	0.495647	0.0	0.0	0.0	0.0	0.0	0.0	0.0	0.0	0.0	0.0	0.0	0.0	0.0	0.0	0.0	0.0	0.0
ENSG00000135446.16	14.831999	21.304914	47.569138	29.222990	21.049084	29.609041	46.579342	36.126839	38.823395	68.440811	78.600471	41.825642	91.614944	43.290932	34.013966	73.140274	37.942665	81.585701	20.705761	22.554899	33.415348	16.043385	35.721767	39.870934	50.724354	178.855820	44.098743	37.964367	69.551865	30.554697	34.299061
ENSG00000073150.13	10.548437	3.981825	10.773341	2.008867	2.256740	2.414682	4.770730	8.108992	7.103346	12.473869	3.099379	5.476779	1.876775	10.734855	1.330247	3.287025	1.746242	7.740878	3.802819	7.107001	1.415140	0.893067	0.749530	1.018010	2.208192	3.196973	1.358582	2.388774	1.900372	2.120523	6.093679
ENSG00000250424.4	0.608831	0.000000	0.000000	0.605518	0.000000	0.000000	0.000000	0.000000	0.000000	0.000000	0.000000	0.000000	0.000000	0.000000	0.126701	0.000000	0.000000	1.227401	0.000000	0.000000	0.000000	0.761388	1.240720	0.000000	0.324856	0.000000	0.000000	0.485281	0.000000	1.240079	0.000000
ENSG00000132432.13	14.231766	73.867645	54.672958	29.914927	47.924099	51.120674	238.674133	83.482666	85.488792	26.489365	31.112934	47.068478	641.926880	55.366062	48.110161	45.917427	43.656067	73.765472	83.725456	55.137714	49.591000	62.646221	28.698408	36.639877	35.857967	117.748444	36.886124	96.540421	69.069725	39.228111	66.627037
ENSG00000146416.17	17.617880	10.849480	19.635351	17.085426	9.836577	17.186792	15.827998	19.790192	20.844559	14.834419	12.135681	8.987050	37.942211	12.661007	12.849958	15.088186	19.405867	12.938191	20.658382	18.186813	13.678877	25.919615	23.151764	16.404110	7.886940	18.663465	13.932075	23.163702	20.365360	15.328151	14.521293
ENSG00000135709.12	4.099060	1.374910	1.229004	1.896701	2.826900	1.476841	5.203747	5.200197	3.244675	3.571795	1.271549	2.426414	2.379497	1.689215	3.183479	2.909836	3.643382	5.204843	2.067590	2.285859	4.593346	7.949900	2.326921	4.643273	1.841860	0.459431	3.965399	2.386934	2.217125	1.829516	1.428826
ENSG00000136110.12	0.0	0.0	0.0	0.077255	1.353131	0.000000	0.0	0.0	0.000000	0.737684	0.0	0.0	0.0	0.000000	0.000000	0.000000	0.000000	0.0	0.0	0.735972	14.544580	0.000000	0.0	0.0	0.000000	0.0	0.0	0.0	0.0	0.0	0.0
ENSG00000255833.1	0.010613	0.000000	0.188115	0.386523	0.000000	0.000000	0.101810	0.627262	1.078927	0.630807	0.000000	1.203195	0.000000	0.706956	0.318599	0.080629	0.090704	0.055506	0.020600	0.000000	1.266235	0.000000	0.000000	0.615119	3.827624	0.0	2.407724	0.082061	0.761430	0.000000	0.268912
ENSG00000143379.12	11.896968	7.311976	15.707688	14.571348	8.751656	9.190845	18.371603	10.629589	16.557789	12.192812	14.071467	9.771602	17.235109	12.907446	10.711916	11.799913	9.137285	12.766837	8.956448	10.362734	8.077924	12.858458	9.825027	10.668973	9.124023	8.931516	11.649570	11.588485	8.641977	12.424253	9.200591
ENSG00000113456.18	2.626179	3.013187	4.269403	2.686844	0.669862	3.201872	7.839923	2.587258	4.245991	4.407257	5.693964	1.850967	2.573242	3.562668	1.949623	4.162418	2.545532	5.131406	3.031327	1.682815	2.525293	3.064192	1.970119	3.006305	2.431645	17.503096	2.599624	2.201943	4.792219	3.826736	3.018119
ENSG00000170516.16	0.0	0.0	0.0	0.186619	0.0	0.000000	4.880351	0.0	0.0	1.469656	0.0	4.560721	0.0	0.000000	0.0	0.0	0.0	0.0	0.832859	0.808831	0.0	0.0	0.0	0.0	0.0	0.0	0.0	0.0	4.444622	0.0	0.0
ENSG00000274764.5	0.0	0.0	0.0	0.0	0.0	0.0	0.0	0.0	0.0	0.0	0.0	0.0	0.0	0.0	0.0	0.0	0.0	0.0	0.0	0.0	0.0	0.0	0.0	0.0	0.0	0.0	0.0	0.0	0.0	0.0	0.0
ENSG00000166148.3	0.999455	0.336086	0.139336	0.223183	0.000000	0.582999	0.189975	0.289467	0.056206	0.896846	0.515168	0.538011	0.665820	0.0	2.007364	1.350235	1.287668	0.862186	2.174516	0.072244	0.595434	0.771481	1.998865	0.051261	1.519240	0.076205	4.160722	0.925018	0.491360	2.061863	1.079746
ENSG00000171121.16	0.255238	0.306139	0.084555	0.131280	0.120699	0.083175	0.430871	1.318657	2.054765	1.024588	0.798563	0.257731	1.987732	1.779015	0.992294	0.552395	0.909181	1.875296	0.254057	0.257480	0.705875	0.617731	0.909839	0.071894	0.077271	2.890315	0.834067	0.394909	1.558746	1.759330	0.203052
ENSG00000125885.13	2.608346	0.732441	1.613522	2.213899	0.412557	0.959250	6.698142	1.745872	3.336977	2.362267	5.214697	1.271837	5.073525	2.250764	1.372633	2.735884	1.478357	5.478558	2.120642	1.201127	0.631900	2.434047	0.425205	1.544233	0.932274	2.554654	1.702188	1.606854	5.787933	2.424498	1.442084
ENSG00000166033.11	9.044841	8.231754	69.291962	28.960234	14.925808	88.819084	58.866573	52.455097	8.875765	49.545246	48.544621	80.083725	25.698959	3.005036	56.953472	104.048706	63.947132	65.561584	28.084908	13.867661	123.634293	15.854561	64.639061	17.029657	87.168175	10.248076	93.213203	64.777740	2.814420	81.461494	145.573120
ENSG00000182670.13	23.966955	15.159707	21.141634	16.870153	3.694525	23.233482	17.628700	9.960382	14.679142	11.708952	31.383257	10.953543	16.819723	16.892118	14.061804	18.042868	20.187199	13.872406	17.375439	8.812143	13.261795	24.565552	17.644152	7.323709	19.073977	8.485729	13.726974	11.558227	16.417044	21.453575	14.814545
ENSG00000122378.13	21.149433	22.926546	23.872541	18.632330	8.786576	17.545376	39.474407	25.076708	18.349865	17.251787	19.623095	14.479324	56.629005	8.690118	18.888632	36.382301	37.790874	31.562523	24.426155	10.919381	14.928796	18.323668	25.279411	11.507919	14.058999	14.724304	32.989365	25.090117	19.804264	25.000925	9.071784
ENSG00000126953.5	1.764432	2.215964	1.919669	2.150991	0.308017	2.098174	2.614308	5.170065	3.649876	2.177720	1.976887	2.022724	4.335837	3.811387	3.814163	2.714758	3.555374	3.031980	2.318603	3.203905	1.278807	2.500988	1.240894	2.752694	1.903975	4.113532	2.589939	2.294008	5.394649	3.063829	2.173440
ENSG00000068784.12	4.666508	2.104132	6.422878	4.152127	0.648021	2.619915	4.377625	5.628941	3.518782	5.252794	3.300446	3.138800	4.532158	5.021108	3.794286	5.730186	4.501058	3.273308	4.363081	2.323992	3.753988	6.753057	6.005433	3.461498	5.115164	2.581657	4.284001	4.061201	2.436159	5.120426	4.690310
ENSG00000255690.2	0.255607	0.536533	0.748191	1.853548	0.469708	4.920907	2.099922	0.652476	11.566093	1.288452	2.264530	2.263189	5.634335	0.116831	1.459854	2.327206	1.341648	1.023732	1.426418	0.125243	2.503723	1.257765	3.162737	0.070279	2.056288	0.159334	0.859731	1.540549	1.016321	2.529440	4.346167
ENSG00000176971.3	0.222013	0.960438	2.500272	9.730907	1.955820	9.178803	1.497608	0.0	0.532375	6.846194	0.889901	11.013124	0.250664	0.0	5.388515	4.903745	2.268218	1.737463	1.335997	0.0	8.766762	8.099132	14.481390	0.121787	3.226968	0.146824	2.817048	1.619070	0.187068	4.076995	10.288225
ENSG00000228083.2	0.0	0.0	0.0	0.0	0.0	0.0	0.0	0.0	0.0	0.0	0.0	0.0	0.0	0.0	0.0	0.0	0.0	0.0	0.0	0.0	0.0	0.0	0.0	0.0	0.0	0.0	0.0	0.0	0.0	0.0	0.0
ENSG00000060558.3	27.262711	26.513908	2.761389	13.693887	27.068995	13.013000	19.699980	32.819740	19.830544	22.357513	1.608344	12.365705	24.224981	2.497887	11.913135	17.728781	25.923475	26.151165	13.881618	18.719234	17.764050	21.576010	7.358426	42.971004	17.062130	0.711778	32.162598	25.916513	32.764656	10.988535	7.172538
ENSG00000172638.12	6.742956	4.702752	26.173801	41.983437	32.435680	82.338440	48.945900	3.941791	16.920937	27.735762	19.543186	44.880238	1.496775	2.471853	27.572733	42.554062	34.749649	28.668501	23.563814	4.100389	95.568939	16.308779	50.040928	2.158054	57.048229	0.456542	43.105141	49.239548	2.668907	41.089870	41.788170
ENSG00000172057.9	30.169184	18.117083	29.676750	29.214911	12.677769	38.563873	41.745827	15.439228	61.876476	25.127352	39.212223	41.174934	25.088461	35.794903	34.403400	36.495533	50.224682	35.207088	32.544987	27.295906	24.036171	24.021923	33.627399	12.439067	20.130804	20.785484	43.746105	30.657883	21.203913	36.158909	37.649208
ENSG00000101928.12	6.340070	3.925748	7.051264	3.225857	1.205948	3.423893	8.125152	2.808414	4.321589	2.196274	4.026049	1.943826	3.778641	2.261006	4.944032	5.079407	5.438837	3.421428	6.841288	4.597689	3.963491	7.980288	1.414983	2.911496	3.159696	4.105968	3.556533	3.182761	4.775502	5.421873	3.867187
ENSG00000145741.15	282.407837	299.281586	710.957581	290.092163	162.482834	242.442673	177.786392	279.540253	302.316223	318.492615	326.317108	211.604355	312.080872	475.381439	473.848846	292.373779	445.235321	310.266266	428.831207	333.905182	269.082733	424.659973	371.734619	369.211700	263.152863	881.518250	354.559021	358.329773	494.846008	378.522949	343.051453
ENSG00000235942.2	0.0	0.0	0.0	0.0	0.0	0.0	0.0	0.0	0.0	0.0	0.0	0.0	0.0	0.0	0.0	0.0	0.0	0.0	0.0	0.0	0.0	0.0	0.0	0.0	0.0	0.0	0.0	0.0	0.0	0.0	0.0
ENSG00000100147.13	6.092872	1.947288	2.312155	2.379060	0.995370	1.577273	5.823123	3.351372	3.044756	3.731834	1.645308	2.558296	4.550781	8.525493	3.444919	3.443972	2.520557	3.306257	2.924160	1.182338	2.290264	5.334254	2.009604	1.409405	2.525940	1.557051	2.258754	2.643618	2.782905	4.310763	1.741767
ENSG00000170445.12	27.259161	19.048409	38.981319	28.030697	8.438852	21.145983	13.086299	31.331614	20.575819	38.727703	22.485582	26.103924	21.232630	29.991806	27.160322	35.605431	32.488998	28.237616	26.534510	23.439888	19.464827	33.742611	29.638151	27.004265	22.623339	22.563904	35.622070	29.257393	26.309294	28.003813	29.328928
ENSG00000130700.6	0.0	0.0	0.0	1.080502	0.000000	0.000000	0.399607	0.0	0.084880	0.121504	0.000000	0.000000	0.0	0.0	0.191704	0.0	0.045929	0.179395	0.997887	0.000000	0.669470	0.178066	5.881627	0.0	0.177378	0.0	0.000000	0.134134	0.0	1.499027	0.688669
ENSG00000283324.1	0.122835	0.0	0.0	0.030147	0.0	0.0	0.0	0.0	0.000000	0.0	0.0	0.0	0.0	0.0	0.0	0.0	0.0	0.0	0.000000	0.0	0.0	0.125503	0.000000	0.162852	0.0	0.0	0.000000	0.182849	0.0	0.050877	0.0
ENSG00000183778.17	0.285211	0.042337	0.0	0.466940	0.075677	0.455977	0.145964	0.196312	0.103307	0.035684	0.265433	0.0	0.030657	0.521356	0.749614	0.027075	0.283091	0.098829	0.431240	0.185933	0.031578	0.030302	0.034562	0.039715	0.0	0.189635	0.192010	0.089346	0.033332	0.367853	0.0
ENSG00000155592.15	1.604089	0.386970	0.895191	0.861839	0.175221	1.177497	0.888658	0.820564	0.909231	1.501251	1.762637	0.388368	1.139079	1.162926	0.876490	1.262352	0.823615	0.640354	0.793750	0.471737	0.643408	1.133961	1.181172	0.564539	0.637099	0.984133	0.609080	0.791352	0.818127	1.082010	0.894751
ENSG00000072041.16	0.337970	0.598753	0.027807	0.0	0.0	0.000000	4.629037	0.0	0.011715	4.417624	0.013761	0.062014	7.486724	2.216955	0.385540	0.457495	0.526572	2.882354	0.828728	0.000000	0.000000	1.000792	0.056501	0.027901	0.022224	0.144934	0.357211	0.155896	5.823019	1.336814	0.0
ENSG00000187726.8	66.859016	14.514299	3.106904	5.532744	7.147222	4.824410	2.213820	0.000000	7.853453	0.954269	0.880268	0.275151	0.510837	0.0	0.000000	0.864025	5.481081	3.763238	18.244761	5.019048	3.169160	28.042658	5.833293	3.671000	0.080696	0.000000	2.240398	6.355673	6.108843	10.638677	0.427453
ENSG00000111696.11	1.698477	1.050481	1.102852	0.555744	0.321560	0.699131	0.601047	1.388583	0.769351	1.160244	2.122096	0.142563	4.030673	0.976279	0.567099	1.359023	0.688633	1.342655	1.077378	0.656351	0.513731	1.960411	0.796619	0.429157	0.471856	0.419527	0.400042	0.689033	1.928143	0.640422	0.547069
ENSG00000188293.5	1.378476	5.589957	0.340294	0.0	0.0	3.716134	2.374138	0.0	0.000000	0.0	0.0	2.854083	0.125831	0.0	19.255405	0.376607	33.358311	1.068377	0.0	0.000000	0.000000	0.000000	0.0	0.0	0.0	5.603723	0.000000	0.975290	0.0	0.000000	0.639991
ENSG00000183850.13	0.017741	0.000000	0.0	0.107172	0.0	0.0	0.995419	0.111939	0.753736	0.000000	2.426481	0.0	0.0	0.0	0.000000	1.789550	0.090314	0.0	0.0	0.000000	0.142997	0.109067	0.0	0.0	0.0	3.803182	0.007700	0.0	0.820117	0.013701	0.074144
ENSG00000102316.16	158.259323	46.171673	38.251423	62.724197	19.473465	71.753357	76.091835	52.652794	37.799164	46.033436	43.850502	49.981247	21.374878	17.202032	56.193043	94.006836	67.151398	58.856670	70.648903	26.993959	62.867615	107.540154	96.271164	13.635060	61.700535	50.301483	57.337219	55.848724	47.170704	82.238892	85.966286
ENSG00000126790.11	4.292793	0.970625	5.857628	3.895262	3.050167	3.277870	2.596363	4.777956	5.222027	5.897378	1.604102	3.305852	4.060520	1.701122	1.696281	3.236983	3.467027	5.050255	3.575271	2.021327	3.050434	1.140250	3.107201	0.993321	3.260013	2.486449	3.276886	3.733988	2.139879	3.285899	3.252643
ENSG00000108381.10	0.005844	0.000000	0.0	0.626668	0.000000	0.086997	0.062778	0.000000	0.000000	0.070799	0.035465	0.097525	0.000000	0.099129	0.337482	0.000000	0.034654	0.023488	0.397585	0.000000	0.241643	0.204723	0.571099	0.000000	0.000000	0.000000	0.141421	0.235372	0.000000	0.202991	0.616637
ENSG00000157933.9	10.798926	11.717293	19.688471	26.957842	18.831505	24.769388	24.777452	22.843811	17.799463	33.397541	15.944135	20.697859	11.202625	14.556103	19.885199	23.468090	24.071722	17.221613	16.225904	12.056947	25.507137	17.357878	28.380674	18.615904	23.416616	1.428840	21.741297	20.243740	18.209980	31.434082	29.023418
ENSG00000178691.10	5.027431	4.595756	3.519024	5.273521	1.433256	2.296892	6.770289	4.357553	7.156225	6.501183	8.819406	3.597718	12.921636	9.760518	3.499094	8.202670	4.847451	5.928884	7.053953	4.015202	4.048438	8.628792	3.610557	4.890541	5.275709	15.157464	4.384451	3.764147	13.432566	7.965431	5.906631
ENSG00000204366.3	8.418188	2.694937	1.082636	2.518163	0.000000	2.529215	6.205747	1.424376	3.848604	2.109010	9.428603	3.990584	3.337337	1.708635	2.281580	7.894808	3.467992	4.296554	4.562799	0.703213	1.664264	4.637732	4.411833	1.931340	1.593298	3.570361	1.626069	3.006935	3.111379	3.207983	2.047590
ENSG00000177105.9	17.936590	41.242191	35.486698	55.284374	88.597839	38.088192	26.092842	113.646362	40.045277	58.435360	31.586868	61.963490	27.870686	56.453033	39.344574	43.852928	44.324574	36.238186	31.904501	40.481136	67.126114	16.725119	36.810116	110.096283	93.184883	16.222063	98.119019	69.779305	54.558144	35.175423	51.830910
ENSG00000180488.14	2.596095	1.201809	1.043505	3.343740	0.586817	1.077389	1.727674	1.559574	2.378458	4.540389	0.561508	0.675136	2.512102	1.157763	1.612693	2.219679	2.056532	1.179593	3.380505	1.139137	0.883819	4.096851	1.955916	0.602150	1.260846	1.267221	0.884417	1.076120	3.348845	3.015831	2.381299
ENSG00000266338.6	1.242394	0.838205	1.582212	5.319485	2.893621	2.060183	2.770014	4.566174	8.564725	3.147804	1.407726	2.449928	2.672390	2.113207	1.908388	2.270124	2.184971	2.986842	1.887712	3.623112	3.353703	0.943740	1.652357	1.764063	3.442996	0.516858	3.213559	2.534762	2.657945	1.877506	1.779488
ENSG00000185960.13	0.0	0.0	0.0	0.000000	0.0	0.0	0.0	0.0	0.0	0.0	0.0	0.0	0.0	0.0	0.0	0.0	0.0	0.0	0.0	0.0	0.0	0.0	0.0	0.0	0.0	0.0	0.0	0.0	0.008788	0.0	0.000000
ENSG00000267168.1	0.099546	0.000000	0.000000	0.348174	0.000000	0.000000	0.000000	0.000000	0.000000	0.296702	0.000000	0.138114	0.267258	0.000000	0.000000	0.000000	0.000000	0.000000	0.241232	0.616891	0.000000	0.163655	0.188127	0.000000	0.000000	0.000000	0.291514	0.132421	0.006990	0.154338	0.000000
ENSG00000178425.13	9.779654	3.520938	6.031619	3.102568	0.846076	2.653783	4.634564	2.689013	3.545243	2.453159	1.999916	1.405268	6.735813	2.610278	3.835956	2.103408	3.903506	2.456638	8.061808	1.855002	2.602556	11.977791	4.558619	1.614705	2.949707	3.412371	3.140926	6.289330	5.414999	6.038693	3.746110
ENSG00000165916.8	62.973980	50.438305	48.980240	56.240051	39.989502	84.118149	124.727158	81.250580	41.545612	73.904747	112.667343	69.751144	80.190811	123.065804	71.297005	100.783768	82.500648	73.443840	71.062225	52.479321	79.069138	73.463928	81.920418	48.681446	64.469772	184.432312	89.361107	61.311199	71.221375	54.899364	67.276894
ENSG00000164086.9	9.925303	10.014340	3.944337	10.422395	4.545364	9.042288	9.630632	11.149405	6.824543	17.052799	5.743806	7.239027	15.379505	4.698945	11.292275	16.522057	15.020152	13.035017	6.518811	3.728011	10.604698	4.408447	10.134730	4.958296	11.371879	0.644427	16.913937	17.453751	15.463817	10.206558	15.938904
ENSG00000140090.17	0.012467	0.143154	0.010227	0.257344	0.099585	0.013550	0.064150	0.175852	0.086054	0.076535	0.019008	0.039612	0.018413	0.000000	0.100207	0.039585	0.063875	0.023460	0.055761	0.028214	0.111168	0.000000	0.202910	0.483541	0.313143	0.029896	0.156557	0.176565	0.189214	0.057446	0.117721
ENSG00000068796.16	19.233204	10.137315	6.408526	9.872783	2.980206	5.852193	8.239541	7.672672	13.061589	14.803922	12.161745	5.589612	15.725323	13.927122	8.023018	12.492659	10.779029	8.053988	14.438469	4.838858	6.423745	26.101673	10.577436	6.399806	12.796247	10.331439	12.012709	10.873902	24.338470	16.615601	7.776814
ENSG00000251012.1	0.000000	0.000000	0.000000	0.000000	0.000000	0.000000	0.000000	0.0	0.000000	0.000000	0.000000	0.000000	0.000000	0.000000	0.000000	0.000000	0.000000	0.000000	0.000000	0.000000	0.000000	0.078668	0.000000	0.000000	0.0	0.0	0.000000	0.000000	0.000000	0.000000	0.000000
ENSG00000132740.8	4.149428	2.369518	2.587602	5.269718	4.966639	2.854451	6.525103	3.898176	3.878449	5.156644	5.569819	3.903009	4.118965	3.197380	2.490528	3.702710	3.751541	3.801587	3.224536	3.432194	4.752760	2.116236	2.279461	2.515884	3.003671	1.873480	3.740388	3.457418	4.789778	2.880194	3.254942
ENSG00000158882.14	3.323867	3.113968	2.997165	5.406176	1.280780	10.264130	8.473683	8.751772	9.464713	7.508552	4.337865	7.093632	8.478740	8.375199	6.473687	6.429585	7.596377	17.440611	5.495612	2.531748	7.384679	4.158057	5.136794	6.341411	7.080820	5.836613	6.793663	5.962011	6.389323	5.459527	7.264428
ENSG00000173818.16	5.334984	3.865719	3.922556	5.828804	1.872975	5.849445	3.163209	4.384742	7.149398	3.396419	4.544437	2.492597	3.170319	1.476381	1.987558	3.860327	3.809135	2.742395	3.033825	5.810877	3.199103	3.250167	3.666325	2.017118	3.161292	2.536058	2.857388	4.932671	1.908093	3.094055	3.649659
ENSG00000101916.11	0.432005	1.000681	0.056021	3.866220	0.936741	0.206620	0.402858	3.391043	1.555078	2.662407	0.185892	1.144048	0.322896	0.377413	0.334502	0.278325	0.153551	0.397231	0.758786	0.887538	2.622344	0.503489	1.080903	4.782772	3.073302	0.619864	0.805641	2.206527	2.700696	1.394582	1.135465
ENSG00000118939.17	14.252118	25.286760	9.845155	9.700970	2.788854	13.609882	33.259701	16.266275	17.713074	18.575535	15.695547	22.887426	18.405485	24.078716	22.181677	23.222410	17.506155	18.582794	22.885708	8.960834	11.279090	19.159618	10.716666	10.463450	16.773943	33.984779	20.203156	18.344782	31.410427	17.322691	13.492447
ENSG00000214842.5	0.030864	0.053964	0.000000	0.0	0.0	0.0	0.124990	0.033755	0.000000	0.025561	0.0	0.0	0.149319	0.0	0.0	0.0	0.015273	0.049173	0.000000	0.174845	0.0	0.130447	0.000000	0.0	0.0	0.0	0.0	0.000000	0.000000	0.0	0.015393
ENSG00000157456.7	0.672715	6.538767	4.943093	2.749481	1.094380	4.697876	6.395840	8.645917	9.525070	32.185589	85.688652	9.666561	18.441849	28.055517	11.186487	17.927980	8.040319	11.560368	4.234592	5.728066	2.445385	3.695755	0.234928	8.073642	9.268587	101.800858	7.475625	7.274150	24.657677	1.198964	2.601110
ENSG00000255713.2	0.0	0.0	0.0	0.0	0.0	0.0	0.0	0.0	0.0	0.0	0.0	0.0	0.0	0.0	0.0	0.0	0.0	0.0	0.0	0.0	0.0	0.0	0.0	0.0	0.0	0.0	0.0	0.0	0.0	0.000000	0.0
ENSG00000009950.15	0.169004	0.565928	0.739034	0.448593	0.000000	0.000000	0.317699	0.046529	1.217475	0.062651	0.418304	3.218578	0.338423	0.279343	0.000000	0.0	0.545096	1.107139	0.576999	0.662529	0.086684	0.341363	0.000000	0.122436	0.000000	0.761929	0.017415	0.045497	0.305059	0.481208	0.091673
ENSG00000175175.5	0.825663	0.078749	0.018771	0.152722	0.000000	0.197804	0.045992	0.016005	0.133220	0.084592	0.954858	0.000000	0.083079	0.027502	0.000000	1.951309	0.234594	0.125033	0.743806	0.000000	0.082670	3.880043	0.169793	0.000000	0.035586	3.678889	0.037857	0.216111	0.122273	0.374302	0.138202
ENSG00000163512.13	12.767495	7.723691	7.264510	11.260272	7.224679	7.709439	9.519139	10.554883	10.160289	9.032469	6.131127	6.154984	4.990897	6.226962	8.789498	7.707103	9.249104	7.722378	14.511580	6.641788	10.961818	20.138441	9.806151	7.777548	9.048162	8.673518	9.653257	8.539246	15.268454	12.432464	11.908170
ENSG00000125944.19	41.548595	25.911211	25.108755	38.500153	7.180387	27.928078	48.467781	19.702393	36.873989	52.201775	72.666695	25.563820	60.666248	31.839317	39.749241	55.290855	33.722218	40.843674	36.657936	14.629931	39.087238	43.633701	33.840679	30.632923	45.489498	49.916363	37.779751	40.731808	40.214710	40.833427	40.951233
ENSG00000186815.12	10.459393	4.445592	11.426284	23.763979	17.836117	19.527361	11.897126	20.107595	31.761932	25.981697	7.826875	13.720646	12.563313	16.446291	9.273427	9.585126	13.512975	9.091401	12.799555	19.721863	17.037210	10.822820	16.552946	7.895553	7.028964	1.676226	10.783886	14.654302	17.506668	13.640022	13.649773
ENSG00000168412.6	0.062939	0.000000	0.532738	0.0	0.0	0.0	0.269380	0.0	0.139472	0.083346	0.0	0.0	0.0	0.0	0.0	0.302179	0.000000	0.646340	0.336511	0.218677	0.0	0.139563	0.000000	0.0	0.000000	0.0	0.0	0.355914	0.000000	0.159957	0.0
ENSG00000153157.12	0.039314	0.000000	0.058216	0.475817	0.179025	0.068763	0.446860	0.0	0.228454	0.125560	0.040014	0.000000	0.000000	0.059980	0.0	0.000000	0.000000	1.281655	0.044653	0.664130	0.000000	0.000000	0.000000	1.130206	0.054341	0.334624	0.000000	0.0	0.000000	0.000000	0.074364
ENSG00000223547.9	4.312911	1.094074	0.129416	2.629087	0.633534	1.191371	1.884480	0.990051	1.251223	1.612432	0.312266	0.515228	1.295277	1.456956	1.408288	2.028530	1.358075	1.319775	2.717164	0.646082	1.287762	4.056980	1.878796	0.685575	1.128935	6.018267	1.227642	1.746415	2.276495	3.878360	2.767709
ENSG00000149507.6	0.0	0.0	0.0	0.0	0.000000	0.0	0.0	0.0	0.0	0.0	0.0	0.0	0.0	0.0	0.0	0.0	0.0	0.0	0.0	0.0	0.0	0.0	0.0	0.0	0.0	0.0	0.0	0.0	0.0	0.0	0.0
ENSG00000092931.11	6.816350	4.488970	3.990333	6.103553	1.517950	4.466223	9.711689	3.905947	7.301878	11.541369	4.539335	1.947625	5.866284	3.279743	4.515473	6.595679	5.707959	6.075284	5.212390	2.510428	4.879134	8.947337	5.198965	2.327365	5.156643	5.939712	6.949221	5.538800	7.510055	8.878138	6.554156
ENSG00000154839.9	0.067752	0.462575	0.580124	0.318102	0.000000	0.256383	1.689706	0.916954	0.631419	1.406957	10.305826	0.817103	1.483689	2.388799	0.000000	2.545378	0.955517	0.813049	1.037921	0.912638	0.199645	0.181196	0.000000	1.033040	2.131216	5.441506	0.913116	0.687105	3.922063	0.453311	0.683446
ENSG00000139641.12	27.392473	10.018844	16.962851	37.781372	9.680624	24.628042	33.890903	21.342367	28.917694	59.466125	22.460308	18.411486	38.545048	29.928778	24.418026	40.307808	29.837585	25.616192	27.821054	16.302307	30.298670	26.508430	42.974766	24.064295	32.298031	12.545662	31.789896	29.413321	34.184059	35.881794	28.080515
ENSG00000110944.8	1.082060	1.650048	0.0	1.771576	6.832338	1.053426	1.674074	0.410379	2.401066	2.359658	9.471820	0.947637	0.518425	2.172701	0.000000	15.140020	1.648372	4.068693	0.814190	0.000000	0.751279	0.000000	0.282347	0.254228	0.000000	27.328075	1.203681	0.735865	4.085443	0.992070	0.425665
ENSG00000103449.11	0.013490	0.0	1.409096	0.191378	0.183522	0.160790	2.333802	0.000000	0.0	0.014839	3.811719	0.0	0.000000	0.0	0.000000	0.622179	0.091121	0.0	0.235024	0.320873	0.000000	0.0	0.0	0.026517	0.0	3.652917	0.142591	0.020740	0.0	0.114786	0.0
ENSG00000129355.6	12.095634	27.931355	3.890010	9.948667	6.159244	9.263405	8.958784	7.803732	8.297370	5.971612	77.508957	5.054731	10.045352	13.963273	6.241297	26.044260	10.035983	6.593708	7.248155	4.031263	8.431032	14.231112	4.630429	21.216959	18.992506	57.535797	10.896378	18.357574	7.093919	6.588634	10.650363
ENSG00000166166.12	5.852086	8.320021	7.893783	5.157168	7.947278	9.285457	11.417437	5.444154	10.931882	7.139451	7.681413	5.399050	7.101176	6.006936	4.584066	5.386283	4.636535	7.066955	6.825971	5.381205	7.143831	3.736573	6.010664	3.107811	3.708613	5.493176	7.067485	7.695988	6.341682	5.934086	6.562523
ENSG00000111684.10	22.426889	24.414545	16.617340	24.612955	8.303169	11.540238	14.722175	11.802656	28.993111	22.471479	11.851910	15.813046	54.471695	15.217172	36.484791	38.377659	24.604763	48.230312	25.658155	24.636709	13.312546	23.417278	18.510695	20.828447	18.218855	6.869437	20.995659	21.733049	18.957371	22.535490	13.998592
ENSG00000258724.1	0.000000	0.000000	0.000000	0.678319	0.000000	0.000000	0.000000	0.000000	0.000000	0.000000	0.000000	0.000000	0.000000	0.000000	0.147613	1.383502	0.000000	0.000000	0.000000	0.000000	0.000000	0.000000	0.000000	0.000000	0.000000	0.000000	0.000000	0.000000	0.000000	0.427469	0.000000
ENSG00000284308.1	61.989220	16.428617	0.595701	4.679286	1.650617	5.619926	1.972459	2.804159	11.272297	3.545955	5.225386	1.889449	1.145336	0.539001	2.089410	3.880691	9.975862	4.256942	21.761696	0.769379	4.804107	40.256294	7.626070	2.110314	1.824876	0.777174	5.154476	13.037247	6.553995	10.542628	2.267838
ENSG00000042429.11	4.961378	3.637679	2.269682	6.987586	0.000000	2.009992	4.198868	4.386532	5.589124	5.949600	3.739687	2.156917	6.932138	3.352638	2.448905	6.720614	5.923566	2.587392	6.187901	3.516043	3.505364	10.498017	6.226468	4.307692	3.070246	4.703508	6.196507	5.183082	4.758524	4.241245	4.528075
ENSG00000160472.4	374.886261	93.596977	0.0	32.039753	4.400124	47.990971	0.602772	0.000000	16.298491	5.383216	7.321713	0.0	8.551912	0.867521	4.894890	3.187584	73.806335	40.879585	185.110825	2.901343	28.547449	273.050873	123.171074	7.883816	0.000000	0.000000	45.586063	101.926987	5.124246	101.454132	2.498114
ENSG00000170312.15	5.142026	7.642719	4.003460	3.050248	0.480569	4.878902	8.612893	10.215251	8.767203	19.685474	37.224705	4.487508	21.388445	12.171192	6.111638	22.492271	7.715450	13.537894	7.895160	5.086265	3.161781	11.950050	1.571574	8.383750	9.731667	122.843025	6.727118	6.630134	30.210249	4.656441	3.268190
ENSG00000167996.15	1615.884277	1734.291504	1860.973145	2480.302490	8811.758789	2053.451660	2006.834473	3517.349365	2333.474365	2680.360840	1622.717285	2549.242920	991.610901	2794.552002	1597.580444	1577.179199	1628.588135	3150.233154	2286.708984	3213.904053	2955.196777	1425.393066	1677.746094	3586.901123	2998.512939	1730.910156	2526.261719	1760.846680	3540.874023	1073.675049	2524.419922
ENSG00000121749.15	10.521587	5.962721	6.751984	15.821424	2.263675	5.781828	7.150765	7.283114	7.884228	14.779110	10.300198	6.982994	12.816922	2.702892	11.571810	8.151357	9.602105	9.454312	12.867294	6.838821	7.090626	18.051418	12.668715	8.456598	10.580317	27.040895	11.797606	10.182564	14.930574	18.499073	14.646157
ENSG00000126561.16	12.805074	9.169403	3.933058	18.520039	9.368308	3.671700	5.841578	19.890532	7.099834	20.169292	5.166095	12.838277	4.993166	13.115084	8.910361	8.480829	10.494493	6.571635	8.418632	7.919958	16.417686	10.003332	12.809973	16.171474	22.010487	1.716097	28.031696	12.225847	12.010214	15.477619	16.426649
ENSG00000125740.13	2.700917	34.601753	1.268679	1.750022	2.788222	11.264436	1.293330	0.358552	5.256936	0.389451	8.695265	1.697463	1.070851	1.266300	3.695497	2.825208	3.867773	0.883232	0.522675	6.890736	2.378285	0.915464	12.472074	4.851796	0.797231	0.000000	39.467171	0.862257	10.707623	4.445566	1.704063
ENSG00000135409.10	0.281356	0.0	0.000000	0.000000	0.0	0.000000	0.000000	0.000000	0.100432	0.066383	0.0	0.000000	0.0	0.0	0.529660	0.000000	0.316617	0.000000	0.000000	0.000000	0.000000	0.552882	0.298209	0.0	0.000000	0.000000	0.037915	0.120623	0.000000	0.416532	0.214506
ENSG00000182557.7	2.279618	0.527692	0.089025	0.708588	0.000000	0.000000	0.036462	0.767618	2.450176	0.234030	0.000000	0.000000	0.045480	0.723328	1.334973	0.175250	0.735689	0.304874	1.303625	0.000000	0.071460	1.587989	0.542468	0.573386	1.328011	0.000000	1.284487	0.807047	0.207698	1.015081	0.699256
ENSG00000084674.14	0.000000	0.0	0.200654	0.000000	0.0	0.000000	0.007399	0.0	0.0	0.020754	0.007548	0.000000	0.006557	1.930540	0.023808	0.0	0.051072	0.008032	0.066759	0.000000	0.030197	0.026054	0.229220	0.190335	0.0	0.0	0.000000	0.022931	0.0	0.036542	0.025463
ENSG00000134817.10	0.032378	0.073344	1.713264	2.904724	2.463869	3.699797	4.582271	3.361945	0.981568	9.140995	10.836660	7.810196	0.502962	0.514840	52.385662	25.108658	32.488220	1.558100	13.119286	0.630404	2.348502	0.728984	26.787815	1.475126	26.475040	0.0	51.351692	13.294187	0.356862	59.965729	18.925669
ENSG00000212935.1	0.000000	0.000000	0.0	0.000000	0.0	0.000000	0.000000	0.0	0.0	0.000000	0.000000	0.0	0.000000	0.000000	0.0	0.000000	0.0	0.0	0.000000	0.0	0.0	0.0	0.0	0.0	0.0	0.000000	0.000000	0.0	0.0	0.000000	0.000000
ENSG00000113240.12	4.735551	3.954662	2.825094	4.408860	4.708818	1.900241	1.631964	2.427257	6.035428	2.471545	3.670986	2.722356	2.475102	2.448973	2.621562	1.605746	3.078289	2.031862	3.643140	2.530515	3.897184	3.510515	2.029627	1.624600	2.236349	4.477209	3.411856	2.772979	3.858079	4.875828	3.404273
ENSG00000005249.12	1.271387	9.562440	1.784805	4.990138	0.232269	3.961245	0.717048	2.879557	1.325076	2.118897	2.996050	2.304823	2.330012	0.522437	6.299468	1.436952	2.554297	3.032971	2.684318	1.219890	4.817548	4.572692	5.983568	0.636061	4.305524	3.012595	4.525390	4.882972	1.518823	6.114653	5.771448
ENSG00000172831.11	33.837826	30.977636	9.477589	13.733746	4.160555	13.398520	26.932642	16.410141	13.630020	8.854734	5.215839	8.011760	22.766970	16.782484	10.006751	9.456431	34.575367	16.718962	18.966473	7.505387	11.622725	21.427120	16.229420	8.561476	11.101415	1.865385	15.732591	17.368015	8.853260	12.366896	14.392740
ENSG00000158545.15	14.231667	10.656279	17.940060	21.969158	11.347015	13.849769	18.894733	16.249847	16.044388	17.530510	14.629636	14.662434	31.378174	25.380798	9.010004	17.159155	16.761007	18.976801	11.589961	9.411012	12.523044	16.050428	12.327140	15.042967	14.564389	10.780341	18.348425	13.236731	15.035402	13.774373	13.805981
ENSG00000147274.14	69.054695	46.275200	98.151062	60.971008	23.807816	37.428959	66.058365	54.217529	79.123611	64.596504	108.148460	49.462181	90.067078	82.115387	68.709396	85.239388	62.003273	73.319061	69.780182	31.608589	55.677761	71.001991	48.698853	53.124744	65.076141	313.258240	50.717819	59.963959	96.895027	78.981560	58.844761
ENSG00000075223.13	45.746387	9.441106	1.972967	18.198660	3.728917	21.806446	66.604973	3.617623	19.481117	13.448793	1.298400	4.712898	3.307814	0.828417	5.971381	13.623520	7.942270	15.233624	14.870182	5.290151	7.674264	38.190941	17.768349	1.021392	8.020090	0.072394	3.171634	32.682220	12.597505	23.112274	6.168618
ENSG00000178401.14	2.088147	0.389463	0.102857	0.135665	0.0	1.878733	1.601246	0.454947	1.761589	0.465710	0.745518	0.083404	0.021932	3.059344	0.323352	2.259025	2.472103	0.270120	1.423277	0.406146	0.668268	1.685932	0.260751	0.027027	0.357559	0.000000	0.203359	0.591615	1.133034	1.499365	0.137300
ENSG00000040608.13	0.189072	1.717866	3.409342	1.534036	0.740175	4.363995	5.896589	4.079889	8.021923	4.136255	2.957440	6.325945	3.992683	3.927106	1.854744	2.063722	2.609589	5.634357	0.986496	2.427949	1.153217	0.439593	0.463297	0.578422	1.467491	2.762812	1.020246	1.179522	1.090695	1.878744	0.960980
ENSG00000112659.13	8.693389	2.689522	0.913480	3.889256	2.795539	3.366233	6.491775	2.704425	5.410455	2.932045	5.438465	2.963322	2.460613	2.600778	3.107959	2.924904	3.663369	4.051153	3.300028	2.188648	3.384398	4.939269	4.114150	2.563449	3.225657	4.417386	4.326431	3.136404	3.791829	4.490129	2.540064
ENSG00000169203.16	3.635948	1.463367	0.901299	3.463777	3.675763	1.497823	2.312497	4.047539	7.472024	2.863896	2.921293	2.444403	1.839904	3.039376	1.069697	1.803269	2.336584	3.961445	3.290941	1.948647	2.316623	1.139716	0.000000	3.057921	3.436507	0.000000	0.000000	1.039546	5.093373	2.152078	1.559024
ENSG00000179222.17	63.514114	41.245827	45.747021	27.459614	6.392458	51.273029	167.627518	71.800880	41.421440	35.571281	22.790916	44.137531	100.268578	18.917025	52.804070	80.284363	57.028072	70.675880	43.847969	26.545933	53.131863	59.116817	49.150185	16.017220	56.217991	18.414959	49.170532	47.456001	39.264370	40.979893	45.149315
ENSG00000128394.16	4.998609	1.934028	1.508127	3.836420	3.235747	3.038818	5.856204	7.971705	4.899858	5.087011	4.292263	1.577738	6.253802	3.404769	4.588863	3.149228	4.236980	4.636218	3.228862	1.248674	4.790152	4.133096	3.901632	5.332689	5.814219	3.699842	7.724465	3.252098	2.874853	4.097654	4.459483
ENSG00000157064.10	0.290022	0.042593	0.261695	1.892317	0.105932	4.908625	0.350623	4.057620	4.371250	0.193857	1.237162	1.477883	0.122342	0.159827	0.965822	2.647760	1.493759	0.241856	0.850158	0.460852	1.128559	0.839932	0.937159	0.083170	0.163939	0.319585	0.955501	2.265043	0.044084	1.070271	0.602469
ENSG00000169084.13_PAR_Y	0.0	0.0	0.0	0.0	0.0	0.0	0.0	0.0	0.0	0.0	0.0	0.0	0.0	0.0	0.0	0.0	0.0	0.0	0.0	0.0	0.0	0.0	0.0	0.0	0.0	0.0	0.0	0.0	0.0	0.0	0.0
ENSG00000177212.4	0.0	0.0	0.0	0.0	0.0	0.0	0.0	0.003695	0.0	0.0	0.0	0.0	0.0	0.0	0.0	0.0	0.0	0.0	0.0	0.0	0.0	0.0	0.0	0.0	0.0	0.0	0.0	0.0	0.0	0.0	0.0
ENSG00000221840.4	0.0	0.0	0.0	0.0	0.0	0.0	0.0	0.0	0.0	0.0	0.0	0.0	0.0	0.0	0.0	0.0	0.0	0.0	0.0	0.0	0.0	0.0	0.0	0.0	0.0	0.0	0.0	0.0	0.0	0.0	0.0
ENSG00000119280.16	12.827032	8.279024	27.484158	32.661133	8.542316	32.897228	26.023058	4.660205	21.691402	17.879707	17.528271	16.402246	19.513832	7.231465	14.460093	25.947596	23.522867	30.089146	13.159218	7.470919	30.400442	13.905667	24.387684	9.287811	12.133400	6.064396	12.379585	12.091771	5.398792	28.031065	20.006010
ENSG00000138172.10	0.637645	2.237958	4.135532	15.556558	6.760237	10.037531	6.306186	23.275852	8.069382	20.242180	13.796534	16.905003	2.162312	4.603475	17.519527	16.891171	15.201312	8.766740	11.458755	3.633067	21.931736	6.856465	25.802479	7.421384	26.629177	8.464811	16.012615	15.935466	6.946491	18.647648	20.739208
ENSG00000255223.4	0.052720	0.044930	0.0	0.0	0.0	0.0	0.147491	0.0	0.0	0.0	0.0	0.0	0.141337	0.0	0.159303	0.0	0.0	0.0	0.0	0.0	0.0	0.0	0.0	0.0	0.0	0.0	0.0	0.0	0.0	0.0	0.0
ENSG00000100196.10	8.123527	7.175621	37.555920	7.223098	1.770823	33.319103	24.272570	41.855648	21.163185	15.354549	3.858484	12.014709	7.115423	15.802991	24.423349	20.585768	21.364428	16.289362	13.382471	18.979593	21.466206	10.289234	6.927132	3.804843	23.910801	0.093772	10.873069	15.168731	12.585281	12.814183	10.531087
ENSG00000144619.14	0.014255	0.036837	0.098258	2.562899	0.0	1.082632	1.342621	0.059689	0.080473	0.279932	2.244648	0.766132	0.000000	0.0	0.979247	2.053311	2.754890	0.336987	0.821307	0.212671	0.558240	1.367941	6.613415	0.000000	2.816861	0.295316	0.759352	1.753680	0.000000	5.101836	2.191125
ENSG00000143919.14	2.069773	2.933531	4.254258	2.218422	0.506159	1.153015	2.783845	3.946249	2.630970	0.446852	3.875894	2.931052	3.196330	3.917592	1.825202	3.878943	2.195120	0.635317	2.549073	1.938194	1.776615	2.981843	1.526297	1.643694	3.010452	2.938214	2.139975	1.862524	2.155388	2.480565	3.479599
ENSG00000131781.12	22.412289	2.740765	7.234292	5.497543	0.000000	10.062125	1.814425	1.741932	4.997424	0.754242	0.058039	2.399065	0.566491	1.888823	0.768358	1.162011	7.468758	1.655937	7.431538	1.906765	1.522091	13.219256	5.607361	0.719186	0.694557	0.806435	0.835793	1.573881	3.764679	4.029311	4.017588
ENSG00000245848.2	6.787251	10.840455	30.704626	20.161724	4.884808	3.689683	19.940275	19.860086	14.280605	9.291301	0.936193	15.797212	70.760826	26.906055	10.831816	4.048522	17.700737	8.654459	8.809800	9.243564	20.887005	6.626019	8.625128	9.870379	23.571669	8.306329	9.169050	6.716970	5.649959	9.774150	12.182960
ENSG00000132361.16	16.072268	15.139165	30.284227	19.329865	8.327037	8.199748	22.596994	7.051561	9.968960	15.271479	8.292050	8.820794	19.873432	14.830422	9.239967	9.923232	12.087772	14.563173	22.013205	16.842592	9.244812	10.489758	9.868339	11.765591	8.295812	2.158720	11.196981	12.834542	12.080410	9.301490	11.373232
ENSG00000204246.3	0.0	0.0	0.0	0.0	0.0	0.0	0.0	0.0	0.010943	0.0	0.0	0.0	0.0	0.0	0.0	0.0	0.0	0.0	0.0	0.0	0.0	0.0	0.0	0.0	0.0	0.0	0.0	0.0	0.0	0.0	0.0
ENSG00000179862.6	20.595194	11.268838	3.071917	7.547411	16.286901	6.690997	17.560575	4.047003	2.295401	4.456930	5.957490	7.340955	6.496873	3.253517	8.284820	7.921615	12.472447	18.963152	7.024994	3.704161	3.937758	7.810861	3.968129	13.657825	4.083603	5.082191	11.417605	10.148076	4.584474	7.729804	5.913453
ENSG00000205089.7	0.748879	0.644228	0.614102	0.167785	0.000000	0.090566	0.000000	0.598985	0.507508	0.163410	0.000000	0.000000	0.298001	1.563649	0.057585	0.059568	1.197970	0.038327	1.046661	0.273259	0.050586	1.142920	0.000000	0.919627	0.000000	0.408432	0.314160	0.211901	0.323959	0.490446	0.098890
ENSG00000274897.2	0.871293	0.087794	0.029178	0.148337	0.000000	0.445786	0.469016	0.458184	0.286446	0.281520	0.547451	0.156339	0.607701	0.220759	0.137862	0.553489	0.394280	0.642656	0.393065	0.000000	0.232760	0.641426	0.246224	0.319087	0.616310	0.025860	0.487038	0.439205	0.277234	0.037219	0.163362
ENSG00000167984.17	0.235577	0.785212	0.080952	1.863188	1.669585	0.105084	0.373650	3.369699	1.330844	1.899566	0.439351	1.778452	0.300845	3.097803	0.714164	0.369328	1.716345	1.242894	1.249072	1.007723	2.051346	0.157973	0.225573	2.273844	4.803637	0.000000	4.470946	0.731052	2.558702	1.414151	2.347222
ENSG00000075461.5	6.511372	0.550767	0.113533	7.366565	5.491706	3.314272	11.434352	0.0	41.796982	0.272906	4.992974	1.626491	0.070336	0.000000	2.311391	7.711436	4.847628	0.694587	1.686904	0.000000	0.943793	2.937106	0.239410	0.254862	0.213656	2.157770	1.325459	0.704792	2.201977	4.766886	1.115354
ENSG00000123700.4	6.391930	2.503508	0.176268	3.003315	1.419297	1.708637	4.121655	0.887125	1.128379	1.535480	1.544581	1.773992	3.821064	0.099760	1.149635	1.711367	3.722992	4.702368	4.995839	0.369387	1.586683	7.229964	2.237463	3.240963	1.698853	1.137602	3.016295	3.358032	1.318586	6.864984	0.979056
ENSG00000158164.6	0.000000	8.405192	0.000000	0.094285	0.0	0.113126	3.191677	0.393964	0.000000	0.463578	25.666939	0.000000	0.000000	0.000000	0.523544	28.445375	0.000000	0.461230	0.0	0.0	0.000000	0.524771	0.931111	0.173051	0.668344	132.797119	0.0	0.446516	0.0	0.565667	1.647414
ENSG00000206260.3	0.000000	0.000000	0.000000	0.000000	0.000000	0.000000	0.000000	0.000000	0.000000	0.000000	0.000000	0.000000	0.000000	0.000000	0.000000	0.000000	0.000000	0.000000	0.000000	0.000000	0.000000	0.000000	0.000000	0.000000	0.000000	0.000000	0.000000	0.000000	0.000000	0.000000	0.000000
ENSG00000123329.17	3.179430	22.991913	1.115028	15.280581	33.440121	2.832125	3.047106	39.509171	20.277588	11.061908	11.808125	17.964220	2.106806	22.047915	4.180947	2.378947	9.418490	6.062741	6.958331	7.544337	21.962305	0.755086	3.582694	26.192652	20.998453	1.693751	25.153929	9.975818	23.647781	6.141294	8.638081
ENSG00000280204.3	0.0	0.0	0.0	0.0	0.0	0.0	0.0	0.0	0.0	0.0	0.0	0.0	0.0	0.0	0.0	0.0	0.0	0.0	0.0	0.0	0.0	0.0	0.0	0.0	0.0	0.0	0.0	0.0	0.0	0.0	0.0
ENSG00000144848.10	25.195480	31.041058	24.497789	29.202154	16.169617	15.673024	36.398632	38.918755	25.875612	26.461557	36.588131	37.389969	23.792898	38.045181	23.557127	27.734987	28.758694	56.882046	23.030397	17.279354	25.897219	23.955631	25.299519	27.825579	39.479813	27.723549	39.845318	23.273645	37.777065	22.536432	24.245422
ENSG00000079432.7	29.084726	23.202122	37.837357	29.887691	8.274210	17.065012	72.677757	23.263336	32.145779	27.631948	39.644848	19.449389	30.957108	13.449581	22.244385	29.392324	26.648710	22.045473	20.944424	16.449873	23.811666	15.494705	29.840014	27.181568	23.362532	5.077249	30.613518	30.139559	18.581333	29.554270	18.615471
ENSG00000173757.9	10.444772	7.961523	14.044071	25.667768	11.230575	10.032157	11.239269	11.704147	11.265505	12.515270	10.548707	14.991443	8.674413	14.559056	14.662869	10.788880	14.538692	11.343594	12.306436	10.538908	16.812811	12.336913	25.161104	23.774076	19.323036	9.029359	20.408514	19.156683	11.762677	20.683155	20.332533
ENSG00000154589.6	0.946684	8.499509	4.228750	9.054346	10.520947	0.661926	3.921805	61.365963	6.981990	14.807741	2.767826	35.604813	10.912036	3.051573	10.342428	6.684655	12.006154	8.279210	20.550352	7.037562	15.682697	5.151662	11.969666	13.891195	26.113255	4.213787	17.019482	10.068118	21.403774	13.574627	20.758650
ENSG00000123342.15	1.700373	0.887009	3.759310	8.104914	10.692458	7.019642	3.222558	1.973071	2.919386	8.306424	1.829635	7.084725	1.812950	0.663125	6.316691	7.967626	6.158781	6.704469	3.701157	0.973888	16.662794	0.746514	6.942007	1.448660	9.798234	0.753818	13.122005	7.997183	7.827185	5.064660	10.819518
ENSG00000166262.15	5.604151	1.257939	1.655651	0.708503	0.000000	0.134525	0.549471	0.421733	1.482357	1.067196	0.432126	0.298206	0.718851	0.000000	1.796280	0.858798	1.313727	0.579939	2.839678	0.000000	1.054468	5.782978	1.690766	0.631779	0.859703	1.115269	1.144601	0.922741	1.715259	2.567415	1.604207
ENSG00000146006.7	0.000000	0.000000	0.031106	0.822553	0.000000	0.000000	0.023240	0.000000	0.000000	0.076444	0.055927	0.047386	0.000000	0.000000	0.000000	0.071803	0.055548	0.115562	0.056076	0.000000	0.024144	0.262498	0.561139	0.000000	0.098642	0.064918	0.148012	0.111287	0.000000	0.293291	0.241821
ENSG00000102882.11	32.907227	25.265776	38.005447	45.066418	30.713720	44.432755	26.365814	44.896252	52.263802	33.579819	35.729324	36.104767	17.585545	58.678757	34.797409	42.707401	38.549316	24.818970	35.844601	19.303194	36.723396	44.766739	51.791119	22.020826	37.894409	19.293663	46.642208	36.671406	19.776728	34.086338	45.886551
ENSG00000215790.6	4.695177	0.660198	2.137162	3.436849	0.000000	1.465270	3.242940	2.104831	3.804367	2.940483	2.750638	1.418027	0.914787	2.712141	1.688527	3.414471	2.209497	1.616928	2.030658	2.409930	1.791820	2.139404	1.443662	4.000418	3.038500	1.388396	2.084941	3.048770	2.059498	3.589436	2.823247
ENSG00000121774.17	49.504234	35.106190	44.040207	41.115459	14.022576	28.155499	51.326317	38.488789	39.816895	60.433880	71.076485	29.447699	62.396034	39.887421	42.518787	65.586693	39.347137	44.603432	56.375084	31.093163	37.415836	67.283485	43.117775	33.762356	43.324829	69.154053	51.721272	45.147606	68.014984	52.723652	48.139809
ENSG00000156218.12	1.371996	0.911439	0.468605	4.700222	0.0	1.431821	4.414357	2.390307	0.234941	0.767728	0.589646	0.612399	2.130415	0.000000	1.180950	1.091006	1.542406	0.444656	0.751824	0.000000	0.990200	2.477385	3.035121	0.000000	2.311416	0.0	1.860455	0.547047	0.076849	3.081944	4.724065
ENSG00000157916.19	42.403828	35.046516	19.640152	42.809258	30.578390	28.156881	26.274210	56.388351	41.713120	61.045845	16.153147	32.928066	43.197109	43.896366	32.585655	23.838282	41.664368	23.528330	43.249683	40.266941	33.024460	36.122665	29.311909	48.894253	33.631710	30.495308	23.281412	32.047108	50.722118	27.742725	35.296062
ENSG00000172640.3	0.0	0.0	0.0	0.0	0.0	0.0	0.0	0.0	0.0	0.0	0.0	0.0	0.0	0.0	0.0	0.0	0.0	0.0	0.0	0.0	0.0	0.0	0.0	0.0	0.0	0.0	0.0	0.0	0.0	0.0	0.0
ENSG00000119820.10	2.389269	1.523504	2.222938	2.369435	0.700705	1.534923	2.192967	1.870051	2.057506	1.915796	1.404297	2.472603	4.798312	2.880558	1.946328	2.766372	1.987939	1.935263	3.253782	1.416467	1.640875	4.508121	1.970314	1.685213	1.393411	2.043713	1.709255	2.107018	2.132188	2.797711	2.536262
ENSG00000182544.8	15.302953	8.663210	13.595998	17.721737	9.384728	17.171099	17.649467	9.765162	11.580599	21.095901	7.724394	17.400331	23.157190	17.977596	11.383661	16.149830	15.065224	27.128452	15.444225	11.960961	17.267599	11.836691	11.152044	11.698071	14.544381	10.325438	16.523430	16.108469	9.361786	13.630010	15.565783
ENSG00000248713.1	0.0	0.0	0.0	0.000000	0.0	0.036031	0.067024	0.000000	0.096828	0.131808	0.049796	0.0	0.087173	0.0	0.0	0.0	0.0	0.044820	0.0	0.0	0.017277	0.0	0.000000	0.0	0.0	0.0	0.0	0.0	0.195170	0.222710	0.018055
ENSG00000182621.17	3.866996	1.123308	2.489624	4.753448	0.613556	0.828616	8.539611	1.316989	4.735349	2.250098	4.490417	1.383861	5.743189	0.925502	4.411211	3.619066	2.259175	6.348933	5.007207	0.542462	0.689212	4.121638	2.186246	2.465255	2.433526	3.685182	2.708459	1.212982	10.218518	2.122518	2.104228
ENSG00000235608.1	0.0	0.0	0.0	0.0	0.0	0.0	0.0	0.0	0.0	0.0	0.0	0.0	0.0	0.0	0.0	0.0	0.0	0.0	0.0	0.0	0.0	0.0	0.0	0.0	0.0	0.0	0.0	0.0	0.0	0.0	0.0
ENSG00000175352.10	1.242654	0.578627	0.388683	0.378082	3.287060	0.884944	2.526783	1.046147	0.904091	7.805974	5.669392	1.296498	0.720213	0.313366	0.478404	2.076008	0.673543	0.550156	0.076907	0.272172	1.636456	0.029071	0.490827	1.145379	1.237562	1.109237	0.893362	0.160733	7.305803	0.523563	0.851300
ENSG00000167178.15	0.024779	0.123517	0.140825	0.286235	0.0	0.526738	0.397606	0.033774	0.229488	0.182574	0.280817	0.627219	0.0	0.0	0.610078	0.875628	1.110708	0.136706	0.248164	0.000000	0.819130	0.073614	1.712618	0.0	0.369942	0.172581	0.081100	0.339723	0.0	0.425493	3.876592
ENSG00000088881.20	3.498228	1.500757	3.054821	3.642510	1.787709	8.456689	7.214002	0.102653	4.500027	3.527523	5.655546	4.605680	2.029025	1.095694	3.641769	9.133784	6.157296	4.390443	4.419604	0.570218	5.976200	2.990353	4.744803	0.672736	3.869563	4.487462	3.671449	8.634912	0.887049	7.293528	6.124413
ENSG00000116783.14	0.363165	0.000000	0.070053	0.000000	0.000000	0.000000	0.000000	0.000000	0.000000	0.000000	0.000000	0.000000	0.000000	0.000000	0.000000	0.000000	0.000000	0.000000	0.000000	0.000000	0.000000	0.136048	0.374771	0.000000	0.110618	0.000000	0.015660	0.000000	0.000000	0.000000	0.000000
ENSG00000149418.10	103.890381	62.057587	64.137383	50.658607	53.592609	54.387642	153.397827	7.396394	110.323105	193.756577	70.942329	55.050232	91.975319	101.437233	33.600067	120.665710	131.739487	55.291660	57.095802	69.300835	28.475048	75.934807	22.671467	23.398355	27.202089	38.020206	63.538521	56.823334	128.192490	39.154163	25.440022
ENSG00000111731.12	12.355011	7.070792	3.075253	7.667534	1.077038	3.330322	5.079616	5.825297	5.564023	6.451613	9.212528	3.419803	11.295716	6.376986	5.855841	6.598404	6.474551	6.021617	9.416949	4.150581	3.662984	11.914002	4.978066	3.955292	6.566064	13.984924	7.298543	5.378621	9.937024	9.360755	6.694882
ENSG00000111647.12	6.498741	1.942212	1.487789	4.320399	3.074829	1.957600	2.455829	5.237262	3.977442	2.722145	1.347398	1.574132	5.328677	1.918123	1.790133	3.631569	3.360653	2.159234	5.379772	5.264089	2.719574	9.850380	4.791924	2.596246	3.578743	3.360336	3.176656	3.635123	6.785772	8.113955	3.323402
ENSG00000139233.6	3.613154	5.822467	4.208527	3.066813	2.538528	4.869105	3.594638	6.167894	4.761236	2.899359	5.246487	3.214526	11.956025	4.260231	9.697275	5.288330	3.281539	8.247186	7.533361	13.035052	3.005788	8.200460	2.738637	3.246592	6.471035	5.626793	6.331147	6.428725	7.915810	3.219610	5.208092
ENSG00000065457.10	17.034733	4.514396	6.846428	6.640543	0.367467	4.861776	11.173675	6.012784	12.132196	11.641422	6.007828	2.840838	9.113938	10.990066	6.570651	5.830588	7.191008	11.674867	5.629076	2.355933	5.431159	14.028963	7.302026	6.345212	7.329502	4.739504	9.813042	8.764642	7.724499	10.379557	6.711468
ENSG00000143079.14	6.019827	2.771843	2.867004	8.404272	2.287376	5.088296	6.575018	5.030282	4.912254	6.185701	2.862480	4.305953	5.841075	1.462438	6.939013	9.875613	8.726738	4.149777	5.138359	2.508699	3.701016	8.032905	9.332022	2.699650	5.567154	1.609519	8.366338	5.579466	4.563571	11.287957	8.174031
ENSG00000197558.11	0.059163	0.000000	0.000000	0.000000	0.075016	0.006642	0.068457	0.000000	0.074710	0.018353	0.008028	0.055710	0.006234	0.118302	0.000000	0.003532	0.000000	0.028891	0.000000	0.000000	0.037826	0.0	0.003882	0.000000	0.000000	0.000000	0.003640	0.003208	0.008146	0.033096	0.005882
ENSG00000277775.1	0.000000	0.042936	0.0	0.0	0.0	0.0	0.328763	0.0	0.000000	0.0	0.837235	0.0	0.0	0.0	0.0	0.367104	0.132944	0.158383	0.0	0.0	0.0	0.000000	0.0	0.287562	0.0	0.0	0.0	0.0	0.0	0.0	0.0
ENSG00000150594.6	1.571977	1.000293	3.722541	1.917405	0.175922	7.110767	0.775941	0.122106	2.063079	3.037080	3.567239	5.243089	0.181720	0.259744	7.403277	0.907318	3.912971	1.818694	4.925004	0.208353	12.037480	1.823215	13.504174	0.179209	0.548031	0.154677	7.114214	0.650680	0.451646	11.645580	2.590444
ENSG00000125703.14	1.185174	1.760340	1.434118	1.991298	0.734622	0.686178	1.424117	3.225042	1.799954	2.155756	0.847502	3.185796	1.920810	2.080603	4.151134	2.487324	1.626592	1.328362	3.828598	0.942082	2.456954	4.258900	2.149698	2.942473	3.630812	2.250723	2.063548	1.451914	3.451265	4.657859	3.914392
ENSG00000122678.16	4.079803	3.697804	5.077892	3.971875	6.762429	3.181293	3.185811	5.063296	7.951717	3.993171	6.857557	5.020075	3.747451	5.495296	4.663339	3.887980	7.863321	4.050709	5.560886	5.643009	5.356993	1.982528	2.363001	4.605669	3.178840	2.554981	4.930943	4.957054	4.104975	3.229268	3.086161
ENSG00000133107.14	0.003219	0.000000	0.070753	0.393641	0.0	0.082709	0.231864	0.085443	0.0	0.205592	0.162382	0.681442	0.132525	0.000000	0.353191	1.046524	0.258995	0.473910	0.062606	0.0	0.307559	0.000000	0.212282	0.0	0.714734	0.000000	0.612916	0.518492	0.0	0.219380	0.774884
ENSG00000053438.8	0.043648	0.000000	0.227341	0.000000	0.000000	0.000000	0.118414	0.000000	0.000000	0.068192	0.375039	0.145349	0.000000	0.000000	0.000000	0.228303	0.195119	0.000000	0.583969	0.000000	0.000000	0.078614	1.474072	0.000000	0.000000	0.213303	0.399621	0.076594	0.000000	0.189916	1.235592
ENSG00000167972.13	3.256387	1.129037	4.786379	42.101826	0.871782	2.702476	1.884692	3.884331	17.837513	11.238891	6.505196	2.655205	3.157737	2.272725	3.568043	6.643884	2.846230	1.510713	2.134457	0.501052	17.791002	2.685585	5.280921	0.247353	5.210390	1.542130	1.303145	0.907162	6.748579	6.432320	31.547506
ENSG00000229665.8	0.0	0.0	0.0	0.0	0.0	0.0	0.0	0.0	0.0	0.0	0.0	0.0	0.0	0.0	0.0	0.0	0.0	0.0	0.0	0.0	0.0	0.0	0.0	0.0	0.0	0.0	0.0	0.0	0.0	0.0	0.0
ENSG00000122691.12	0.675670	1.286878	2.804308	1.257562	2.979821	6.744301	1.229784	0.667400	0.298557	3.536797	1.891365	4.464827	0.086680	0.0	4.180061	6.950378	4.011609	5.122289	1.968071	0.619989	6.934634	2.246745	4.120353	0.000000	0.647225	0.0	10.219434	4.971237	0.655541	4.581128	1.211356
ENSG00000172062.16	18.598854	13.152682	8.936113	12.173838	2.690563	9.276163	8.013405	6.771018	22.199669	16.006695	14.330450	8.513567	22.472620	15.290342	13.108314	17.671764	16.728281	12.603932	9.514462	8.009672	12.429955	18.190458	12.415239	12.651528	10.757007	12.744764	15.600459	14.509744	23.258125	18.490356	13.846090
ENSG00000068831.18	0.758847	10.259130	0.411987	8.589484	6.361580	2.966670	1.693148	5.386751	7.444610	3.133600	3.988575	2.867315	0.819200	22.743921	2.298872	1.006071	3.124826	1.548645	1.675172	2.801067	4.359594	0.352734	7.248937	14.423301	8.593855	0.932382	9.816628	5.882089	5.709557	4.140953	10.317329
ENSG00000204006.8	0.000000	0.0	0.0	0.0	0.0	0.0	0.0	0.0	0.000000	0.0	0.0	0.0	0.0	0.0	0.0	0.0	0.0	0.0	0.0	0.0	0.0	0.0	0.0	0.0	0.0	0.0	0.0	0.0	0.0	0.0	0.0
ENSG00000065833.8	3.146567	1.661947	2.228977	1.958960	0.030908	0.961590	8.642370	10.223969	3.145592	10.062878	0.259322	6.086893	14.209920	8.693846	2.854439	3.003452	3.139778	15.433290	12.053699	4.318467	2.855859	2.236212	5.111414	3.594399	8.965148	3.658403	3.251293	2.246585	6.178982	4.247930	4.307791
ENSG00000146453.12	3.814820	0.799449	0.0	0.280033	0.000000	0.000000	0.000000	0.045330	0.348053	0.0	0.152919	0.000000	0.000000	0.000000	0.0	0.000000	0.505487	0.000000	0.902542	0.0	0.000000	2.428878	0.861777	0.000000	0.108496	0.000000	0.304068	0.507188	0.000000	0.159852	0.187878
ENSG00000177465.4	1.768689	1.715782	3.125077	3.563890	1.226219	0.862046	1.085758	1.716237	2.743315	3.054815	1.001170	0.993967	0.710582	1.013210	0.638773	1.141910	2.401634	0.806461	2.908686	0.884735	2.629734	1.576733	0.621875	2.268055	1.279518	7.252247	1.551711	1.466915	2.668422	1.135903	1.233019
ENSG00000196090.12	23.234037	3.308842	0.017617	1.361047	0.0	0.469260	3.928872	0.000000	2.358508	0.353222	0.153992	0.0	2.338420	0.023682	0.205303	0.166382	2.011132	1.332739	6.238924	0.159781	0.731112	15.689962	1.702831	0.317530	0.051737	1.183243	1.175179	3.036111	1.825016	4.447069	0.075067
ENSG00000176293.19	1.582587	1.802118	0.236781	0.776806	0.209739	1.099413	2.139424	0.048332	4.228490	1.225452	2.158842	1.043883	0.115134	0.460417	1.110413	3.790916	2.597820	0.898909	1.552135	0.202023	1.206758	2.064323	1.892923	0.388511	1.573663	3.510789	0.535079	1.538155	0.932655	2.785981	1.720186
ENSG00000112576.12	14.689445	36.133263	49.224472	34.794468	28.060135	39.376450	19.934921	80.817253	21.014187	34.888821	33.262825	33.111767	9.502009	55.630444	29.409775	30.817310	45.942303	32.397480	37.622967	38.899014	41.033253	18.041149	35.865196	31.305063	27.725546	19.903393	30.839630	34.131977	17.118546	21.026436	58.471691
ENSG00000166250.11	0.019708	0.093836	2.570683	4.292136	1.285468	5.496153	1.112326	4.421834	0.675427	7.588349	0.738487	4.970901	0.226710	0.253569	4.998105	8.020048	2.765606	3.596799	4.216623	5.204985	6.024196	3.545827	10.504581	5.819403	4.701311	0.0	8.632591	8.353896	0.285659	4.144512	6.526694
ENSG00000205639.10	0.000000	0.168609	0.000000	0.025996	0.000000	0.109926	0.000000	0.000000	0.000000	0.000000	0.210071	0.0	0.000000	0.0	0.000000	0.000000	0.000000	0.0	0.0	0.0	0.0	0.000000	0.0	0.075657	0.049111	0.000000	0.000000	0.079914	0.0	0.179505	0.000000
ENSG00000145022.4	34.583477	10.651382	18.745667	13.326394	5.801197	12.520587	13.163980	15.777956	10.522964	8.017511	9.326376	10.763583	4.890091	10.095908	12.994452	12.111063	18.594225	13.675275	22.060406	15.847694	10.531898	25.831461	17.447330	9.018297	9.773869	9.274391	13.516584	13.218742	8.468107	16.396919	16.799973
ENSG00000227268.3	1.458737	0.216458	0.186969	0.212323	0.000000	0.375143	0.256598	0.165196	0.367110	0.382213	0.148634	0.225562	0.616657	0.482198	0.510118	0.129547	0.203210	0.255278	0.820912	0.105074	0.155049	1.811750	0.311755	0.356355	0.087572	0.063875	0.370010	0.599414	0.237703	0.560045	0.507119
ENSG00000130876.11	0.000000	0.000000	0.000000	0.000000	0.000000	0.000000	0.000000	0.000000	1.914544	0.000000	0.000000	0.000000	0.000000	0.000000	0.000000	0.000000	0.000000	0.000000	0.000000	0.000000	0.000000	0.000000	0.000000	0.000000	0.000000	0.000000	0.000000	0.000000	0.000000	0.000000	0.000000
ENSG00000187080.9	0.0	0.0	0.0	0.0	0.0	0.0	0.0	0.0	0.0	0.0	0.0	0.0	0.0	0.0	0.0	0.0	0.0	0.0	0.0	0.0	0.0	0.0	0.0	0.0	0.0	0.0	0.0	0.0	0.0	0.0	0.0
ENSG00000149743.13	25.510672	13.109922	16.157110	10.955908	14.161447	11.445564	16.994421	9.264246	26.724766	11.075744	28.069637	18.401482	11.349008	13.804238	12.334022	10.419052	18.220957	12.001420	11.984431	13.430027	9.582734	9.668312	7.177752	9.185003	9.632353	32.433128	10.995646	10.417266	16.304195	7.841975	9.859891
ENSG00000124939.5	112.629791	33.287388	0.262305	1.512606	0.0	3.998150	0.0	0.0	4.424395	0.722675	24.973310	1.811767	0.542100	0.000000	3.641302	5.829898	9.320411	3.171534	32.122219	1.461935	1.249715	75.651016	3.821822	0.000000	0.000000	6.701049	4.554857	27.865952	6.281851	10.303074	0.000000
ENSG00000110274.15	13.925973	4.587901	4.070623	12.057314	4.403491	6.625912	9.152294	4.139295	8.519167	8.493089	8.812211	3.229146	10.171466	5.179018	3.061987	6.896467	6.801866	5.126168	7.436606	2.225056	5.437521	7.896806	5.448812	2.804193	7.714361	1.876682	6.911130	7.005760	7.742364	6.915109	5.863087
ENSG00000133119.12	1.781632	1.501788	1.222721	1.179369	0.000000	0.444476	1.835116	1.627604	3.329769	5.036061	4.356305	0.768637	4.412804	5.101799	2.858604	3.683223	1.856150	2.043690	3.871752	1.566035	1.188932	3.812544	3.688593	1.405476	2.797920	41.497303	2.710979	3.383482	5.243138	1.880729	2.369821
ENSG00000115085.13	0.860031	4.207865	0.226952	5.653160	8.255646	0.366622	1.791413	8.335019	6.788170	4.246499	1.628249	6.145298	0.744520	11.794224	2.214743	0.159346	2.718983	2.303347	2.220522	2.777352	5.453207	0.513865	0.462066	9.417517	10.104713	0.154021	15.853926	1.911447	9.133985	2.922917	5.065941
ENSG00000133048.12	0.960183	3.416339	886.789001	23.105486	41.883076	11.740124	16.327854	6.871374	64.110001	351.799713	5.028136	156.142426	3.145036	2.849818	82.736771	2.366250	15.749454	80.543396	38.987125	17.480932	81.321907	0.694022	51.141342	994.839539	86.817986	1.656878	536.860107	24.374857	59.158363	15.299279	21.318970
ENSG00000125384.6	6.248681	2.392554	1.467275	1.925112	1.508224	2.183180	0.873416	2.127302	2.197706	1.843320	0.671949	1.152061	0.117696	0.780485	1.460110	0.639554	1.719127	2.451780	3.213567	2.075734	3.422926	10.817605	3.368975	1.897318	3.107158	0.0	2.131212	4.450078	7.995719	3.902887	2.768027
ENSG00000213020.9	1.908863	1.262390	0.791751	1.228197	0.405530	0.877766	3.457146	1.607229	2.167280	0.800367	1.676321	1.027736	1.552137	1.314149	0.887797	1.877203	0.973303	1.072456	1.867050	1.220455	0.822666	1.968709	0.933508	1.195110	1.123758	1.229990	1.522299	1.165893	2.348331	2.547357	1.214210
ENSG00000261130.5	0.000000	0.000000	0.000000	0.000000	0.000000	0.000000	0.000000	0.000000	0.000000	0.000000	0.000000	0.000000	0.000000	0.000000	0.000000	0.000000	0.000000	0.000000	0.000000	0.000000	0.000000	0.000000	0.000000	0.000000	0.000000	0.000000	0.000000	0.000000	0.000000	0.000000	0.000000
ENSG00000179583.18	5.531084	3.776753	0.568829	13.015490	4.053780	0.947067	2.047735	14.684521	9.891279	7.726039	0.430138	5.989114	1.113868	7.064111	6.782712	2.875163	3.795962	1.619952	6.608606	2.276486	9.080452	5.283314	5.642698	4.358758	11.970218	0.000000	13.869153	5.147182	12.686080	6.506900	7.834286
ENSG00000205922.4	0.000000	0.0	0.083219	1.197966	0.0	0.000000	0.0	0.0	0.0	0.0	0.0	0.0	0.002222	0.0	0.0	0.0	0.0	0.000000	0.0	0.020689	0.0	0.0	0.000000	0.000000	0.000000	0.0	0.0	0.0	0.000000	0.0	0.0
ENSG00000163812.13	25.860090	21.622189	29.020624	33.216232	15.769033	19.437475	26.432150	17.870674	23.266729	33.866066	11.617587	20.403776	23.644894	24.692043	26.304205	22.230867	31.841557	22.715689	24.574478	23.466780	22.499481	27.506041	24.340855	16.700684	20.997919	4.671263	30.038181	23.021559	25.666840	24.253937	29.946070
ENSG00000148814.17	25.458597	5.099253	4.613071	4.034575	0.745743	1.561816	1.435016	2.293414	5.910702	1.796720	2.949189	0.991535	1.044808	0.465701	0.706369	2.121702	4.343987	1.414364	7.573545	1.274508	2.065170	12.722238	5.026388	0.769675	1.014007	1.542477	3.034575	1.484559	3.146310	5.366292	1.162893
ENSG00000196954.13	37.879520	32.125881	46.020287	82.991882	74.588615	37.446484	21.972700	87.122238	46.521767	54.836617	16.100861	46.453804	19.793736	42.105045	34.015972	47.104134	45.713848	30.853971	40.231377	49.277878	40.122082	45.881119	28.264355	85.754250	76.540047	60.609489	72.175972	39.949268	119.505325	44.503532	30.097786
ENSG00000134758.13	4.423985	5.299932	2.547781	4.037245	0.874237	2.286107	3.541708	3.487744	3.492048	3.441989	8.976364	2.839662	12.402556	4.260967	2.699804	4.949389	2.611803	2.347923	6.746151	2.719572	2.649417	8.027745	3.777319	2.685653	2.743812	11.154047	3.675002	2.560017	5.802820	4.488571	3.081120
ENSG00000183621.15	1.362561	2.015258	2.760334	5.243326	13.470611	1.560599	1.403734	5.559703	2.784268	4.116724	3.132714	3.270147	2.774426	1.608711	1.988787	3.173750	2.657743	2.605387	2.240425	1.735342	5.377159	2.103132	3.568235	4.665536	5.836971	3.285345	4.214385	3.170902	4.790922	4.357155	3.870545
ENSG00000120833.13	0.649372	2.395736	0.842814	6.322841	1.055807	2.630230	13.769632	2.087240	2.377219	4.392853	2.790970	0.660151	18.506804	0.375338	11.980705	5.493077	7.423226	2.976453	6.136134	2.423064	4.003936	4.551024	9.341482	3.354844	6.882503	1.232719	14.281645	4.211093	5.379384	7.291574	8.116508
ENSG00000187223.3	0.0	0.0	0.0	0.0	0.0	0.0	0.0	0.0	0.0	0.0	0.0	0.0	0.0	0.0	0.0	0.0	0.0	0.0	0.0	0.0	0.0	0.0	0.0	0.0	0.0	0.0	0.0	0.0	0.0	0.0	0.0
ENSG00000105835.11	16.148882	47.502888	48.954460	41.763508	57.727509	28.699913	31.338598	19.960972	87.644974	43.407871	8.762283	33.594215	21.447071	15.241402	33.936996	18.893423	18.312538	87.492775	44.406158	60.605137	25.029819	15.705855	33.710850	188.471329	31.644020	23.950800	37.447109	47.772289	144.559021	27.038979	21.283060
ENSG00000221866.9	0.026060	0.042700	0.316140	0.708590	0.000000	0.457558	0.491427	0.047383	0.134561	1.022526	0.556139	0.719327	0.000000	0.000000	2.336472	0.432802	0.206392	0.245131	1.811477	0.000000	0.865741	0.073891	2.244829	0.086445	0.709819	0.000000	0.512089	0.848313	0.016097	1.662888	1.041613
ENSG00000224960.4	0.0	0.0	0.0	0.0	0.0	0.0	0.0	0.0	0.0	0.0	0.0	0.155025	0.0	0.0	0.0	0.0	0.0	0.0	0.0	0.0	0.0	0.0	0.0	0.0	0.0	0.0	0.0	0.0	0.0	0.0	0.0
ENSG00000176390.11	3.816172	3.021469	2.346138	6.985227	1.534533	2.358711	3.051104	8.910562	5.187774	5.892333	1.097485	3.676918	5.680518	12.185303	3.678398	2.738132	3.977135	2.295902	5.046424	4.849853	4.275375	4.430371	3.839118	8.276946	10.120427	9.367822	6.423678	5.280665	9.521510	6.022125	6.551629
ENSG00000100243.20	56.130814	42.021622	114.227341	172.033112	45.764900	153.535721	96.024872	58.663486	80.374466	84.825249	63.233410	90.583855	42.113213	60.748089	69.192223	106.241219	170.871857	63.627266	86.115051	56.911045	80.381294	148.164398	284.563721	53.146488	106.138283	29.601946	92.996887	93.918747	54.892765	126.375168	147.100372
ENSG00000150756.13	3.430833	2.997374	5.228826	6.002017	2.751902	2.660146	8.741437	3.264615	2.828807	4.403872	4.027037	1.496957	2.209464	4.055872	4.336701	3.248653	2.960842	2.776987	5.761415	4.378672	3.797268	4.909263	4.133124	2.567827	2.043727	8.808778	2.768649	3.351779	5.058435	3.204124	2.123556
ENSG00000158485.10	0.0	0.0	0.0	0.000000	0.000000	0.0	0.0	0.000000	2.569293	0.624936	0.0	0.000000	0.000000	0.0	0.000000	0.135096	0.000000	0.0	0.000000	0.0	0.275125	0.000000	0.087504	0.000000	2.513874	0.0	1.039407	0.000000	0.732434	0.000000	0.000000
ENSG00000183862.5	0.0	0.0	0.0	0.000000	0.0	0.0	0.0	0.0	0.0	0.0	0.0	0.0	0.0	0.0	0.0	0.0	0.0	0.0	0.0	0.0	0.0	0.0	0.0	0.0	0.0	0.0	0.0	0.0	0.0	0.0	0.0
ENSG00000112238.11	0.0	0.037626	0.080113	0.0	0.0	0.224150	0.0	0.0	0.0	0.456909	0.981672	0.0	0.902607	0.0	0.0	0.000000	0.0	0.0	0.0	0.0	0.0	0.0	0.0	0.000000	0.0	3.575485	0.0	0.0	0.619319	0.0	0.0
ENSG00000101882.9	4.396152	2.089619	2.839321	3.696256	1.765268	2.787139	2.770844	3.049145	3.700773	2.457811	4.411625	3.452797	3.414458	3.117905	4.047723	3.110904	3.736139	2.907714	4.024532	3.521114	4.134965	5.307061	3.633364	2.195854	3.805171	4.127570	2.964595	3.212759	4.047312	4.430757	4.266259
ENSG00000169131.11	3.400669	3.657517	1.531968	2.532144	1.843916	2.648304	4.167455	2.169508	6.105141	3.746813	2.588388	2.262740	12.046163	2.789504	3.036869	3.008673	3.531377	1.975686	3.639311	1.405679	2.613909	5.139027	3.425212	2.933811	2.992953	4.946179	3.392266	4.140287	4.016983	6.781124	3.854908
ENSG00000260314.2	1.206848	0.267133	1.210581	48.194290	3.313844	3.596734	4.820017	46.343273	10.337528	51.236618	0.318219	4.841274	0.638083	0.546984	3.663530	5.252906	7.917065	1.778097	5.363415	1.656896	32.864456	10.544924	7.120296	1.931577	25.560232	0.092239	16.604012	6.013247	23.026924	5.492895	25.034597
ENSG00000167191.11	4.984043	3.102798	1.489151	5.251528	0.508052	6.021821	26.504839	1.208371	2.650102	7.478345	5.865358	8.531574	9.453368	2.738079	14.153504	15.707666	7.920379	8.014519	12.242146	1.194016	6.594164	9.170533	15.513183	3.597252	9.921774	2.820629	17.213579	9.917004	1.363491	28.245773	14.601007
ENSG00000205339.9	16.518652	13.950665	20.891611	22.252745	6.567650	16.495556	14.768353	15.469197	15.193151	30.314323	13.462817	12.518749	36.425442	18.714640	24.617052	23.580471	19.674723	15.960280	28.503954	20.656929	15.034972	33.256454	21.318419	14.971317	15.242935	27.817394	15.428885	23.551060	48.909996	26.354269	19.488752
ENSG00000175520.8	0.013953	0.000000	0.000000	0.000000	0.000000	0.000000	0.000000	0.000000	0.000000	0.000000	0.000000	0.000000	0.018162	0.000000	0.000000	0.000000	0.000000	0.000000	0.000000	0.000000	0.000000	0.000000	0.000000	0.000000	0.000000	0.000000	0.000000	0.000000	0.000000	0.000000	0.000000
ENSG00000124222.22	13.931505	2.314064	5.664852	9.307446	5.448423	5.907443	11.063240	4.416643	10.062397	14.329918	4.111374	1.768701	8.940201	3.978396	3.228922	3.213243	4.605088	17.653994	3.418868	2.924918	10.466640	7.231484	2.971689	11.627042	3.842155	2.091511	8.898808	7.834437	5.713220	5.869507	2.875511
ENSG00000162739.13	0.487144	0.776456	0.256420	2.830123	0.360144	0.236455	1.229948	4.937448	1.348344	3.120125	0.025929	2.892705	0.460121	6.450397	1.702626	0.105343	2.450057	1.779032	1.515389	2.244001	3.841220	0.553597	1.362142	5.225261	5.220870	0.069204	7.127860	0.771608	2.481988	1.797085	5.160451
ENSG00000157388.15	2.740909	0.246691	0.464450	1.074519	0.084614	0.535692	1.181100	0.000000	2.060792	0.274965	0.421314	0.195641	0.301863	0.013251	0.587933	0.871391	0.745280	0.228838	0.821082	0.445564	0.231754	0.935166	1.451057	0.137145	0.046660	0.104501	0.095681	0.340437	0.258933	1.064420	0.944673
ENSG00000172795.15	2.140733	1.811418	1.443901	3.701953	0.938107	1.131217	1.577679	4.484960	1.791548	2.186754	1.094464	1.273791	1.821139	3.276698	1.991844	2.648441	2.223153	1.510655	3.081582	0.977670	1.866232	3.878851	2.078614	2.754159	2.917350	3.869074	2.467602	2.723963	4.137326	3.804977	1.626802
ENSG00000156232.7	2.582389	1.890333	1.792961	3.468939	0.990651	1.112497	1.735353	2.362650	1.682363	1.824581	2.501962	2.490522	4.702071	2.404561	1.896719	2.075896	2.529083	3.907338	1.679835	1.396658	2.653550	1.865579	1.633920	1.753190	2.319057	0.609920	2.470276	2.334356	2.090713	3.281871	3.016065
ENSG00000221855.1	0.0	0.0	0.0	0.0	0.0	0.0	0.000000	0.0	0.0	0.000000	0.0	0.0	0.000000	0.0	0.0	0.0	0.0	0.0	0.0	0.0	0.0	0.0	0.0	0.0	0.0	0.0	0.0	0.0	0.0	0.0	0.0
ENSG00000197859.9	0.100563	0.090734	3.313190	6.399439	1.093360	13.384202	7.217875	1.040424	1.046955	3.008448	12.851550	4.904452	0.557908	0.228132	2.353218	10.893369	5.871230	5.828527	1.440256	0.949533	15.098125	0.678952	3.278323	0.015240	14.986949	0.287634	3.080002	2.311130	0.092608	4.253502	26.837675
ENSG00000181031.15	6.663893	5.667825	16.263338	11.383759	0.610422	4.710539	8.839819	2.919086	5.722736	3.764746	2.352724	1.386103	2.423296	4.201364	4.490791	3.513079	6.317696	2.593922	5.552568	9.003968	2.424672	10.111958	3.446012	5.915305	2.948075	2.293703	3.626786	7.634756	7.274373	8.303655	5.643031
ENSG00000240891.7	0.388398	0.171045	0.059566	0.504238	0.000000	0.144586	0.180638	1.048242	0.163436	0.486400	0.558626	0.313731	0.402985	1.791155	0.239021	0.345872	0.247047	0.368591	0.445363	0.282770	0.330416	0.224189	0.212664	0.296410	0.640030	0.163208	0.412235	0.104325	0.731851	0.366217	0.357606
ENSG00000135362.13	5.012904	3.713251	2.713330	6.884588	0.348003	5.144773	5.876613	5.136292	3.319794	3.949645	3.343497	3.419517	6.978980	1.044513	8.007735	7.831297	8.743707	3.651399	3.929657	0.718880	5.889317	6.432031	4.783829	2.079845	7.865947	0.821656	8.163944	3.935863	4.417771	6.048591	4.556234
ENSG00000134265.12	5.114890	5.016901	7.365967	6.928602	2.269371	3.357193	3.923690	3.126683	4.588577	5.075978	4.662732	3.164472	5.731395	3.525204	3.162108	6.232950	5.849659	5.634349	7.357412	6.331104	3.827874	7.413640	3.592556	2.267238	4.041528	9.456366	4.024721	3.188532	7.941441	4.644553	5.357352
ENSG00000139352.3	2.256988	0.970640	0.000000	0.115063	0.0	0.0	0.277912	0.0	0.046245	0.398283	145.144348	0.400982	0.664879	6.119601	0.151085	175.711578	0.174631	0.198961	0.208308	0.000000	0.053287	0.534621	0.000000	0.000000	0.000000	136.674072	0.0	0.015134	0.056516	0.228671	0.000000
ENSG00000157869.14	12.828545	7.398424	5.191877	5.909081	2.171658	5.854976	7.685544	3.594023	6.431981	10.884506	9.113741	4.607688	5.612837	3.308548	4.915292	7.325054	5.086277	7.494496	9.154298	2.906220	8.773438	16.379318	7.513948	2.972420	4.894047	9.960913	6.564304	5.836331	9.212942	8.948645	7.171570
ENSG00000144320.13	0.929432	1.661668	1.946387	1.682391	0.614924	1.133164	4.140146	1.377771	1.979322	1.448655	1.622358	1.334920	2.289808	1.405761	1.457713	2.729954	1.642800	2.038442	2.135735	0.680632	1.809640	4.022553	2.112221	1.326410	1.309605	2.412351	1.130915	1.456352	3.332590	2.999361	1.488101
ENSG00000197858.10	36.140774	19.727381	41.953327	33.935822	32.683887	44.244259	44.644428	45.273159	57.161949	51.893559	67.774429	31.847464	14.252124	35.382156	40.512157	35.083126	51.506130	82.365715	39.510498	33.250774	38.711880	32.803528	28.477896	36.631962	31.948090	24.941656	32.954254	35.309807	26.027159	26.769972	36.648327
ENSG00000281991.1	15.819949	14.214890	18.728016	19.630646	36.977680	20.090128	9.828499	9.683843	29.289753	21.658075	17.135208	43.240246	10.628524	13.465510	9.665551	9.636148	30.898729	13.490384	9.154559	19.172222	9.336652	10.639586	3.285238	7.582235	6.706867	9.576795	11.824471	11.328674	34.020050	8.880094	15.458427
ENSG00000111142.13	14.738510	21.120176	29.828573	23.457064	8.967322	17.358536	23.842991	14.098337	18.197676	38.968014	18.734274	19.185463	35.463364	39.942989	16.549862	19.076019	24.134409	26.523634	30.660803	15.859916	16.613646	35.217182	18.095230	25.294256	20.883062	55.123005	18.664049	18.590403	43.714306	20.614321	17.996319
ENSG00000141295.13	15.196852	6.392328	12.409388	7.614778	14.405245	8.541348	6.297688	8.148878	8.655587	5.719431	9.875237	12.881804	3.625230	6.139107	10.619606	4.101342	9.448839	7.981011	13.096237	11.945614	9.640730	7.007557	10.831365	3.113463	7.351250	9.169880	7.243594	10.791635	6.753520	8.102881	9.142109
ENSG00000184357.4	0.004166	0.0	0.0	0.0	0.206316	0.0	0.114205	0.0	0.0	0.214623	0.360392	0.0	0.142813	0.800013	0.0	0.160566	0.150147	0.068553	0.180875	0.110451	0.319436	1.173007	0.0	0.542345	0.396494	3.180016	0.0	0.242758	0.035996	0.0	0.0
ENSG00000151612.15	3.786134	1.622050	0.971525	2.439385	0.672806	3.623419	5.584663	2.095691	4.309371	5.308779	0.987453	1.707858	7.393197	2.619740	1.171794	5.849211	3.712337	1.627683	4.500787	0.851426	1.998633	3.987031	3.358553	1.515052	1.507160	0.966714	2.286455	3.199230	2.746002	3.751565	2.473008
ENSG00000160799.11	42.907608	28.750425	33.158001	52.403183	35.432068	29.013086	29.406178	21.595497	46.611973	46.341026	39.291603	36.203739	16.568604	26.183744	31.575619	27.258913	40.198746	31.427406	30.700436	23.210810	27.807528	24.663475	22.824614	20.210903	32.870533	31.722643	46.663006	25.689468	29.375237	30.982622	38.128208
ENSG00000120594.16	0.584995	1.536360	3.741246	8.917240	1.507635	10.104411	3.946157	7.070177	3.388875	9.516686	1.930416	7.648350	5.801130	0.256828	4.410543	7.474482	6.759102	5.798755	4.085488	0.998187	13.981890	5.666919	9.258970	2.835353	8.186368	0.189953	4.246564	7.834628	3.898870	12.329044	13.064521
ENSG00000185875.12	4.061100	3.713870	3.415766	1.231496	0.000000	0.611724	1.883929	0.730385	2.453572	2.803174	1.689688	1.294653	8.673656	2.027094	1.853073	1.713810	1.134475	2.527967	2.986836	0.844226	0.936824	6.537905	1.369349	2.122727	0.944987	2.227792	0.988725	2.092528	3.205567	3.357445	1.742132
ENSG00000171204.12	7.949149	9.647183	8.402937	11.818623	8.158332	8.556230	11.705298	13.472996	10.075592	15.296370	8.908176	11.619244	7.352005	21.405075	11.730703	9.971285	11.229902	8.327247	13.064198	9.056334	13.680442	12.171144	10.499924	7.214808	10.608247	25.952646	14.419144	9.870144	25.301424	11.768709	13.449041
ENSG00000036054.12	5.415689	5.954572	3.545795	5.453978	1.664105	2.441629	12.966390	5.126522	5.855196	6.369887	4.586586	3.439354	5.489754	3.135765	4.942732	7.643761	5.270118	7.966262	6.582493	3.087686	4.512719	9.084930	4.627798	4.722866	5.534307	5.053812	5.571829	3.501946	12.095805	7.027853	6.912611
ENSG00000079308.16	30.909840	4.294453	48.364006	122.781067	18.449333	32.288105	25.419535	7.354043	34.039890	31.740286	24.927601	33.844837	6.988656	2.548044	45.329926	45.177162	51.185745	28.098312	46.698345	3.784363	61.242104	42.112911	150.780762	10.448606	44.597805	0.174236	39.155331	46.256161	10.345284	106.050766	100.332352
ENSG00000117399.13	3.717929	6.023356	7.435765	2.692825	2.552637	13.711295	19.209688	20.368853	19.029306	56.056175	76.909172	10.650483	25.312654	28.281155	9.224540	37.497177	15.912029	14.380786	10.187019	18.180017	5.659035	13.971665	1.852488	9.790339	11.983536	91.605659	13.693435	14.333273	50.953136	4.662952	3.548060
ENSG00000221986.6	0.000000	0.000000	0.000000	0.175694	0.0	1.174938	0.0	0.0	0.203465	0.0	0.152811	0.831757	0.071423	0.0	0.0	0.654975	0.159533	0.0	0.0	0.0	0.331557	0.000000	0.0	0.0	0.0	0.000000	0.0	0.133503	0.780263	0.168256	1.197839
ENSG00000160305.17	6.405738	3.465314	1.255510	7.463505	1.780824	3.398665	6.247126	3.956602	5.214046	4.278324	4.719804	2.915113	3.071671	2.938183	2.657891	3.674601	3.169813	3.959884	5.153454	1.582788	2.108677	4.569423	6.290918	4.149788	5.111697	1.569952	3.959712	3.050918	4.577590	4.080199	3.073765
ENSG00000203879.11	79.887718	44.914497	49.179447	86.465256	112.220642	63.423687	49.681850	80.331863	137.123123	37.244522	206.655365	63.194874	36.598827	24.807161	39.688942	97.885880	72.215027	79.048523	46.227928	45.223133	63.656204	74.086235	40.224483	38.910557	44.019978	72.911537	54.466957	46.597046	50.741013	42.353176	44.678436
ENSG00000278615.4	6.699757	14.720894	38.583580	14.421485	45.600990	61.032513	20.593832	30.113632	6.962724	7.326686	21.475857	28.222893	6.730001	97.116028	9.689406	8.104776	28.885311	22.905228	31.109749	70.719398	7.517284	5.613205	24.046257	53.944912	37.564960	107.414345	7.775130	7.105408	10.052387	5.334387	12.340173
ENSG00000075151.20	33.190731	10.178229	7.988605	15.581765	4.460109	9.220357	17.274147	11.622056	15.942628	17.233068	14.518034	11.102840	23.096859	8.767775	12.173795	16.165947	14.235597	10.623700	17.415560	10.053030	9.102484	19.370020	15.566797	7.832222	14.689885	3.893407	14.029591	14.852737	13.720836	15.723431	12.982716
ENSG00000099203.6	26.606575	14.587534	17.128038	18.318970	6.522458	18.195475	17.497023	15.657514	14.889267	20.409449	19.204346	15.618843	21.597748	8.991035	16.247669	19.414104	18.949196	16.572294	20.676672	10.726586	20.072752	20.212112	16.719103	10.385016	13.306482	22.142366	18.542667	17.144976	16.473135	17.852213	17.809258
ENSG00000146007.10	62.633465	43.414898	52.922005	48.528038	37.326344	40.119087	28.556475	62.720028	47.228905	49.262859	45.568935	34.391949	35.927109	54.294384	41.920967	48.632648	49.254513	44.104622	49.834129	32.214619	48.406872	78.134300	47.224697	59.885422	38.653286	62.860428	45.726250	52.875153	59.358494	53.038727	44.583050
ENSG00000110200.8	21.032288	20.946083	11.391064	15.967439	14.749036	19.369879	22.251587	15.539351	21.175804	13.347823	17.086069	20.309259	14.583027	20.817976	19.843622	28.122990	21.331848	27.682213	21.043938	16.065365	23.347710	21.714254	22.276590	15.408821	20.115751	35.470577	17.697685	16.719042	18.881647	14.705130	16.412575
ENSG00000188937.5	0.000000	0.0	0.0	0.0	0.0	0.0	0.0	0.0	0.0	0.0	0.0	0.0	0.0	0.0	0.0	0.0	0.0	0.0	0.0	0.0	0.0	0.0	0.0	0.0	0.0	0.0	0.0	0.000000	0.0	0.0	0.0
ENSG00000114648.11	3.484902	3.981250	3.690759	5.387347	1.636643	2.421096	3.877007	4.023133	4.427950	6.461596	4.088288	2.762020	3.468831	4.012505	2.843805	4.072638	4.078069	2.522293	2.987109	2.557724	3.334547	2.752642	4.024219	2.997485	4.153900	1.051515	4.375877	3.596810	5.748340	3.458407	3.381546
ENSG00000006611.15	7.781030	3.081996	0.000000	2.530517	0.829092	0.0	0.488625	0.0	0.397917	0.000000	1.311967	0.000000	0.929713	22.154724	0.0	0.352625	7.063632	0.080650	1.100030	1.051325	0.266161	1.720830	1.174695	11.190705	0.0	0.897735	0.283489	1.520018	0.877145	1.154164	0.337177
ENSG00000215695.1	0.057658	0.195804	0.213036	0.233398	0.741650	0.059744	0.371177	0.107443	0.240604	0.190332	0.135063	2.016626	0.215864	0.239018	0.210572	0.181833	0.313289	0.117053	0.338082	0.153003	0.132984	0.212535	0.246281	0.310220	0.203559	1.451794	0.186444	0.300209	0.239604	0.239552	0.232447
ENSG00000130167.13	0.000000	0.000000	0.000000	0.000000	0.000000	0.000000	0.000000	0.000000	0.000000	0.000000	0.000000	0.000000	0.000000	0.000000	0.000000	0.000000	0.000000	0.000000	0.000000	0.000000	0.000000	0.000000	0.000000	0.000000	0.000000	0.148000	0.000000	0.000000	0.000000	0.000000	0.000000
ENSG00000126368.5	16.129150	15.059114	9.645487	4.803256	10.405040	10.491117	11.181628	4.546492	8.888469	14.139938	11.391310	7.285311	13.299852	12.162410	6.090468	10.367693	5.086121	6.325035	4.876853	3.685098	15.160677	20.336748	4.122371	3.063089	2.954422	7.688406	14.798201	18.272831	18.647806	7.007437	15.187991
ENSG00000173409.13	13.832870	16.098738	27.519978	8.951449	3.739923	9.554144	17.169760	12.464241	11.310101	5.664782	10.010796	12.767104	18.596109	11.014818	14.469669	14.510118	9.705169	22.138605	16.144295	13.417418	9.358066	15.356347	8.377844	6.995403	7.874179	21.918093	10.798307	8.801157	6.629810	11.795114	11.648190
ENSG00000249209.2	0.323769	0.000000	0.000000	0.000000	0.000000	0.000000	0.000000	0.000000	1.054591	0.000000	0.000000	0.000000	0.019365	0.000000	0.000000	0.000000	0.000000	0.000000	0.000000	0.000000	0.000000	0.024098	0.000000	0.000000	0.023667	0.063550	0.026768	0.103985	0.000000	0.000000	0.000000
ENSG00000075415.12	76.779579	70.929718	101.616821	90.430061	51.116714	69.681274	81.147125	111.196609	57.618145	160.115738	79.933571	78.719826	184.624619	240.846634	117.934753	113.671295	120.297943	158.061417	139.907288	185.385696	127.414413	75.225090	91.077675	124.975899	116.413490	233.806137	120.440903	103.794975	114.875107	71.652733	89.763573
ENSG00000157870.14	10.660490	9.217525	12.501966	15.836581	9.688227	10.117154	19.011656	4.708094	14.041133	8.127471	8.751941	6.407709	6.787480	27.253881	12.271081	11.114126	12.190233	9.066584	14.430892	28.381721	14.696383	14.153807	9.417873	5.696193	15.885103	2.633162	12.285337	12.508562	14.340018	13.781742	6.531294
ENSG00000214562.14	3.028896	0.924483	1.689056	2.145172	0.726023	1.763743	1.240922	0.782450	1.515350	2.101417	1.315001	0.889269	1.146254	0.555357	0.926616	1.179981	1.134275	1.039559	2.065939	1.290136	1.767095	2.177795	1.366440	2.283392	0.836789	0.631140	1.652647	1.963833	1.211175	2.422373	2.334718
ENSG00000128298.16	0.338513	0.381452	3.338505	0.731053	1.635984	1.946995	0.385657	1.046360	0.870882	0.000000	0.967758	0.290893	4.070714	35.366802	0.378162	0.453707	5.911319	0.610199	1.591681	1.453598	0.405910	0.059921	0.110999	0.640394	0.120042	0.822308	0.542880	0.033453	0.610883	0.098006	0.100503
ENSG00000142511.4	0.0	0.0	0.0	0.0	0.0	0.0	0.0	0.0	0.576867	0.038983	0.0	0.0	0.0	0.0	0.0	0.0	0.0	0.0	0.0	0.0	0.0	0.0	0.0	0.0	0.0	0.0	0.0	0.0	0.0	0.0	0.0
ENSG00000110514.19	11.165460	5.598378	7.020160	12.372700	5.902121	9.403380	14.122679	9.413141	6.856503	9.011791	18.574835	7.799557	9.014208	11.791909	13.037572	19.337975	9.924842	7.886230	8.646646	4.936426	8.943251	8.674925	9.516816	6.769817	10.622046	5.429865	12.462265	13.433613	9.100990	12.401551	11.058958
ENSG00000150768.15	14.905951	5.117243	14.603676	7.523104	1.585690	6.111612	4.475192	4.013962	6.991540	12.212537	6.129098	2.593256	10.535685	6.826691	5.770825	7.474344	8.343476	6.544440	14.725398	7.321295	4.839779	14.558585	8.047135	5.155097	5.804466	3.517406	7.085650	6.896645	13.265493	8.109618	6.058488
ENSG00000066926.10	3.194841	2.442189	11.429784	9.935231	1.646954	5.544469	7.452607	7.687289	2.622891	11.213412	5.006725	3.517175	4.697413	7.532163	4.199876	6.667665	4.830728	5.719997	13.127811	12.100864	5.605152	8.344718	5.574638	4.066375	7.959256	6.897696	5.732494	5.576504	5.530551	6.234216	6.200194
ENSG00000153266.12	0.358627	0.000000	0.0	0.0	0.0	0.0	0.0	0.0	0.0	0.0	0.0	0.0	0.0	0.0	0.0	0.0	0.000000	0.0	0.0	0.0	0.0	0.000000	0.0	0.0	0.0	0.000000	0.0	0.0	0.0	0.000000	0.0
ENSG00000276203.4	0.000000	0.000000	0.0	0.0	0.0	0.050501	0.000000	0.000000	0.000000	0.000000	0.000000	0.000000	0.000000	0.000000	0.0	0.017178	0.000000	0.000000	0.000000	0.0	0.000000	0.000000	0.000000	0.000000	0.000000	0.000000	0.000000	0.000000	0.000000	0.000000	0.000000
ENSG00000113552.15	6.173835	7.327867	24.642204	15.108092	28.452188	7.947964	20.087790	29.218687	16.016491	15.911556	12.754383	19.161253	12.172123	19.790442	12.185980	9.790010	16.468653	20.690163	20.718615	11.122628	16.110287	11.791507	17.996683	14.238693	19.325033	11.322467	12.777620	13.189984	22.745489	16.580740	12.488815
ENSG00000204278.12	0.0	0.0	0.0	0.0	0.0	0.000000	0.0	0.0	0.0	0.000000	0.0	0.0	0.0	0.0	0.0	0.0	0.0	0.0	0.0	0.0	0.0	0.0	0.0	0.0	0.0	0.0	0.0	0.0	0.0	0.0	0.0
ENSG00000105726.16	21.549501	8.924250	9.804292	17.780144	17.096390	12.557501	14.437675	13.323293	20.554598	16.410185	25.724901	13.535878	10.559035	12.806531	11.576695	13.337636	13.732024	12.229565	13.782840	11.676908	14.168694	15.685925	9.982666	21.884058	11.758697	7.518784	16.001425	12.434400	10.534150	12.599127	12.330329
ENSG00000284667.1	0.0	0.0	0.0	0.0	0.0	0.0	0.0	0.0	0.0	0.0	0.0	0.0	0.0	0.0	0.0	0.0	0.0	0.0	0.0	0.0	0.0	0.0	0.0	0.0	0.0	0.0	0.0	0.0	0.0	0.0	0.0
ENSG00000171914.16	0.304095	0.243895	1.174999	1.087420	0.271439	1.303015	2.557964	2.660217	0.664814	1.912272	0.566572	0.865454	2.340289	1.193942	1.070596	1.778792	1.086625	1.073316	1.091846	0.445852	0.998841	0.719146	2.980212	0.772371	1.162968	0.207789	0.415720	1.224334	0.234824	1.474341	1.090384
ENSG00000141258.12	17.059027	8.401527	3.311909	17.576561	13.552601	14.462844	12.796788	6.069358	18.371735	11.811162	13.081137	8.913856	2.826553	7.488458	7.378367	6.417413	6.752983	5.593708	8.691133	8.733666	9.899402	7.783682	7.853763	4.282345	6.267705	3.767769	8.041792	6.514125	11.193060	10.720434	8.023005
ENSG00000204962.5	0.055717	0.007249	0.003227	0.019713	0.000000	0.004643	0.000000	0.000000	0.008938	0.018401	0.026356	0.000000	0.010609	0.271114	0.000000	0.528007	0.010667	0.207488	0.022153	0.134905	0.021364	0.008751	0.057035	0.116062	0.043955	0.000000	0.001433	0.034738	0.011919	0.161478	0.034307
ENSG00000122257.18	14.607087	9.133833	6.349174	12.020143	6.348329	5.696554	10.620136	8.529549	15.874463	10.693916	13.308653	8.370197	17.564367	8.589525	9.640637	11.413329	9.343821	10.335522	12.197164	5.927071	10.142322	12.563242	8.406450	8.831983	9.726573	12.644230	10.658029	8.997597	10.731579	14.234564	10.084523
ENSG00000162896.5	372.161346	73.688759	0.874524	55.438171	8.236566	46.186310	5.417711	0.296969	111.794884	23.573135	10.660991	29.088112	12.302344	7.268943	407.566650	16.262747	229.149139	85.861710	177.765076	61.529484	56.386944	377.645630	159.638168	14.645501	4.061033	0.121837	57.516743	119.123383	75.294174	115.044403	40.055180
ENSG00000121318.2	0.000000	0.000000	0.001663	0.171232	0.000000	0.000000	0.065592	0.000000	0.093087	0.000000	0.134768	0.000000	0.000000	0.000000	0.000000	0.016812	0.000000	0.000000	0.032855	0.000000	0.000000	0.000000	0.000000	0.000000	0.172752	0.200581	0.000000	0.000000	0.000000	0.060007	0.000000
ENSG00000153291.15	1.695907	0.292443	0.100689	2.516900	0.000000	0.138799	0.000000	0.558859	0.288696	0.193323	2.343769	1.555254	0.310176	0.156383	0.000000	0.340034	0.381848	1.298232	0.519309	0.296164	3.601409	0.732313	0.237938	0.205731	0.107871	1.582253	0.702624	0.197638	0.341117	1.301840	0.939934
ENSG00000103978.15	31.707232	15.337161	30.605322	27.256252	8.547856	24.258053	20.194216	15.521188	25.521572	23.610296	11.707160	16.137999	16.098459	13.751299	22.832092	24.141216	24.090586	14.932594	32.688896	23.050482	19.716650	38.109642	25.784134	21.327818	16.934782	22.974850	19.554295	15.226908	26.916140	31.462122	28.731356
ENSG00000123643.12	1.535693	1.903594	2.655965	1.411558	2.521971	2.729936	4.224867	3.386378	3.474130	7.274387	2.961929	5.138613	5.486083	2.199473	2.447494	8.317464	5.636977	4.882338	1.662557	1.464930	3.696713	1.259178	2.889583	3.391920	4.827853	0.420242	4.102779	8.742700	3.174282	2.616060	3.020527
ENSG00000137807.13	1.013916	2.183016	2.513565	2.442215	0.289452	1.863280	6.058567	4.507948	4.177745	11.465467	28.346302	1.825275	8.599813	10.646608	2.791557	6.975011	3.591408	4.250835	2.840648	2.788238	1.479386	1.978220	0.445390	3.112204	4.632619	12.871693	2.524019	2.861656	7.861880	0.643202	1.043412
ENSG00000185838.13	1.361394	1.911838	1.900398	0.586121	0.145798	2.610579	4.594246	4.625289	2.607772	1.419490	2.885301	7.469373	3.096400	0.750675	0.544538	2.301202	1.972127	0.816307	2.269736	0.592050	0.501565	0.855021	0.333346	0.400177	0.655194	5.795641	2.932625	1.158503	2.021630	1.271150	1.093246
ENSG00000189169.7	0.000000	0.000000	0.0	0.000000	0.0	0.000000	0.000000	0.0	0.0	0.000000	0.000000	0.0	0.000000	0.000000	0.0	0.000000	0.0	0.0	0.000000	0.0	0.0	0.0	0.0	0.0	0.0	0.000000	0.000000	0.0	0.0	0.000000	0.000000
ENSG00000068903.19	34.546932	24.105570	22.098618	27.484829	13.317287	22.684080	73.774529	41.926380	27.718832	21.951368	39.940903	31.411045	182.666382	22.461369	23.425993	32.838772	21.170416	34.480885	24.381317	14.619819	31.349541	25.005363	25.474533	15.604136	31.199587	41.745918	30.704138	19.808783	24.304026	21.032246	21.903477
ENSG00000132541.10	5.473693	8.247855	7.673528	5.641889	0.483906	4.861759	10.577567	13.577956	13.056991	4.080103	5.648835	6.378302	7.664286	9.045370	6.284518	4.998922	11.456079	8.677882	14.386384	7.571092	4.299824	7.952017	5.544196	4.562633	4.863299	9.692998	6.057272	5.503914	12.901769	5.203350	8.186447
ENSG00000100519.11	30.692345	26.131605	28.124722	30.502460	11.476752	20.955175	41.621155	24.279226	31.659487	36.646191	31.760565	19.434608	37.807907	20.961212	25.904835	31.393694	32.316963	40.346653	33.663555	20.298576	26.071196	44.659611	25.862051	27.363819	25.166397	114.174675	27.678909	28.678751	45.560081	31.851603	32.671757
ENSG00000105738.10	21.084898	8.208952	16.508263	10.508108	2.974582	7.498849	49.708763	9.270426	18.071777	8.648435	17.879696	6.923870	88.859367	12.404129	6.116316	13.086003	11.122867	10.489583	9.582309	6.957397	5.684075	13.878369	5.149099	9.800714	5.577084	3.669693	7.270921	9.498224	8.053152	9.522559	4.955678
ENSG00000204531.17	0.658796	0.565032	0.000000	23.463905	51.470699	0.000000	0.380811	0.000000	2.632494	0.052362	0.000000	0.000000	1.458631	0.712251	0.356638	0.000000	0.083054	0.202067	1.371154	10.077709	0.047128	0.000000	0.000000	4.390506	0.000000	0.101804	0.000000	0.257995	0.482654	0.245179	0.924019
ENSG00000038427.15	2.439431	3.498417	11.487580	14.307587	11.272704	23.482363	16.281729	11.011515	7.753728	18.157034	5.884391	35.952637	3.479900	0.561393	13.520160	37.718040	15.379728	12.193506	9.191569	8.074841	30.163069	5.592443	19.967819	8.178774	30.813896	0.827371	12.899258	15.092462	7.543140	17.330921	13.509315
ENSG00000168010.10	7.584541	38.102196	0.800361	16.943003	51.902035	2.515889	5.032469	7.960310	17.964705	5.858914	22.522207	13.308487	2.719572	4.832572	1.718283	2.571357	6.479308	2.750253	4.265085	7.518637	11.857125	1.863463	3.127586	11.255075	7.445483	7.693700	7.201535	4.299607	14.935230	3.212591	4.542496
ENSG00000050327.14	5.779448	5.614150	7.666216	7.846175	3.192240	8.882267	17.229273	2.344047	13.000948	8.923779	2.467505	4.378396	19.619808	6.743706	3.721053	4.634248	9.690130	10.388320	5.744605	6.932022	3.837474	7.481085	2.138990	5.446041	3.008519	1.008821	5.259993	6.534326	7.418869	4.786346	5.227850
ENSG00000139990.17	17.690580	14.883701	8.794890	15.748301	0.959828	12.416685	37.506104	13.485776	10.405746	8.183021	5.761306	7.939282	14.963715	9.322380	8.472409	7.160306	16.607121	12.846698	10.086146	6.637691	3.486503	16.438107	11.649709	7.328621	8.096593	2.384939	9.538693	17.410198	15.083047	13.329716	15.909545
ENSG00000162763.3	0.0	0.0	0.0	0.0	0.0	0.0	0.0	0.0	0.0	0.0	0.0	0.0	0.000000	0.0	0.0	0.0	0.0	0.0	0.0	0.0	0.332648	0.0	0.0	0.0	0.083086	0.206133	0.0	0.0	0.0	0.045213	0.0
ENSG00000169118.17	10.363830	0.824173	4.060816	4.172608	1.189871	3.142003	4.284453	5.211463	4.311231	3.971073	5.469686	2.390329	13.545012	2.577085	2.309349	3.934042	4.246409	4.314930	6.258790	3.346821	5.585015	10.838223	3.514164	4.416281	2.967565	2.347616	5.399769	5.489554	6.372562	4.701870	2.617014
ENSG00000187238.5	0.0	0.0	0.0	0.0	0.0	0.0	0.0	0.0	0.0	0.0	0.0	0.0	0.0	0.0	0.0	0.0	0.0	0.0	0.0	0.0	0.0	0.0	0.0	0.0	0.0	0.0	0.0	0.0	0.0	0.0	0.0
ENSG00000170484.9	0.041071	0.086259	0.000000	0.000000	0.0	0.000000	0.160939	0.0	0.000000	0.000000	0.000000	0.000000	0.645045	0.0	0.000000	0.000000	0.000000	1.113077	0.054707	0.000000	0.000000	0.000000	0.000000	0.000000	0.000000	0.0	0.056895	0.000000	0.000000	0.039005	0.000000
ENSG00000112214.10	0.0	0.0	0.139695	6.731412	0.000000	0.276888	1.713247	0.068196	0.112004	0.745679	2.125470	1.570586	0.043290	0.0	3.129246	3.193067	2.217545	2.311679	2.482752	0.0	2.273793	1.120500	4.812979	0.000000	4.635688	0.319310	0.694350	0.883150	0.0	6.954989	17.423447
ENSG00000104412.7	31.070503	24.704659	21.267002	23.200363	8.314139	18.741751	24.561966	21.174065	33.066120	16.318764	25.947842	12.393502	20.044861	11.484320	21.725843	15.986372	20.584187	23.667595	35.777485	13.387942	16.620705	40.002899	14.820422	15.897635	15.865957	27.897120	18.838642	19.376953	31.799871	27.242085	23.362980
ENSG00000103316.10	20.845459	6.428866	18.322533	1.075020	0.0	9.020201	1.444076	5.223956	9.208734	1.090096	12.206698	0.391538	5.256656	1.615974	7.629086	4.423224	3.594772	2.377273	10.142122	3.165106	1.369835	8.560150	4.854178	0.741759	1.538693	18.395964	2.568854	4.409216	2.835895	4.517279	2.690737
ENSG00000104808.7	0.087365	0.500209	0.000000	0.805334	0.0	2.271445	1.176228	0.463189	2.961567	0.189983	0.282041	0.913652	0.241619	0.381072	0.000000	0.103504	1.699936	0.649317	0.064646	0.000000	3.051540	0.0	0.000000	0.000000	0.434001	3.225822	0.174533	0.000000	1.632065	1.749878	0.869042
ENSG00000088280.18	8.954144	2.867528	3.045400	8.541991	0.821556	12.241974	4.830040	8.930702	6.362279	7.359489	6.613373	7.232451	7.207903	3.669812	11.891320	3.354318	5.733548	6.798562	6.148055	1.304457	7.035811	8.264458	11.841217	0.669969	4.629582	0.299683	6.116790	4.660362	3.801292	9.333072	5.736305
ENSG00000113600.10	0.0	0.0	0.0	0.0	0.0	0.0	0.098018	0.0	0.0	0.014643	0.0	0.0	0.000000	0.0	0.0	0.0	0.0	0.0	0.0	0.0	0.0	0.000000	0.0	0.0	0.0	0.0	0.0	0.0	0.0	0.000000	0.0
ENSG00000138411.10	0.977253	0.328495	1.184839	4.396975	0.319236	0.566051	1.171417	0.418164	1.163056	1.511471	1.417507	1.405222	0.979675	0.071969	1.648074	2.461961	2.232201	1.662046	1.018166	0.631897	0.805057	1.277766	0.855973	0.358154	3.265231	0.156605	2.349144	1.037787	0.261542	1.448438	8.032085
ENSG00000168071.21	5.737511	12.621643	3.234991	11.530619	69.871483	2.709773	2.904822	10.890026	8.666509	5.898298	16.221354	10.113531	1.048667	6.980095	2.761774	1.195348	5.337767	2.727662	7.748685	3.652301	9.307272	2.263659	1.537721	8.219239	8.601840	1.032280	12.237019	5.210604	8.391101	3.576060	5.805284
ENSG00000082397.17	4.457230	1.968293	4.895470	12.169844	6.180422	1.057718	6.389320	28.812038	4.811832	25.242023	14.610159	8.562124	2.435797	2.741520	10.906672	13.019991	6.772222	5.614811	8.009531	4.655897	9.922303	5.138497	17.743057	9.550629	18.719036	0.075601	10.383409	5.834159	11.958805	15.271446	7.389961
ENSG00000187105.8	0.190378	0.021755	0.000000	0.132153	0.000000	0.000000	0.000000	0.070048	0.145626	0.105455	0.000000	0.000000	0.268270	0.590362	0.000000	0.000000	0.000000	0.000000	0.000000	0.000000	0.000000	0.000000	0.093401	0.000000	0.000000	0.000000	0.016204	0.000000	0.000000	0.000000	0.000000
ENSG00000135638.13	0.105744	1.238800	0.351355	0.110319	0.000000	0.0	0.0	0.0	0.0	0.0	0.846186	0.0	0.630425	0.000000	0.0	1.092877	0.000000	0.271816	0.000000	0.729783	0.0	0.0	0.0	0.059804	0.189696	0.000000	0.0	0.0	0.0	0.000000	0.0
ENSG00000259075.6	3.894856	1.381422	0.897287	3.300773	0.000000	1.265730	0.444416	0.000000	0.391602	0.682039	0.531320	0.000000	0.930444	1.590973	0.000000	0.000336	2.291393	0.924226	1.079540	1.101078	0.000000	1.402676	0.012222	0.000000	0.038295	0.006033	0.688370	0.000144	4.708096	0.043238	1.825118
ENSG00000100280.16	35.784554	21.627504	29.825560	23.746321	11.567794	20.210621	52.559086	87.840668	39.671585	47.392826	24.042496	38.727444	68.710617	46.678429	27.764355	32.124416	39.513435	47.673531	30.994431	26.855898	38.645691	35.253784	31.348566	42.064529	50.963085	6.708375	43.516441	33.518864	22.084047	23.641924	29.381113
ENSG00000215455.4	0.000000	0.000000	0.0	0.000000	0.0	0.000000	0.000000	0.0	0.0	0.000000	0.000000	0.0	0.000000	0.000000	0.0	0.000000	0.0	0.0	0.000000	0.0	0.0	0.0	0.0	0.0	0.0	0.000000	0.000000	0.0	0.0	0.000000	0.000000
ENSG00000133216.16	0.889483	0.454253	0.862664	2.486377	2.356350	2.624321	9.637694	5.564815	7.409343	10.054334	1.126048	4.634905	3.080369	0.270596	3.212167	5.433303	8.525262	5.543435	1.556204	3.639649	1.880379	1.872130	2.968994	2.083083	2.994768	0.420335	4.575860	10.649080	6.902860	2.582700	1.842040
ENSG00000052749.13	15.266300	10.808994	18.415562	7.471991	12.976798	10.418626	8.123785	11.310645	11.147890	12.758803	8.275283	9.126358	9.438891	10.921508	7.052532	7.570950	8.097381	9.623537	8.676306	7.952902	6.683686	12.094813	6.802176	17.951933	5.829055	3.037199	7.669240	7.592655	9.178930	5.413298	5.327052
ENSG00000077274.8	0.000000	0.000000	0.695470	0.0	0.096454	0.084559	0.035779	9.101529	0.075002	0.220503	0.0	0.000000	0.072687	0.784616	2.920036	0.098511	0.143198	0.146138	0.703504	0.193136	1.900783	0.032400	6.984014	0.050968	0.000000	0.0	0.121368	0.159050	0.044657	4.198194	0.458676
ENSG00000243772.7	0.000000	0.000000	0.000000	0.000000	0.000000	0.0	0.000000	0.051333	0.000000	0.434714	0.111590	0.0	0.000000	0.0	0.000000	0.000000	0.0	0.167277	0.257490	0.0	0.000000	0.000000	0.000000	0.571932	0.000000	0.0	0.229560	0.067805	0.058829	0.078651	0.036051
ENSG00000205076.4	77.897903	205.855148	0.000000	0.000000	0.0	10.907018	193.668808	0.000000	2.591297	1.356100	1.792248	0.0	65.582344	3.368169	22.419670	52.810760	66.983788	0.331234	3.381843	0.000000	2.603806	11.863678	1.152449	0.000000	0.0	0.000000	38.607830	6.489393	1.794708	10.219071	8.238711
ENSG00000188120.14	0.0	0.0	0.0	0.0	0.0	0.0	0.0	0.0	0.0	0.0	0.0	0.000000	0.000000	0.0	0.0	0.0	0.0	0.0	0.0	0.0	0.0	0.0	0.0	0.0	0.0	0.0	0.0	0.0	0.0	0.0	0.000000
ENSG00000130706.12	56.868774	57.787910	75.165504	50.145176	61.156796	61.631203	59.382263	60.952858	58.152088	59.148247	53.910118	55.011166	73.044022	69.703339	53.901657	54.358784	58.626591	103.020302	53.987209	65.907188	55.656616	44.930119	44.227184	44.488800	53.357582	32.556812	78.811790	58.919678	69.145950	34.429405	50.299335
ENSG00000218336.8	0.097112	0.063211	1.464162	2.523193	0.327343	1.765626	0.484390	0.503040	0.108705	6.155662	0.970556	0.734208	0.089686	0.000000	0.408013	8.277478	0.866099	1.286764	0.248185	0.000000	1.545608	0.205723	1.918375	0.0	3.281799	0.678584	0.963732	3.934848	0.046682	2.212367	0.410952
ENSG00000089327.14	15.997288	39.744949	41.652245	148.151688	203.947464	160.162247	53.902088	276.682159	120.784691	375.158264	59.944504	167.487152	135.848480	203.297745	135.692810	85.889847	156.245300	55.680687	81.498085	98.622795	133.679138	34.727806	106.294357	205.103119	157.734161	8.238366	208.511063	131.450592	92.668098	99.183220	120.812157
ENSG00000163848.19	2.294559	3.256648	6.057599	4.987551	0.953154	1.692383	4.611196	3.550764	4.586397	7.679424	2.644903	1.492260	4.129757	2.471717	2.459630	8.899781	2.198594	8.168456	4.831057	1.489470	2.114774	6.111481	2.806416	6.771592	2.962149	3.603158	3.183585	2.800768	3.971925	3.856544	3.898106
ENSG00000140750.16	9.071802	11.949808	15.621295	20.845827	12.858856	14.793424	12.977416	21.840620	17.867418	25.045937	22.876995	30.508427	19.310501	26.144081	13.068296	16.933256	19.328142	20.708000	14.124434	9.662884	16.472834	10.406543	18.967606	16.173174	24.251699	5.457172	21.398865	10.749311	19.570911	23.469856	26.943855
ENSG00000172771.11	42.235535	7.803483	0.000000	3.292568	0.000000	3.651477	0.106314	0.188949	5.085681	0.595263	1.598132	0.000000	0.552303	0.0	0.581110	0.316652	3.985335	2.743469	12.890952	0.241793	2.335384	26.416210	5.555565	0.700396	0.000000	0.0	2.262867	5.699234	3.599634	6.605283	0.265356
ENSG00000137760.14	1.581314	0.786663	1.232726	2.260998	0.076631	1.492015	2.748580	1.347178	1.107727	3.018133	0.627116	1.712813	2.287747	2.102612	1.225981	2.529223	1.788567	0.847743	2.009825	0.389850	1.791881	4.256062	2.425467	1.365979	1.612151	0.604413	1.876405	3.646320	2.624230	2.379099	2.213938
ENSG00000158786.4	0.000000	0.0	0.000000	0.0	0.0	0.000000	0.0	0.0	0.135806	0.0	0.0	0.0	0.035626	0.0	0.000000	0.041090	0.102795	0.0	0.000000	0.000000	0.000000	0.0	0.0	0.0	0.0	0.0	0.0	0.0	0.000000	0.0	0.0
ENSG00000046889.18	0.004266	0.037560	0.069183	3.801429	0.208825	0.350143	0.551594	0.114373	0.155323	0.756604	0.791856	0.671007	0.086381	0.000000	1.674182	0.766911	1.531999	0.763421	1.295747	0.520848	0.572276	0.761881	1.781535	0.018585	0.924768	0.465310	0.416481	1.069923	0.059708	3.609633	2.860267
ENSG00000137819.13	0.082749	0.342295	4.265286	2.973005	0.525729	0.474642	0.896101	0.450914	0.581903	2.308374	0.232655	0.334823	1.022852	1.546742	0.412437	0.594038	0.827399	0.369359	1.026877	5.380488	0.697573	0.279759	0.173616	1.888195	0.901683	0.758590	0.447550	0.507212	3.933831	0.363961	1.869414
ENSG00000183888.4	0.381425	0.041427	1.432331	0.021145	0.0	0.0	0.026884	0.0	0.033722	0.0	0.0	0.0	0.0	0.0	0.470338	0.0	0.0	0.277919	0.072353	0.0	0.0	0.192013	0.0	0.0	0.0	0.0	0.018784	0.0	0.0	0.0	0.047536
ENSG00000197054.11	1.120579	0.642971	0.000000	1.011850	1.434023	0.465791	0.346081	0.765750	0.720918	0.689278	0.641306	0.156047	0.006884	1.386601	0.545436	0.936826	1.928772	0.408120	2.129927	0.486064	0.908600	1.290937	0.771954	0.574037	0.664552	1.583831	0.665874	1.081683	0.927981	0.996138	2.497871
ENSG00000232838.3	3.060755	1.976461	6.516232	9.609118	0.459349	5.544293	4.295655	2.623547	3.366500	5.395509	7.115467	7.426149	3.070010	9.668640	2.276661	3.134982	7.464258	17.748688	5.117942	10.223543	6.230606	6.814543	3.021203	3.683311	4.636030	10.593659	4.330648	2.375502	4.502170	3.204309	3.342951
ENSG00000100532.11	2.893182	2.294519	1.647086	2.230186	0.888975	2.137800	2.533018	2.920595	2.397574	2.490740	1.951374	1.505978	1.051389	0.811793	3.116215	3.097158	1.890476	3.324325	3.841496	0.950727	3.087536	5.182832	3.458562	1.442396	1.632372	15.185346	2.967041	3.200029	4.412417	5.602693	4.844603
ENSG00000137674.3	0.0	0.0	0.0	0.0	0.0	0.0	0.072093	0.0	0.0	0.000000	0.0	0.0	0.447495	0.0	0.0	0.0	0.0	0.0	0.0	0.0	0.0	0.0	0.0	0.0	0.0	0.0	0.0	0.0	0.032650	0.0	0.0
ENSG00000162510.5	0.0	0.000000	0.0	0.000000	0.490793	0.0	0.000000	0.000000	0.053789	0.044531	0.0	0.000000	0.040313	0.000000	0.0	0.030342	0.0	0.000000	0.0	0.906389	0.000000	0.0	0.0	0.0	0.000000	0.259273	0.041004	0.0	0.010317	0.000000	0.0
ENSG00000077585.13	7.329166	6.354925	2.702101	8.996098	1.842551	6.498755	21.188538	16.042059	6.161523	8.278108	3.819899	6.712185	14.199244	2.347359	5.016242	9.281882	11.529419	23.180746	5.921586	5.319312	13.296827	8.032798	7.376906	9.582053	15.418956	4.417478	10.930339	7.999518	8.033091	9.156466	9.340741
ENSG00000241399.6	2.297351	2.236037	1.411392	10.668730	0.819007	1.964206	3.060158	8.155101	5.539848	4.526216	1.661885	4.374673	0.474777	0.433934	10.388547	2.645028	4.277210	2.423640	11.749731	0.667194	7.118074	12.237085	18.040142	2.950614	5.318077	1.148087	2.175321	6.365513	4.299015	20.643547	21.683773
ENSG00000282246.1	2.031297	4.971718	1.392781	2.944959	4.286604	1.110281	3.034763	0.954097	4.685217	1.657435	5.719519	5.087903	1.224381	4.967819	0.355772	2.453320	2.335540	2.752851	1.215963	1.867957	3.005346	0.117521	0.020653	2.213959	0.895245	10.819917	1.940294	1.898787	1.827871	0.115063	2.473310
ENSG00000203880.11	12.811894	4.597232	7.887593	9.265120	3.778972	5.508119	10.681638	6.218654	10.758440	6.411423	5.687365	5.480299	8.622482	7.901837	5.266445	7.295174	7.061563	9.250763	6.365719	5.686275	5.063641	6.761754	8.218486	7.332625	5.301833	10.469008	7.139321	8.475611	7.675120	13.548577	8.872504
ENSG00000171227.6	10.808805	6.704928	3.982311	8.830623	2.990863	1.566026	5.138218	14.678690	2.363824	3.810258	2.785064	12.515441	4.252075	10.822623	3.540651	3.612347	17.773235	9.562209	5.071621	5.029867	8.743663	3.452624	6.617186	5.080364	15.074904	1.001443	4.110298	4.225228	2.647414	7.456940	10.149548
ENSG00000165030.3	6.658526	10.951687	12.907592	16.898520	17.357010	5.974309	14.352570	6.611172	11.170738	7.854424	6.545229	7.177148	15.915709	1.874116	11.771270	8.001289	10.419516	11.596941	10.133844	8.192019	9.669634	8.214781	12.936634	18.677816	10.038631	16.961590	11.823064	14.467498	16.731709	10.648915	7.442215
ENSG00000159231.5	3.784952	4.644466	2.140915	4.670975	2.784612	11.706276	5.728628	13.284066	5.104128	6.388422	11.575432	41.953926	22.324951	5.977329	23.479284	11.287608	5.896453	38.231144	9.344289	5.595901	9.080109	4.617505	11.218933	6.941412	16.624889	22.626268	7.335013	7.480901	5.528482	5.417699	12.691034
ENSG00000184344.3	0.0	0.0	0.0	0.0	0.0	0.0	0.036458	0.0	0.000000	0.120384	0.0	0.0	0.000000	0.0	0.173229	0.521993	0.548028	0.0	0.0	0.0	0.147931	0.0	0.574244	0.0	0.315737	0.0	0.0	0.118943	0.0	1.958751	0.306559
ENSG00000134780.9	2.989538	1.441814	0.547915	1.568156	0.901077	2.240372	2.007123	1.090827	2.985433	4.062394	4.090984	2.199389	1.707090	5.884696	1.584210	3.750284	2.642715	2.019755	1.689750	1.621223	1.419927	1.844043	1.743337	0.347962	1.040636	0.592022	1.765317	1.813719	3.005556	1.573604	1.644383
ENSG00000148154.9	17.171047	15.776502	4.276420	10.969757	2.831646	4.661033	8.260366	3.621318	10.217089	8.321457	4.614550	6.125082	6.556065	3.262627	10.358689	8.098626	12.541986	9.418721	15.243551	4.064394	8.988710	27.443520	6.255827	9.044448	10.580656	5.426105	15.467893	9.724833	16.371214	15.368992	8.083731
ENSG00000123570.3	0.167980	0.044904	0.122136	0.337936	0.0	0.098646	0.688859	0.0	0.117767	0.194315	0.462931	0.179266	0.309549	0.124980	0.550250	1.304630	0.179119	0.257801	0.967381	0.093147	0.211978	0.539327	2.597502	0.000000	0.111182	1.824249	0.305695	0.162810	0.171254	0.837770	0.391538
ENSG00000175868.13	0.000000	0.000000	0.000000	0.000000	0.0	0.000000	0.000000	0.0	0.000000	0.000000	10.137686	0.0	0.033500	0.000000	0.000000	4.454996	0.000000	0.000000	0.000000	0.0	0.159344	0.000000	0.0	0.396145	0.000000	37.949070	0.000000	0.000000	0.000000	0.000000	0.000000
ENSG00000103966.10	11.951344	5.145414	5.653271	14.094215	5.470056	8.415296	7.545330	17.502813	8.572976	16.237827	9.394339	10.473796	5.419924	6.014990	18.032846	18.134073	18.339521	7.485382	15.989982	5.399793	9.296472	13.852484	19.175806	9.674046	16.047552	2.285783	18.707085	15.284675	13.005786	17.060268	21.581388
ENSG00000168781.21	8.670239	3.788582	5.007543	4.655617	0.872252	1.916016	3.365135	3.436049	4.718533	2.785590	5.040450	1.040923	5.428831	4.253091	3.241497	4.256569	5.377709	2.797337	3.786998	2.567270	2.930342	6.116289	3.146772	4.000924	2.705789	3.538383	3.590137	3.140121	3.601990	4.284165	1.830868
ENSG00000112936.18	0.016972	0.626997	0.021925	36.364979	0.899906	0.187910	16.677975	0.310769	6.146582	9.399933	1.039603	3.036225	0.034269	3.846521	23.762629	0.252546	0.330389	0.596131	23.474859	3.058083	60.506733	17.214228	71.629852	2.680634	9.544721	0.291639	0.802825	7.445318	1.576498	10.811854	337.834412
ENSG00000170324.20	19.861633	2.218890	0.000000	0.700225	0.0	0.852480	0.0	0.0	1.106504	0.162571	0.046520	0.0	0.102180	0.0	0.000000	1.163678	1.022026	0.404752	2.673796	0.000000	0.131729	4.332593	0.414717	0.062297	0.0	0.0	0.346032	1.775801	1.703535	2.107340	0.000000
ENSG00000171649.11	1.000258	1.400026	0.507873	1.324133	0.277270	1.152697	0.409119	1.351644	3.534173	2.974818	0.913287	0.504934	0.132754	2.166137	0.539161	4.203783	1.065592	1.498893	0.877072	0.070689	0.900165	1.265512	1.492499	0.799022	0.731254	10.487718	1.596800	0.401651	2.301271	1.680651	1.572690
ENSG00000134987.11	2.137913	1.436574	4.587838	2.540860	0.390038	1.095103	3.277666	2.324898	2.197580	4.269624	1.380233	0.870157	4.371329	2.202653	1.948244	2.433096	2.965964	1.824530	3.197687	1.437826	1.124485	5.179299	3.275771	2.195715	2.538037	2.077427	2.253057	2.567350	6.255531	4.276343	2.928440
ENSG00000115145.9	10.668522	4.573493	3.790069	4.540098	1.450827	3.178387	4.441874	3.762046	4.432739	4.576983	2.123141	2.202048	4.908813	2.829745	3.301638	4.052794	4.514537	3.855296	8.102592	2.664488	2.885377	16.608727	3.853571	2.833679	3.497005	4.622152	4.057708	4.251507	5.862211	7.325183	3.574747
ENSG00000128849.10	1.542539	0.587836	2.747035	9.505999	1.035035	2.090205	5.070668	0.971314	2.328422	2.997323	10.230228	5.885399	0.947599	1.285457	8.466068	3.754304	1.845627	2.615642	3.987618	0.530018	4.382209	3.197241	19.622913	0.122898	3.907623	1.134256	2.361477	1.045341	0.174755	8.283026	9.765203
ENSG00000120533.12	20.968903	21.758665	30.364750	22.947269	15.614651	27.379406	20.900621	31.588633	49.027428	25.893311	52.584003	16.515530	26.508970	51.395390	32.549984	26.480627	43.343258	43.203907	31.995556	15.063824	32.456509	17.158905	18.099188	18.134001	28.542458	129.423981	27.309628	20.718260	35.358871	18.318905	20.035948
ENSG00000204291.10	0.011861	0.297168	20.509645	8.406642	2.962873	22.397264	25.890793	1.839430	4.656804	29.408751	28.222160	38.259705	3.440581	0.141911	95.998665	132.850449	64.937576	27.542774	36.419289	0.392948	35.798271	10.290041	105.840561	0.626986	18.861296	0.112875	117.785591	76.335777	0.912551	48.112568	50.257050
ENSG00000137077.7	0.000000	5.506088	0.000000	119.028618	50.195885	2.620812	28.050356	13.364641	36.181767	68.324150	14.810150	139.006439	1.170884	145.697495	60.074928	76.105103	10.068393	8.178625	103.697731	16.511290	106.077774	15.278346	75.592140	25.928877	256.445648	2.879000	2737.177979	39.776344	27.745523	107.586937	350.289124
ENSG00000172301.10	90.438385	24.988888	36.845398	32.146236	23.703260	39.077690	23.637510	38.225552	26.556814	27.525190	42.877834	49.717503	24.764339	34.545410	30.117165	37.418179	39.370319	39.698475	51.712723	26.550308	39.363365	93.329231	41.269146	21.792122	32.054226	71.455963	29.314556	39.494579	35.329765	33.370640	26.378477
ENSG00000125355.15	0.052631	0.0	0.132136	0.682374	0.000000	0.109367	0.465505	0.182058	0.476638	0.548634	0.539679	0.646593	0.185720	0.000000	0.000000	0.221500	0.471893	0.067577	0.419921	0.0	1.142044	0.087699	0.220130	0.409647	0.168328	0.078050	0.395974	0.599070	0.384321	0.472672	0.565311
ENSG00000121858.10	60.611855	65.137527	17.856352	96.871231	8.449466	21.415779	81.756187	49.823689	116.781647	35.676018	11.846416	28.511492	69.224861	10.776167	75.060471	60.285339	85.407402	136.248352	62.828884	18.551798	31.711874	63.543781	42.357269	25.686182	65.921364	21.150276	104.090584	117.075272	69.082001	81.452698	60.111427
ENSG00000116266.10	10.679232	7.759707	5.143214	9.041683	3.293520	5.796032	5.461646	7.960896	8.758314	9.997762	6.523661	5.221872	8.759393	4.462066	7.391353	9.613087	9.712150	8.187596	14.797741	5.674940	7.072531	17.251118	10.454256	6.323619	9.189060	6.086530	9.145700	8.379734	15.638261	14.166030	10.076668
ENSG00000155026.16	33.709534	7.461371	0.000000	1.496188	0.128141	1.479468	0.000000	0.000000	3.768824	0.362476	0.375570	0.000000	0.119430	0.000000	0.000000	0.089666	1.700185	1.643741	12.627340	0.000000	0.576119	29.114279	3.294867	0.342437	0.000000	0.131984	0.937441	3.058496	4.473198	7.731390	0.052294
ENSG00000250305.8	5.318055	1.867667	1.263272	0.728980	0.167151	0.266383	0.128046	0.123460	0.706618	0.130720	1.379337	0.025997	0.141408	0.051596	0.534554	2.445500	0.588763	0.526811	1.777592	0.110395	0.559564	3.022001	0.360812	0.304285	0.086267	4.002509	0.603906	0.814660	0.419642	3.294850	0.316738
ENSG00000186970.4	0.0	0.0	0.0	0.0	0.0	0.0	0.0	0.0	0.0	0.0	0.0	0.0	0.0	0.0	0.0	0.0	0.0	0.0	0.0	0.0	0.0	0.0	0.0	0.0	0.0	0.0	0.0	0.0	0.0	0.0	0.0
ENSG00000205531.12	68.917496	32.452477	30.351147	42.390133	28.233047	41.722427	27.866493	39.274937	33.512074	58.486992	78.819412	37.766315	60.694141	44.211174	29.590864	56.625458	41.949863	46.924370	42.334175	28.830368	40.626339	72.442802	31.912706	30.243134	39.009426	70.640129	48.820213	49.703007	52.263844	41.655563	35.834579
ENSG00000169432.14	0.265427	0.064325	3.196779	3.530334	0.042696	0.119350	0.027936	0.290187	0.144116	0.461241	0.173229	0.374689	0.609003	0.000000	0.089805	0.741025	0.477634	1.781813	0.822175	0.675337	0.160066	0.464851	0.321805	0.071277	0.181868	0.000000	0.219164	0.222398	0.797999	0.616153	0.271356
ENSG00000203870.5	0.0	0.0	0.0	0.0	0.0	0.0	0.0	0.0	0.0	0.0	0.0	0.0	0.0	0.0	0.0	0.0	0.0	0.0	0.0	0.0	0.000000	0.0	0.0	0.000000	0.0	0.0	0.0	0.0	0.0	0.0	0.000000
ENSG00000204365.5	0.0	0.0	0.0	0.0	0.0	0.0	0.0	0.0	0.0	0.0	0.0	0.0	0.000000	0.0	0.0	0.0	0.0	0.0	0.0	0.0	0.0	0.0	0.0	0.0	0.0	0.0	0.0	0.0	0.0	0.0	0.0
ENSG00000134216.18	0.0	0.0	1.442951	5.622072	0.0	0.0	0.000000	0.000000	0.131816	0.0	0.0	0.000000	0.0	0.0	0.0	0.0	0.0	0.0	0.000000	0.747379	2.521259	0.0	0.0	0.0	0.000000	0.0	0.0	0.0	0.0	0.000000	17.711800
ENSG00000214128.10	2.725585	0.227735	0.318989	0.165951	0.000000	0.445498	0.063345	0.000000	0.450028	0.031538	0.000000	2.613739	0.088525	0.000000	5.990896	0.089978	2.344210	0.583286	1.650381	0.487915	0.132950	2.866300	2.635251	0.309628	0.000000	0.000000	0.141145	0.124964	0.545312	1.489121	0.215546
ENSG00000083097.14	4.721170	1.741737	0.598199	2.210855	0.435784	1.386755	3.166752	1.643758	2.510719	1.570437	1.871063	0.670900	3.674989	1.092629	2.012809	2.366078	2.079203	1.620943	3.217577	0.910283	1.428130	4.094804	2.564682	1.016352	1.325948	2.802776	2.657845	1.982555	2.705451	3.578281	2.066523
ENSG00000176253.3	0.0	0.0	0.0	0.012700	0.0	0.0	0.0	0.0	0.0	0.0	0.0	0.0	0.0	0.0	0.0	0.0	0.0	0.0	0.0	0.0	0.0	0.0	0.0	0.0	0.0	0.0	0.0	0.0	0.0	0.0	0.0
ENSG00000183020.13	15.707587	7.670670	17.333927	19.155996	10.866629	15.196451	14.319671	41.257050	14.622261	20.685272	16.736282	15.150926	15.987260	12.200072	11.615244	13.634461	14.311046	13.023339	18.843979	22.777258	19.120518	16.727905	15.665014	11.260479	19.590881	5.357104	16.513016	16.892836	13.839634	13.485733	18.385630
ENSG00000109943.8	0.126900	0.247595	0.053646	1.408435	0.480399	0.0	0.101818	3.597077	1.046278	1.880613	0.045603	1.645820	0.059086	0.279738	0.266193	0.000000	0.453868	0.303997	0.809567	0.410810	1.823052	0.286977	0.730228	0.641455	2.528809	0.000000	3.248044	0.812338	2.138242	0.891302	1.850052
ENSG00000140093.9	0.0	0.0	0.0	0.0	0.0	0.0	0.0	0.0	0.0	0.0	0.0	0.0	0.0	0.068402	0.0	0.0	0.0	0.0	0.0	0.0	0.0	0.0	0.0	0.0	0.0	0.0	0.0	0.0	0.0	0.0	0.0
ENSG00000080815.18	19.485077	17.669502	21.481649	28.142050	7.026341	15.429057	25.212656	18.738783	24.763096	36.024620	10.700415	17.191980	19.473186	18.010656	17.767729	25.926815	25.981668	21.431173	23.308378	19.665581	21.926128	27.642345	22.356693	15.251401	22.502495	18.149054	22.854469	29.509439	21.825405	29.235153	20.687979
ENSG00000234636.2	0.064295	0.502184	0.000000	0.143522	0.000000	0.078004	0.000000	0.261682	0.310812	0.253174	0.268831	0.000000	0.000000	0.382941	0.454390	0.000000	0.000000	0.088401	0.111372	0.000000	0.597993	0.421057	0.048216	0.048493	0.495298	0.000000	0.824247	0.125119	0.430057	0.069475	0.261517
ENSG00000181467.4	3.242052	7.305176	5.452225	3.847488	3.234904	5.835942	14.202605	16.807402	12.168805	10.205926	2.285491	5.578095	7.831002	6.502223	4.976906	5.896061	7.307940	11.262891	4.701519	5.087839	8.109368	2.554347	4.637348	6.443786	11.067403	2.151104	7.909026	4.681462	9.763151	5.698226	5.625926
ENSG00000087206.16	11.581235	7.743926	8.449191	13.351170	8.664710	5.411484	5.664100	8.625993	9.866920	7.205088	12.512742	7.716594	19.347166	11.787300	8.377387	9.725152	10.544265	8.237369	7.883684	4.321627	8.157461	8.233619	5.690498	5.258953	9.670320	19.517704	10.716390	8.968024	11.408135	9.736962	9.685976
ENSG00000081803.15	8.289211	2.767723	12.639566	7.801337	1.133065	5.110200	5.112540	4.540988	13.036024	6.262766	8.050802	2.579786	1.924374	1.339443	12.055780	12.460522	9.333020	6.390880	11.564968	7.465006	7.512068	15.757660	21.627014	2.084766	6.656595	3.971176	6.745138	5.857455	8.318676	13.681115	10.549801
ENSG00000126464.13	12.806227	10.732045	19.789074	13.554322	5.487838	10.085231	18.486341	10.093046	12.834030	9.053719	14.349195	9.022758	14.940886	11.678232	7.642991	11.203321	10.169721	20.425627	8.601823	9.968593	6.781842	9.354123	9.638339	9.963388	9.381568	2.168599	12.118582	9.338890	7.294714	11.525176	8.724812
ENSG00000116254.17	0.000000	0.010813	0.0	0.022082	0.0	0.025259	0.077411	0.0	0.010474	0.008107	0.847129	0.000000	0.000000	0.0	0.032559	0.111630	0.026699	0.000000	0.0	0.0	0.007686	0.000000	0.356631	0.0	0.0	0.105944	0.000000	0.000000	0.000000	0.138550	0.009454
ENSG00000168903.8	0.000000	0.000000	0.0	0.750542	2.422150	0.093484	0.0	0.197774	0.136497	0.0	0.218668	0.0	0.075490	1.823221	0.000000	0.000000	0.0	0.0	0.0	0.0	0.000000	0.000000	0.0	0.634042	0.286817	0.0	0.0	0.000000	0.000000	0.000000	0.096354
ENSG00000197953.5	0.000000	0.000000	0.0	0.0	0.0	0.0	0.000000	0.0	0.000000	0.0	0.0	0.0	0.219664	0.0	0.0	0.0	0.0	0.084678	0.0	0.0	0.0	0.000000	0.0	0.0	0.0	0.000000	0.0	0.0	0.0	0.0	0.0
ENSG00000183742.12	4.190951	1.929435	3.988494	2.660352	0.405856	3.901435	3.036595	0.212372	9.278802	0.392606	0.189749	1.127878	2.207282	2.300406	1.500629	3.121970	7.164664	1.605485	2.641397	1.626635	1.043360	6.821838	0.762435	0.976775	0.450758	0.196745	2.634460	1.143292	3.165528	1.741136	1.126344
ENSG00000035681.7	6.459933	6.684258	5.261641	8.298782	12.147272	5.532742	4.807202	10.059980	5.335644	6.210133	2.991445	6.779926	9.624914	10.764297	6.366027	5.823005	8.547441	8.975813	10.107923	3.998047	8.123622	7.876909	8.910665	7.386725	10.696706	3.036851	10.908418	7.885532	10.715904	11.765076	9.716809
ENSG00000105376.4	0.946847	0.273810	1.061001	3.996212	2.345532	1.531797	1.277353	0.000000	6.089905	0.560740	0.160791	0.108683	0.000000	0.0	0.614891	0.388313	1.238948	0.099835	1.628474	0.000000	1.130423	1.605398	0.529896	0.000000	0.000000	0.0	0.478411	1.469595	7.981924	0.498556	1.722658
ENSG00000112539.14	69.563805	13.653120	0.0	2.342438	0.000000	4.487177	0.000000	0.000000	5.501197	1.385996	1.167413	0.0	0.685415	0.0	0.186541	0.484165	5.373976	3.306693	25.424973	0.615949	1.414255	42.425545	5.219636	0.673216	0.0	0.000000	2.711260	6.464105	6.503640	9.021799	0.284549
ENSG00000102978.12	33.347782	17.475203	42.057320	31.178440	13.971881	24.421043	30.871477	29.969448	35.478657	26.901894	21.141224	21.578779	43.205914	30.826208	20.167126	24.675381	33.696770	22.460976	28.943512	18.574627	43.016193	27.680513	23.537518	19.641459	23.356560	59.294113	28.757982	20.665956	30.159189	29.908356	31.389507
ENSG00000134339.8	30.687101	61.501339	0.731402	4.778347	5.481247	50.021805	1.371644	1.245780	76.562180	29.256105	21.262342	47.238625	3.523339	1.017136	171.470352	20.081329	40.950649	26.333284	204.631104	3.916973	106.563026	56.807926	15.967559	1.680142	0.897988	0.000000	13.981844	423.771057	35.244282	24.721083	4.110318
ENSG00000152133.14	2.682743	1.304576	2.410303	4.343773	0.529051	1.302848	2.527136	3.360535	3.206729	2.751304	3.146874	2.381394	3.564360	3.514449	2.051507	2.231830	2.087841	1.258790	3.006129	1.297209	2.664770	2.658261	2.397288	0.820884	3.035533	5.357487	1.742321	2.062819	3.356804	3.331429	2.903656
ENSG00000146378.6	0.0	0.0	0.0	0.008740	0.0	0.0	0.0	0.0	0.0	0.0	0.0	0.0	0.0	0.0	0.0	0.0	0.0	0.0	0.0	0.0	0.0	0.0	0.0	0.0	0.0	0.0	0.0	0.0	0.0	0.0	0.0
ENSG00000163961.4	4.020479	4.905123	2.551493	4.654870	2.266649	2.498222	6.319765	3.421453	5.212626	4.650609	8.854064	3.135340	12.674779	4.997975	3.861702	9.329857	3.353168	5.887413	3.463849	1.754353	3.122156	4.542048	3.782841	5.686256	5.197106	1.137586	4.207672	3.053718	5.279082	5.319995	4.462040
ENSG00000166780.10	17.824585	3.642188	8.748179	13.097547	4.622102	10.298295	11.880341	5.644691	3.703668	5.799053	12.101912	6.433515	0.703786	1.206822	11.480957	18.803886	14.252357	5.959514	20.876183	3.224932	11.715066	13.210300	25.742168	0.938487	6.175124	23.137802	7.326245	7.880705	2.526945	16.950510	15.099678
ENSG00000184451.5	0.129590	0.207506	0.143802	0.422095	0.493278	0.264978	0.365545	0.000000	0.428705	1.538361	1.792919	0.366280	0.061083	0.800124	0.484563	1.208911	0.060550	0.386062	0.324951	0.168620	1.783848	0.395784	0.641106	0.077175	1.118273	0.112864	0.666057	0.323980	1.992455	0.709428	1.495026
ENSG00000113384.13	38.860729	25.314697	47.831310	30.636456	7.688242	24.374102	66.242645	24.276775	48.503223	39.168510	31.030354	20.281044	23.819881	21.736546	28.164791	34.889793	32.230850	36.965618	38.324532	30.938866	27.164118	54.084091	30.406672	26.893461	26.680508	47.134663	29.429935	24.119625	33.757195	39.422108	33.479023
ENSG00000165837.11	0.0	0.0	0.0	0.0	0.0	0.0	0.0	0.0	0.0	0.000000	0.0	0.0	0.0	0.0	0.0	0.0	0.0	0.0	0.0	0.0	0.0	0.000000	0.0	0.0	0.0	0.0	0.0	0.0	0.0	0.000000	0.0
ENSG00000175283.7	12.605149	4.559301	9.015143	5.198078	2.247146	6.801169	7.248106	6.371825	7.726678	7.370495	6.465256	7.739697	7.563727	5.376625	8.773681	10.319850	12.158132	10.844500	9.884497	5.486148	6.407831	10.716779	10.607255	4.862223	6.977069	2.428898	7.669738	10.402195	6.099768	7.861055	10.279121
ENSG00000168118.11	17.667564	12.556554	12.817265	11.031263	2.559121	10.370450	15.747541	11.347191	10.993805	6.906687	8.964746	5.176610	14.121644	5.754988	10.500635	7.470701	12.694632	16.160803	15.515297	9.711098	9.876399	22.649538	11.400004	9.138601	8.917099	18.247768	8.358447	10.817146	7.719505	12.041894	10.376676
ENSG00000198435.3	4.792895	7.614303	4.324859	5.874866	1.803129	3.236047	1.964198	1.799009	2.425075	6.507217	18.901962	6.456004	9.298185	11.826190	14.948021	13.948869	16.327745	47.022385	6.153308	2.573556	5.264351	5.547069	4.634925	4.239676	12.644055	3.834126	16.333336	10.831123	5.631747	10.851429	9.222520
ENSG00000149735.6	0.000000	0.000000	0.000000	0.000000	1.804795	0.000000	0.987587	0.000000	0.000000	0.000000	0.149332	0.000000	0.688959	0.337561	0.582883	0.203494	0.000000	0.173404	0.000000	0.000000	0.000000	0.000000	0.000000	0.000000	0.000000	0.909064	0.000000	0.000000	0.000000	1.821366	2.153913
ENSG00000103174.11	2.759089	2.363033	6.242604	7.587327	2.850470	3.296404	10.146766	15.777143	12.439304	9.970530	2.197527	5.553207	2.551530	6.283863	5.399656	5.870287	6.113415	7.033232	4.375679	4.389115	6.741023	2.394472	4.807550	4.279940	6.476401	1.755236	5.882406	4.786747	5.173872	3.906875	5.252713
ENSG00000184730.10	2.442934	6.864554	1.205880	7.216344	73.908867	3.722937	4.997781	8.792099	15.917009	9.678630	4.360995	6.126838	2.275119	3.602997	3.236326	4.339685	8.172008	3.278712	2.463223	5.631045	14.975900	2.003398	3.978169	25.230719	13.599799	0.705275	7.344532	12.758720	15.307184	6.144448	6.048043
ENSG00000174944.8	0.058708	0.285498	0.175066	5.684468	1.241743	0.452538	1.248484	0.376513	1.114499	1.159669	1.383893	3.670147	0.342222	0.417362	1.164601	0.824708	0.557560	0.435226	0.397601	0.196820	2.599369	2.573793	3.075487	0.398399	8.938143	0.144699	1.953764	1.144630	2.283396	3.420884	6.215787
ENSG00000275869.1	0.000000	0.000000	0.0	0.0	0.0	0.0	0.0	0.0	0.0	0.0	0.0	0.0	0.049722	0.0	0.0	0.000000	0.000000	0.000000	0.0	0.0	0.000000	0.000000	0.000000	0.0	0.000000	0.000000	0.0	0.0	0.000000	0.0	0.0
ENSG00000130731.15	21.394932	22.639950	60.873058	22.205523	35.350357	50.123634	20.695492	43.715630	84.132683	22.054268	28.728813	19.447254	13.595980	34.412899	22.610189	20.404617	26.843447	37.732582	21.813225	25.391401	29.250969	18.365692	22.182606	22.667927	16.727703	46.678814	28.651402	21.518578	31.975065	13.892494	34.303326
ENSG00000178917.15	2.253541	0.731741	1.117419	2.363631	0.922494	0.491209	0.754255	0.672507	1.570357	1.401306	0.837123	0.951524	0.599386	1.325482	0.931635	0.901910	1.315555	1.306036	1.530300	1.045454	0.979337	1.684060	1.127339	0.985900	0.861019	1.370083	1.186642	1.198591	1.670816	2.024432	1.235532
ENSG00000138435.15	0.068043	0.000000	0.243457	0.000000	0.0	0.000000	0.757655	0.258329	0.179116	1.185118	1.064808	0.000000	0.000000	0.0	0.000000	0.831321	0.936572	0.082357	0.055503	0.0	0.944502	0.0	0.000000	0.0	0.856933	0.334777	0.503902	0.119255	0.0	0.000000	0.264550
ENSG00000113360.16	14.309704	7.089515	15.404576	14.923955	2.851173	12.383387	38.453056	8.996996	17.887297	19.374836	4.678061	10.567995	10.303528	13.937533	10.790805	14.367803	11.870769	18.075033	11.370146	8.868658	9.281746	12.827309	7.524091	7.454787	9.842971	12.795205	8.913070	12.142349	9.184582	12.043656	8.737653
ENSG00000134313.15	7.595012	5.194701	15.920456	17.674280	1.829626	9.065394	10.855865	2.882048	12.086474	10.351175	8.568373	6.067795	10.041072	3.417387	7.267119	24.967680	12.914845	8.739654	14.269122	1.464859	11.432529	11.480155	7.903718	5.726958	3.529302	3.980765	8.885938	4.994583	8.358214	19.715952	10.811798
ENSG00000181789.14	68.461716	50.047272	111.385727	50.549225	30.581495	55.711315	105.065033	83.537727	80.501152	55.698032	65.619675	60.776859	50.036163	50.088593	58.517651	64.083466	63.956001	87.576805	57.093376	59.278316	59.055939	68.032379	42.546196	40.355820	63.712669	17.847084	61.390560	55.038216	47.759380	45.039295	53.758411
ENSG00000277058.2	0.000000	0.000000	0.000000	0.000000	0.0	0.000000	0.0	0.000000	0.000000	0.000000	0.0	0.0	0.000000	0.0	0.000000	0.000000	0.000000	0.000000	0.000000	0.0	0.000000	0.000000	0.000000	0.0	0.000000	0.000000	0.000000	0.000000	0.000000	0.0	0.0
ENSG00000180730.4	1.882438	1.917816	1.722373	0.989681	0.0	2.936610	1.563902	0.168058	0.453386	1.205013	2.312067	0.802947	0.846443	0.000000	1.933488	6.373799	3.148846	0.620973	0.601478	0.153548	3.391707	1.122337	0.774043	0.395165	0.158837	8.725790	1.713126	0.558237	0.782787	2.407448	0.558557
ENSG00000181790.10	0.025331	0.171762	0.227938	0.368626	2.211788	0.341473	0.107120	0.202465	0.914988	0.502649	0.323417	0.217303	0.049252	0.000000	0.078544	0.000000	0.247495	0.187666	0.040152	0.000000	0.102156	0.029865	0.030614	0.000000	0.000000	0.288921	0.071281	0.047875	0.102873	0.289029	0.361356
ENSG00000184967.6	9.983819	8.470212	9.314873	6.478187	9.003533	8.417193	2.262544	12.642113	12.452250	17.354448	13.914355	15.953173	14.998045	11.450690	6.440333	9.340287	12.316487	20.912655	8.638362	9.805382	8.927381	7.937895	8.370205	9.087755	9.298669	12.079737	10.955753	7.264634	11.625531	7.408340	9.972930
ENSG00000188312.13	1.102531	2.459534	0.383340	1.047231	0.228894	1.337532	6.091733	1.091029	0.704210	0.837669	2.836901	1.603387	3.045285	0.591240	0.787755	3.454441	1.845761	4.118505	0.733586	0.137419	2.012888	0.865984	0.373997	0.307049	2.956229	3.264251	1.230319	1.980828	1.115738	1.735370	1.212250
ENSG00000176386.8	25.932301	16.501167	10.898952	22.157894	23.428362	11.922286	14.938833	20.294643	22.764336	12.929531	17.135607	20.597876	16.956169	25.579874	23.303682	18.875221	24.274206	23.972080	18.208958	12.445353	24.973291	28.630516	20.578447	16.648203	21.731567	30.863674	27.095362	24.681263	17.210741	24.796326	23.641558
ENSG00000107281.9	13.710506	5.800711	14.139550	34.565655	18.883812	22.921211	9.933112	57.938583	9.630645	24.736757	116.676086	23.128538	4.524512	8.708031	72.469551	43.376766	46.064327	20.764641	41.017162	9.112984	25.377911	21.730839	64.807892	13.650136	33.552601	36.564602	52.989891	23.668615	14.744458	43.482899	45.813171
ENSG00000115194.10	0.000000	0.028436	0.000000	0.000000	0.000000	0.000000	0.0	0.0	0.105892	0.145816	0.000000	0.550954	0.156811	0.201974	0.0	0.000000	0.0	0.166419	0.0	0.000000	0.0	0.0	0.0	0.0	0.000000	0.0	0.0	0.0	0.000000	0.134423	0.000000
ENSG00000196834.11	0.111032	0.066502	0.083237	0.130071	0.022136	0.081717	0.095991	0.214160	0.185435	0.100356	0.078850	0.122958	0.052913	0.142568	0.141884	0.094515	0.113060	0.068789	0.092325	0.035143	0.140247	0.055988	0.236312	0.134255	0.101027	0.021185	0.137919	0.164569	0.122102	0.079354	0.074799
ENSG00000103353.15	11.390476	4.901531	16.267956	12.840468	4.062004	8.620202	11.035486	12.827261	18.062557	14.752070	11.192052	7.590465	16.195267	5.837767	8.284561	16.157497	14.169217	2.870929	10.485532	5.423203	2.863494	13.806166	9.053058	5.329247	9.334157	7.586077	10.472568	12.749960	7.842405	10.650269	10.793352
ENSG00000178053.17	62.531170	34.555264	2.267799	8.783158	0.718558	13.324431	7.234362	3.319789	21.031424	12.201874	12.098177	5.082941	13.636518	11.456418	3.864447	5.654920	6.846149	22.041704	28.653450	2.533935	5.193095	63.953541	9.083424	1.277578	3.266845	13.385109	3.626004	12.564546	29.460947	23.174372	2.413686
ENSG00000204352.2	0.000000	1.181344	0.000000	2.217045	0.381899	0.000000	0.000000	2.381862	2.823761	0.000000	0.000000	0.000000	0.000000	2.189267	0.000000	2.606666	3.376134	0.000000	0.000000	0.000000	1.744167	0.000000	0.000000	0.000000	0.000000	0.303213	0.000000	0.000000	0.000000	0.000000	2.052593
ENSG00000113396.12	0.000000	0.000000	0.039993	0.000000	0.000000	0.000000	0.000000	0.000000	0.000000	0.000000	0.000000	0.000000	0.000000	0.000000	0.263126	0.000000	0.000000	0.084872	0.172906	0.000000	0.000000	0.428323	0.591994	0.000000	0.000000	0.000000	0.047649	0.163965	0.000000	0.087607	0.035524
ENSG00000167395.10	4.602579	3.537159	3.453440	4.264678	5.242137	3.573773	5.165549	5.151419	5.124748	3.613227	5.267924	3.024738	3.431157	4.115017	4.748912	4.620045	4.135655	2.832437	2.672464	1.410945	3.602037	4.105491	3.377288	4.105059	3.950131	0.654856	3.985850	3.078974	3.098158	4.789776	4.119397
ENSG00000170961.6	0.071949	0.015589	0.297680	0.535678	0.182482	0.568745	1.210634	0.0	0.308040	1.404966	0.313834	0.397085	0.157145	0.178896	2.683429	4.019716	1.085953	1.722128	1.232171	0.170993	1.457381	1.064300	3.513479	0.000000	2.142761	0.0	3.948541	2.938220	0.166275	1.888219	2.305514
ENSG00000100292.16	12.424026	10.496730	34.326286	61.092018	81.791183	10.300755	19.476997	202.953781	24.588974	31.598730	7.671929	75.741333	7.038133	26.863548	23.011683	105.223465	53.541317	53.111294	30.926939	26.884844	50.447220	7.156729	26.133259	51.180328	149.067139	8.615067	101.205078	21.603386	89.979691	16.044415	32.652390
ENSG00000150961.14	15.098860	5.848087	24.328028	14.731566	3.121556	11.638413	37.002972	26.294680	14.400526	18.898590	5.836625	10.324422	28.112312	6.685225	13.497388	32.156048	18.164150	14.820983	17.481798	6.047184	23.510715	25.766556	17.750910	4.254380	27.744598	3.902407	23.366259	22.388210	13.393322	20.000631	13.181426
ENSG00000178149.16	44.470570	10.128049	11.665713	11.800403	7.159657	10.361475	5.223236	6.088710	13.759360	10.829796	5.309880	8.387986	3.765399	6.692595	9.124289	4.675014	9.730504	8.601212	16.560755	8.241928	9.061828	24.625269	8.994656	7.120515	4.973319	2.879259	11.617549	12.088078	14.123060	14.297928	6.256756
ENSG00000276430.2	0.000000	0.000000	0.0	0.000000	0.0	0.0	0.000000	0.000000	0.0	0.0	0.0	0.0	0.0	0.0	0.0	0.000000	0.0	0.000000	0.000000	0.0	0.0	0.0	0.0	0.0	0.0	0.0	0.000000	0.000000	0.0	0.0	0.0
ENSG00000197822.10	5.330184	1.010472	6.999978	6.121820	1.025226	4.631355	2.941033	0.044564	11.438246	4.804168	2.603387	1.005593	2.742859	11.972130	3.241973	2.742237	3.294981	0.470064	3.732853	4.669444	1.244885	4.928965	0.724679	0.356804	0.566571	1.540432	1.275596	2.063092	8.640412	2.942919	2.767156
ENSG00000171722.12	0.000000	0.000000	0.000000	0.000000	0.000000	0.000000	0.000000	0.000000	0.000000	0.000000	0.000000	0.000000	0.000000	0.000000	0.000000	0.000000	0.000000	0.000000	0.000000	0.000000	0.000000	0.000000	0.000000	0.000000	0.000000	0.000000	0.000000	0.000000	0.000000	0.000000	0.000000
ENSG00000074054.17	13.442692	3.378885	6.421991	8.312258	2.732667	5.504385	10.135651	6.275352	7.796583	8.609342	7.246571	4.349875	10.417783	4.950657	2.700944	10.553268	7.294890	6.250175	7.914449	4.952534	6.262651	11.653565	7.931889	5.288052	6.370448	2.819333	7.043567	7.987698	5.347442	9.140466	7.796222
ENSG00000175809.5	0.0	0.0	0.0	0.0	0.0	0.0	0.050942	0.0	0.0	0.0	0.0	0.0	0.0	0.0	0.0	0.0	0.0	0.0	0.0	0.0	0.0	0.0	0.0	0.0	0.0	0.0	0.0	0.0	0.0	0.0	0.0
ENSG00000159173.18	0.0	0.0	0.020235	0.0	0.0	0.000000	0.000000	0.0	0.009118	0.0	0.0	0.0	0.0	0.0	0.0	0.0	0.0	0.0	0.0	0.0	0.000000	0.0	0.010013	0.000000	0.0	0.0	0.000000	0.0	0.000000	0.0	0.0
ENSG00000188817.7	236.646088	99.301308	0.000000	7.955482	0.000000	16.562078	0.394958	0.135137	19.762312	5.253944	2.519933	0.0	3.443098	0.730318	1.913529	1.170106	23.949072	14.059371	101.855469	2.335069	8.023011	313.237091	31.040312	1.921715	0.000000	0.352615	11.199648	29.445807	33.665516	56.368473	2.620098
ENSG00000176399.3	0.323080	0.199583	1.022128	0.348268	0.0	0.656132	0.819728	0.182139	0.800725	0.089098	0.173441	0.000000	0.099049	0.498564	0.673911	0.114121	0.376967	0.364598	0.901139	0.998928	0.058323	1.407811	0.688462	0.0	0.106387	0.0	0.079675	0.548227	0.506142	0.804319	0.544850
ENSG00000142102.15	5.158481	7.522651	1.372784	51.163464	63.050869	4.538726	4.926363	5.879603	55.294640	15.459880	14.716670	6.424859	1.986413	7.395449	3.154546	1.764027	5.566423	7.298051	4.765491	7.429954	19.421484	0.801546	1.637390	11.243160	4.195716	8.773286	5.111815	3.514957	32.335220	5.553453	8.481922
ENSG00000124788.17	3.265666	2.618034	1.719411	4.102310	0.519840	3.601634	5.337456	4.331138	4.054438	5.433365	1.110471	3.628849	3.029354	1.603437	0.985537	5.743005	4.831945	4.011694	3.287364	1.174159	5.109722	4.557794	4.869106	1.768771	2.750837	0.285886	3.651128	3.869717	5.880280	5.879111	1.149917
ENSG00000155363.18	13.714086	5.028341	9.222915	19.976782	15.515191	11.815740	13.743605	15.536611	21.122259	28.159330	12.334151	9.619044	21.607271	9.083098	10.800655	17.360779	16.571489	15.296185	13.828746	14.135813	15.111431	9.608270	10.292820	8.345285	15.825569	5.655735	23.779678	18.279285	23.524357	10.486481	13.708866
ENSG00000233412.5	0.0	0.0	0.0	0.0	0.0	0.0	0.0	0.0	0.0	0.0	0.0	0.0	0.0	0.0	0.0	0.0	0.0	0.0	0.0	0.0	0.0	0.0	0.0	0.0	0.0	0.0	0.0	0.0	0.0	0.0	0.0
ENSG00000071894.16	18.639011	11.476554	13.036675	23.012194	35.496178	17.243395	22.166296	18.004158	31.517206	33.564369	74.405396	13.799692	5.738932	23.309210	13.820552	14.949359	22.815210	23.134113	12.876842	23.141954	22.609772	12.553981	10.116627	13.905353	12.769898	30.138882	18.349173	15.167268	18.308058	11.964761	12.519981
ENSG00000100564.8	4.553544	8.200741	4.865977	5.654314	2.410617	3.966139	6.573943	4.861551	6.207335	4.506577	7.083165	6.009707	9.400601	4.470487	6.852397	6.070545	5.449378	5.751494	7.665169	6.484357	4.271464	6.749827	8.756121	4.925323	3.288461	26.256796	4.446337	7.501145	6.394651	7.913418	7.455221
ENSG00000139988.9	0.000000	0.000000	0.0	0.000000	0.0	0.0	0.122709	0.020378	0.000000	0.000000	0.025248	0.000000	0.771552	0.769190	0.523536	0.069471	0.639915	0.000000	0.074382	0.000000	0.000000	0.0	0.0	0.000000	0.000000	0.176638	0.000000	0.048296	0.000000	0.078655	0.000000
ENSG00000152782.16	0.826941	0.355847	0.899196	0.732430	0.0	0.613393	1.505077	0.364354	0.870758	0.419462	1.092528	0.384487	2.954796	0.434880	0.989065	1.446473	0.904227	0.587402	0.736488	0.492717	0.300720	1.122259	0.710670	0.428333	0.438311	1.553631	0.389194	0.914479	1.114452	0.707825	0.845349
ENSG00000175220.11	21.896709	15.860464	39.886292	32.199539	17.415989	43.998817	60.510010	32.636761	22.186863	34.907455	33.787838	32.813122	20.489126	25.379040	42.110718	64.176674	48.743160	27.041956	27.733772	22.154688	36.892830	24.574385	60.456932	22.169306	29.876127	4.040476	46.045586	46.549053	22.090498	42.959892	37.560944
ENSG00000137868.18	7.399532	3.298162	0.766214	1.218184	4.615721	7.268285	7.761131	13.929566	4.127817	4.347399	0.270443	19.274500	4.705729	0.239306	2.404244	3.806087	10.013231	5.575065	4.209570	2.204000	1.609352	7.095542	1.984216	0.176980	4.499706	0.499220	10.497480	3.187356	1.099663	2.148861	0.598788
ENSG00000140798.15	0.0	0.0	0.0	0.0	0.0	0.0	0.0	0.0	0.000000	0.000000	0.0	0.0	0.0	0.0	0.0	0.0	0.0	0.0	0.0	0.0	0.102173	0.0	0.0	0.0	0.0	0.0	0.000000	0.0	0.0	0.0	0.0
ENSG00000187821.8	0.0	0.0	0.0	0.000000	0.0	0.0	0.0	0.0	0.0	0.0	0.000000	0.0	0.0	0.0	0.0	0.0	0.0	0.0	0.0	0.0	0.0	0.0	0.0	0.0	0.0	0.0	0.0	0.0	0.0	0.0	0.0
ENSG00000178125.14	12.719701	7.192029	0.0	0.407098	0.0	0.908389	0.000000	0.0	0.894210	0.194287	0.000000	0.0	0.000000	0.0	0.000000	0.000000	0.794423	0.152329	7.863039	0.089785	0.270812	17.613422	1.202838	0.000000	0.0	0.000000	0.000000	1.415894	3.749245	2.942855	0.099105
ENSG00000128274.15	47.661545	45.960129	6.254789	25.100140	13.578131	29.939377	67.964981	15.150586	12.294597	20.326685	16.134714	27.260122	13.046524	0.429846	26.751389	35.162327	51.787174	22.768166	29.702955	13.825775	17.453259	27.446993	33.213142	6.963597	13.209337	0.753955	71.374374	51.906059	8.599168	34.177052	20.602510
ENSG00000203883.6	0.0	0.379391	2.319682	15.339709	4.354038	6.929727	5.225610	3.463457	0.751590	9.093678	20.015034	14.281429	3.208146	0.211063	33.008808	13.822204	17.302919	7.967066	16.101908	1.244407	5.353427	4.468071	22.525488	3.085357	20.253078	0.461948	41.748039	16.705170	0.770193	28.592928	34.152073
ENSG00000114745.13	20.680220	8.147138	8.749104	16.166084	8.195862	13.199094	12.452635	7.704338	13.082157	10.736837	7.476738	10.183987	6.437085	4.877241	11.958140	11.241423	14.077752	2.874726	14.450687	10.317871	12.311252	18.674543	14.134664	7.194238	10.166018	3.328160	10.578459	14.368074	10.430064	13.946295	16.390720
ENSG00000130755.12	5.682076	47.015617	5.008822	62.973217	135.424728	24.476152	15.400037	135.581268	23.828514	33.375420	30.682085	48.209625	6.052261	67.011124	36.253693	23.922970	35.265556	22.459589	29.028135	24.851149	74.471664	10.759556	33.248745	85.560997	102.991524	30.500311	63.656845	61.909538	39.635578	25.865503	64.524513
ENSG00000160199.14	3.138476	2.491506	3.202088	3.623433	1.671984	3.615868	3.507129	2.478989	3.623883	3.459852	5.654674	2.608567	3.057058	2.598339	2.689154	4.402658	3.309492	3.326939	3.101830	1.110985	3.410108	5.112968	3.394065	2.042897	4.074117	7.117604	4.104976	3.112797	3.730744	4.424059	3.639700
ENSG00000152669.8	29.952768	11.079371	4.278563	2.599935	2.153546	11.639972	3.050536	0.000000	9.604400	3.361290	5.910063	2.095979	3.094869	5.571090	1.996396	3.192995	19.397379	3.994956	8.871264	4.058013	1.572935	27.420137	2.611052	3.836107	0.184468	0.517582	4.596062	6.926135	3.776090	9.024760	1.475592
ENSG00000276180.1	0.013104	0.040301	0.075382	0.013612	0.000000	0.000000	0.027927	0.000000	0.062465	0.074914	0.221683	0.000000	0.102869	0.000000	0.000000	0.757461	0.000000	0.000000	0.248203	0.000000	0.000000	0.057717	0.218825	0.000000	0.224821	0.241068	0.081101	0.214101	0.213367	0.047101	0.000000
ENSG00000114023.15	15.528590	53.524933	15.854488	10.126588	8.220605	10.437404	31.176937	7.702456	16.573734	11.851749	17.232052	15.739608	28.534517	37.069294	19.598982	11.405172	19.185921	38.223419	14.201290	13.603498	17.902906	9.552857	18.869194	10.554625	19.527855	47.981773	10.782007	7.372471	48.870678	10.026495	9.871681
ENSG00000235118.7	0.0	0.0	0.0	0.0	0.0	0.0	0.0	0.0	0.0	0.0	0.0	0.0	0.059614	0.0	0.000000	0.0	0.0	0.0	0.0	0.0	0.0	0.0	0.0	0.0	0.0	0.0	0.0	0.0	0.0	0.0	0.0
ENSG00000124920.13	0.842369	1.313075	9.715178	6.895408	2.310999	1.838725	3.072979	0.696512	3.094546	3.893653	0.173744	0.310935	0.677684	13.156770	0.144543	0.773864	7.123790	1.404665	1.048768	7.251833	0.182179	0.769400	0.640247	0.960948	0.842732	0.000000	0.977412	0.464215	4.780853	1.322482	1.592136
ENSG00000172349.17	4.211401	5.330838	0.882337	7.333751	5.126619	2.011468	5.274014	19.056530	7.062943	10.474828	1.665902	8.522534	1.532661	31.037033	8.138448	2.354038	4.797834	2.055143	8.844754	2.563350	10.555988	4.841831	6.007439	23.677841	20.329590	0.187057	20.807985	10.785856	8.851598	8.616859	11.634302
ENSG00000198818.9	12.458739	10.884389	16.601023	18.812429	15.574280	10.899455	17.572765	25.071308	25.734879	15.672164	10.626020	21.392519	22.459387	12.173312	13.029029	10.838113	16.180561	16.802980	19.474957	18.714499	13.852913	17.682787	9.018454	9.351355	13.510983	13.611237	18.206955	13.471598	37.880424	16.274326	19.134319
ENSG00000183044.11	6.837430	2.525691	0.388093	1.787042	0.663854	0.737370	4.668821	1.718087	4.719344	1.062661	1.940745	1.131227	3.699160	0.752984	2.656798	4.644529	2.766135	1.070808	2.955441	0.191847	2.134791	5.641775	3.459433	0.925909	1.941136	0.166199	2.400071	2.908919	2.312043	4.516973	1.683475
ENSG00000118640.10	275.083038	176.002884	323.521790	198.076157	200.380402	299.548523	168.911774	320.143677	239.609940	157.732651	43.743893	231.071701	162.261887	232.184708	152.729889	119.126564	276.037445	202.044235	183.453568	182.839737	210.129272	288.727325	87.990089	163.086273	204.704193	89.768402	214.270416	159.143417	239.143204	125.699539	179.004364
ENSG00000145332.13	3.705802	2.330808	2.547611	3.607883	0.482877	0.982245	3.127687	1.095337	2.267287	3.712397	1.615174	1.437305	4.314362	1.185189	1.339074	3.120784	2.906859	1.387358	2.710181	1.015908	1.618082	5.455936	3.481375	1.408845	1.422115	5.710222	1.372973	1.581314	4.221957	3.023266	2.147753
ENSG00000166069.13	1.910557	0.378589	0.0	0.068708	0.0	0.000000	0.186897	0.0	0.088825	0.0	0.0	0.0	0.000000	0.0	0.0	0.0	0.0	0.000000	0.000000	0.0	0.0	0.928213	0.000000	0.000000	0.0	0.0	0.000000	0.066121	0.000000	0.281473	0.000000
ENSG00000159713.10	1433.007568	341.808563	3.338049	112.497932	16.008675	209.169937	27.667305	5.928296	104.198441	36.720722	54.308968	25.050873	17.652582	4.852965	42.597309	42.727562	112.908798	58.400261	503.323151	22.467031	127.518509	1151.943359	146.396835	25.174480	40.147171	7.506551	86.656311	211.558151	103.700348	206.778000	52.776649
ENSG00000151470.12	9.431569	2.534683	1.750145	4.430346	1.190297	1.066104	3.492074	3.049810	3.369051	3.036724	0.629433	2.732067	2.090158	1.468140	4.385288	2.957440	4.793465	1.644393	5.164954	1.495508	1.417656	8.433295	5.539904	1.177990	3.082083	5.028502	4.292618	3.203442	4.755435	3.950999	2.016841
ENSG00000058453.16	60.085773	13.156421	2.772310	6.796646	4.596139	7.623052	3.965338	3.626195	8.804111	5.598588	16.103584	4.725675	22.661421	2.221699	2.982980	4.316083	6.196086	7.197809	13.978662	2.494344	6.895838	19.607069	6.492064	2.454366	3.461881	2.376192	5.142454	9.092579	6.874799	10.130061	4.462634
ENSG00000183032.11	0.104622	0.000000	0.180992	0.301942	0.000000	0.542273	0.441877	0.000000	0.339108	0.330313	0.245391	0.000000	0.751819	0.000000	0.000000	0.235523	0.000000	1.057043	0.000000	0.000000	0.000000	0.237508	0.217695	0.000000	0.000000	1.590597	0.000000	0.067711	0.537842	0.211589	0.185188
ENSG00000139722.6	21.269363	20.580826	21.916609	22.737125	32.701904	27.849564	31.948711	24.965511	28.755701	39.516769	26.255112	14.605077	10.984271	23.294600	26.490808	26.963886	40.913815	15.315197	20.600574	25.554882	17.142944	18.571079	12.328551	14.991612	14.999722	14.781992	28.387894	24.719170	31.000214	17.438057	19.854219
ENSG00000140905.10	1.045716	3.816490	4.543631	3.078281	1.796284	5.518293	3.806315	3.975297	7.238992	7.115676	5.437983	4.652952	9.692914	4.043644	5.982696	2.313259	4.510333	7.070057	4.923325	11.622911	4.686774	4.899922	2.902587	10.673796	3.924516	12.489064	4.901344	2.812238	15.900228	4.633551	5.942300
ENSG00000176953.12	5.808678	3.825651	3.225615	6.651812	2.957828	2.735601	5.322997	5.858479	8.848856	7.775221	10.522430	3.574799	3.707063	12.135815	3.765332	5.612973	5.277616	4.647538	4.273937	3.178573	4.751917	4.861277	3.276275	3.619626	4.789963	3.884263	8.149183	3.786810	11.740905	4.475815	3.669346
ENSG00000186026.6	0.424243	0.523316	0.781188	0.487743	0.502518	0.567966	0.940009	0.818183	1.178988	0.390929	1.021104	0.624316	0.344516	0.792533	0.750736	0.594446	0.530302	0.959997	0.520932	0.499324	0.653071	0.331887	0.336697	0.432755	0.650789	0.702011	0.456916	0.418930	1.564790	0.682225	0.496764
ENSG00000114757.18	0.281912	0.059016	0.0	0.018640	0.000000	0.0	0.458246	0.000000	0.000000	0.009711	6.860602	0.0	0.067848	0.0	0.000000	8.424927	0.024839	0.488185	0.046206	0.0	0.000000	0.054204	0.043037	0.000000	0.0	1.099372	0.0	0.047956	0.007032	0.000000	0.009659
ENSG00000204592.8	155.824112	163.348648	93.642494	536.077881	303.557953	95.665352	178.700500	450.586365	206.847885	266.742188	101.520912	238.831436	210.299484	225.841492	364.134644	150.247986	233.048523	277.389069	304.648956	136.773468	321.098480	203.705811	406.441742	259.900177	469.176758	19.825943	513.633423	335.883148	354.665802	394.167084	507.302032
ENSG00000143811.18	79.947662	37.394936	91.763657	41.475117	25.723980	39.344040	54.968899	45.844421	62.695377	39.629658	59.335178	41.257210	132.542831	46.199799	46.217678	32.530186	44.664646	119.636612	49.484940	32.402893	41.765438	64.781982	31.642294	40.513012	37.754066	52.370850	38.852726	54.119289	29.097523	42.447773	43.694630
ENSG00000064419.13	13.563850	10.857526	9.126589	13.812610	8.746273	14.303806	24.031979	12.287160	22.306370	18.144110	11.688058	11.540546	14.694109	19.844471	9.998524	13.795615	13.211918	11.698238	13.061986	11.760774	11.046222	15.638947	9.656992	13.059339	13.335630	5.440429	12.565628	12.950372	14.809471	13.533459	11.826343
ENSG00000186146.1	0.0	0.0	0.0	0.0	0.0	0.0	0.0	0.0	0.0	0.0	0.0	0.0	0.0	0.0	0.0	0.0	0.0	0.0	0.0	0.0	0.0	0.0	0.0	0.0	0.0	0.0	0.0	0.0	0.0	0.0	0.774044
ENSG00000142751.14	4.925924	4.237751	3.472551	5.332578	3.349689	3.132771	7.042269	5.773930	4.578644	3.999252	10.498373	3.593620	3.662342	8.050470	4.344624	5.717495	7.548476	5.140051	5.272739	4.111977	4.221047	2.662822	3.266418	4.623349	3.720261	4.459213	5.162777	4.245376	6.999762	5.031540	6.148291
ENSG00000132589.15	50.005947	40.200123	92.452080	42.834419	37.431423	35.784752	68.514786	60.331348	58.241673	37.126263	51.786640	45.297165	55.056095	29.963205	44.505753	56.219704	61.722450	47.262424	48.698788	58.130688	39.144127	62.347595	48.823608	132.898773	52.193359	31.191582	60.572811	70.795708	41.598423	47.917454	41.344395
ENSG00000175893.11	0.976412	0.689828	0.836353	0.764652	0.383177	0.443145	0.565222	0.287712	1.622123	0.699070	1.428736	0.937110	1.151145	0.743060	0.393279	1.069914	1.137567	0.865470	1.216388	0.725596	0.813322	1.657716	0.618422	0.375251	0.777242	1.776532	0.635824	0.380770	1.693879	1.114319	0.972218
ENSG00000156026.14	18.432785	10.470647	14.195609	12.952426	4.024361	15.002699	13.140275	6.269515	11.628839	12.319867	8.068948	10.953019	8.935097	6.391474	8.203167	19.878859	27.003233	11.362698	16.045647	11.601202	11.320489	22.564142	11.365446	6.258972	8.308943	11.251645	14.032484	8.927091	16.049288	12.500338	9.766457
ENSG00000178928.8	0.0	0.0	0.0	0.000000	0.0	0.0	0.0	0.0	0.0	0.0	0.0	0.0	0.0	0.0	0.0	0.0	0.0	0.0	0.0	0.0	0.0	0.0	0.0	0.0	0.0	0.0	0.0	0.0	0.0	0.0	0.0
ENSG00000189143.9	115.872559	56.864071	167.207748	39.117218	53.891956	1.897256	206.863632	17.079315	171.850006	128.146530	80.553818	87.131264	68.798012	268.544525	113.116257	117.084679	189.423828	85.835777	46.043568	161.208206	37.228115	74.345772	37.056042	27.619930	8.765967	76.309586	112.435898	27.273520	173.167770	38.245903	53.429321
ENSG00000234409.6	1.422949	0.000000	0.0	0.000000	0.0	0.0	0.000000	0.000000	0.077012	0.030320	1.054144	0.000000	0.0	0.371078	0.261635	0.131297	0.073406	0.000000	0.598636	0.0	0.0	1.088640	0.000000	0.0	0.000000	0.000000	0.050039	0.249181	0.303956	0.847618	0.000000
ENSG00000198331.10	3.523587	2.278565	2.683798	1.903627	0.541031	2.173312	3.756109	1.968219	2.713255	4.063531	14.159923	1.986767	5.767917	2.937903	1.182303	14.104347	6.202613	2.132033	3.013085	2.455132	2.996995	7.474133	2.185505	2.532159	2.370735	25.364199	2.033026	3.417580	5.310891	3.583619	2.794319
ENSG00000227877.6	8.625458	2.858362	0.075349	0.200575	0.0	0.749883	0.0	0.0	0.457674	0.0	0.095274	0.0	0.081031	0.0	0.0	0.0	0.816197	0.0	1.623850	0.0	0.0	7.804940	1.995323	0.0	0.0	0.161663	0.713612	0.957738	1.782501	1.329384	0.089008
ENSG00000178772.6	0.0	0.0	0.0	0.0	0.0	0.203530	0.0	0.0	0.0	0.069887	0.0	0.0	0.0	0.0	0.0	0.0	0.0	0.0	0.0	0.0	0.000000	0.0	0.0	0.0	0.042714	0.0	0.0	0.0	0.0	0.020650	0.0
ENSG00000174957.1	0.0	0.0	0.0	0.0	0.0	0.0	0.0	0.0	0.0	0.0	0.0	0.0	0.0	0.0	0.0	0.0	0.0	0.0	0.0	0.0	0.0	0.0	0.0	0.0	0.0	0.0	0.0	0.0	0.0	0.0	0.0
ENSG00000104714.13	6.439842	3.786107	7.819826	9.294019	5.068940	6.209863	4.151677	6.531576	5.774498	4.223184	4.902969	5.501975	3.600100	5.573624	5.769134	8.060278	7.988627	6.356065	5.029755	4.362797	5.874233	5.514090	5.358411	4.962937	7.611751	5.672556	9.917667	5.778619	5.853899	6.457251	6.940097
ENSG00000143368.9	55.624050	37.766735	92.561699	46.285732	42.175018	70.258080	69.794830	43.763462	84.260132	55.152435	52.971863	40.174572	61.299576	57.912693	42.828629	51.864346	52.116909	88.270889	48.520473	58.788952	43.868141	48.441528	37.429504	48.696728	48.822220	27.525858	53.379475	44.919804	38.044651	40.815315	37.843727
ENSG00000164548.10	22.346724	17.317228	21.675793	27.514938	13.368757	20.393475	16.908741	23.280270	31.571508	18.192444	24.912607	16.455889	30.045031	20.565268	20.279751	20.923761	21.974421	17.694925	20.421240	10.944102	19.275070	25.034725	16.095978	14.715653	17.614933	73.035667	22.274645	21.147417	28.065159	20.059525	19.744225
ENSG00000006634.7	0.983565	1.913994	1.501447	0.788459	0.382376	1.597568	3.114916	1.638180	3.928951	3.084864	4.225266	1.339188	3.631086	4.809946	1.561068	2.411555	1.702346	2.778382	2.258333	1.531789	1.228008	2.806021	0.665542	2.870086	2.512533	8.446657	2.322973	1.307345	8.323956	1.591994	1.589853
ENSG00000273217.1	0.000000	0.000000	0.017652	0.036089	0.000000	0.000000	0.000000	0.000000	0.000000	0.038956	0.000000	0.000000	0.000000	0.008022	0.000000	0.000000	0.156425	0.000000	0.057479	0.000000	0.006711	0.000000	0.000000	0.031657	0.061961	0.000000	0.000000	0.000000	0.000000	0.048794	0.000000
ENSG00000167371.17	1.602395	0.241207	0.074782	1.514034	0.273629	0.737854	0.329484	0.129806	0.994523	0.178769	2.444318	0.535282	0.082803	0.105302	0.183082	0.413893	0.187228	0.128680	0.159788	0.000000	1.388733	0.224928	0.275995	0.000000	0.456261	0.880479	0.174599	0.051785	0.451078	0.431828	0.527564
ENSG00000179240.9	1.218086	0.159078	0.075419	0.312116	0.0	0.227626	0.270838	0.413724	0.490898	0.459277	0.470368	0.093874	0.673685	0.034016	0.147111	0.496810	0.240393	0.352770	0.497528	0.222345	0.087593	1.381766	0.113441	0.028288	0.155584	0.260242	0.056678	0.482861	0.640544	1.148031	0.363492
ENSG00000112852.6	0.490884	0.323079	0.238638	3.891315	0.778253	1.962579	0.577033	0.087097	1.899656	0.842461	1.790094	1.168329	0.221150	4.192442	1.220612	1.357433	1.311326	2.712235	0.817679	1.056038	1.325843	0.445739	1.864995	0.938623	0.964742	3.695651	0.324869	0.958813	0.073024	1.355773	0.698697
ENSG00000165799.4	1.059217	0.074021	0.000000	0.000000	0.000000	0.120649	0.968353	0.000000	0.109250	0.000000	0.064394	0.000000	1.108783	0.000000	0.661346	1.909359	1.776412	1.050378	0.166574	0.000000	0.225866	0.302470	0.000000	0.000000	0.206742	0.000000	0.184572	11.237568	0.529246	0.156679	0.000000
ENSG00000163885.11	76.873398	16.340584	0.0	4.366581	0.665472	4.911738	0.000000	0.0	7.764380	0.534181	1.069636	0.0	0.342065	0.000000	0.372036	0.192338	3.714405	1.986150	13.455245	0.898067	2.364294	22.182997	4.564581	0.000000	0.134536	0.0	2.332744	4.963607	7.337423	5.687708	0.026646
ENSG00000152380.9	0.958816	0.282251	0.479346	0.515972	0.795004	0.000000	0.000000	0.383908	0.594341	0.495321	0.253459	0.935405	0.255888	0.000000	0.250360	0.274813	0.322696	0.372421	1.935925	0.119032	0.000000	0.944570	0.305466	0.000000	0.985649	0.200371	0.490233	0.277219	0.551717	0.443335	0.166080
ENSG00000184887.13	25.829077	28.121920	35.984604	20.580252	11.295989	28.945314	33.917007	21.377960	42.028553	25.937271	29.640806	12.816035	16.618855	10.638938	17.620205	19.360155	15.424149	18.472317	15.300813	21.042967	18.019840	15.469906	16.469370	7.897368	16.175365	42.140278	20.830671	24.988909	26.436850	18.148041	25.948565
ENSG00000185798.7	5.759552	6.294479	3.287507	3.902376	3.308043	4.449166	7.905514	5.678312	11.007954	8.355412	14.466881	8.196814	7.996099	9.692234	4.366334	11.623999	4.474051	8.527343	4.699625	5.296185	7.583667	2.879263	5.868099	4.896251	5.230623	13.374107	4.745002	4.058194	7.386092	4.860463	4.791198
ENSG00000105613.9	0.232504	0.369464	0.448190	0.000000	0.0	0.179739	0.156614	0.102294	0.754378	0.439201	8.968445	0.068574	0.141269	0.234403	0.000000	5.499228	0.073387	0.245753	0.881181	0.000000	0.160963	0.175094	0.122216	0.0	0.0	6.729303	0.136549	0.547055	0.156967	0.210662	0.000000
ENSG00000206052.10	0.024418	0.033804	0.300877	0.949940	0.0	0.764608	0.429729	0.0	0.047377	0.236269	1.267352	0.142779	0.118432	0.000000	0.241941	0.862543	0.236133	0.383090	0.780808	0.000000	0.641568	0.146582	0.843414	0.006766	0.905637	0.049266	0.044203	0.437479	0.020971	1.163666	1.277094
ENSG00000171944.2	0.0	0.0	0.0	0.0	0.0	0.0	0.0	0.0	0.0	0.0	0.0	0.099297	0.0	0.000000	0.0	0.0	0.0	0.0	0.0	0.0	0.0	0.0	0.0	0.0	0.0	0.0	0.0	0.0	0.0	0.0	0.0
ENSG00000187912.11	0.0	0.067174	0.0	0.335177	0.000000	0.000000	0.109754	0.038885	0.509260	0.103835	0.0	0.992687	0.901906	3.371587	0.062893	0.050626	0.048683	0.000000	0.077937	1.395235	0.219072	0.0	0.000000	1.862002	0.316900	0.0	1.014816	0.126982	0.968974	0.437437	0.398884
ENSG00000109670.13	5.447477	2.048346	4.089777	6.691711	5.512176	4.588172	7.359307	3.383605	4.587842	6.325343	3.138242	3.611481	2.062845	4.575142	2.930002	5.278693	3.137530	4.480838	6.208492	2.998982	8.434722	4.363444	4.918260	3.342012	4.727115	5.157871	7.564725	4.076212	5.329704	8.342913	5.993197
ENSG00000185238.12	5.489759	4.152956	5.811487	3.766334	1.640156	2.274819	2.841682	1.932903	4.518155	4.589818	4.990605	1.335758	10.927670	6.673804	4.641681	4.578471	2.944123	3.455246	4.236603	2.423714	1.742417	4.408173	2.708775	3.446695	2.547877	8.333192	3.996018	3.939698	8.024652	3.950956	3.239629
ENSG00000112149.9	1.540897	2.277715	1.797344	12.815938	25.950363	4.145273	4.016812	3.236353	15.095474	10.782591	6.180671	5.811910	4.473082	8.309573	1.463614	9.561538	7.290408	2.424952	3.412556	4.365365	12.956292	2.224304	2.122814	7.559698	14.746327	14.635431	13.104283	3.208187	20.959755	3.049458	7.471752
ENSG00000198937.8	8.671310	14.214608	15.423005	15.617188	22.752954	22.419249	32.784439	28.322062	14.933943	17.705166	37.057678	31.537945	12.112299	17.904312	14.533366	38.365417	25.537302	32.925285	24.780733	31.144993	21.959255	10.471386	9.365549	10.275747	23.329350	81.379044	27.175205	18.450687	12.607576	9.800389	17.548777
ENSG00000130779.19	41.525272	14.540902	15.055638	29.905815	9.904175	10.289094	19.728266	8.574047	15.023848	24.845985	5.404699	7.321880	40.176342	6.210256	14.562553	19.907557	18.298046	15.396860	20.807365	23.653835	14.574562	31.192743	18.949629	15.481194	16.639315	2.467320	18.810316	17.403120	23.671127	18.488165	11.387691
ENSG00000125398.5	6.510305	3.381412	3.102072	2.080882	0.238973	7.003865	8.001843	4.166666	2.089427	8.883372	1.337825	0.185579	3.653587	4.698952	27.156851	3.193388	9.729458	2.016281	13.267111	0.958737	1.813889	22.678589	12.563107	0.655586	1.134900	2.800740	6.018464	12.904493	6.282991	3.625355	1.714940
ENSG00000108848.15	18.411297	14.979566	20.126677	35.342018	12.148937	20.806089	16.425676	16.908363	25.448456	20.799017	33.302113	24.358446	24.005821	40.315258	23.802460	19.575178	21.642815	21.461473	21.339178	21.503738	22.061459	21.165276	11.243064	14.418464	15.026479	33.410358	12.132394	20.098610	29.522823	18.398712	18.126741
ENSG00000159961.2	0.0	0.006953	0.0	0.0	0.0	0.0	0.020363	0.0	0.0	0.218160	0.0	0.0	0.0	0.017382	0.0	0.0	0.0	0.0	0.0	0.0	0.0	0.0	0.0	0.0	0.0	0.0	0.0	0.0	0.0	0.0	0.136210
ENSG00000110429.13	14.650341	4.502299	4.875552	8.445899	1.096431	4.959231	5.291527	6.407928	5.843794	4.331197	6.738327	3.399095	6.619452	6.176179	10.034593	6.137503	7.419138	5.809411	11.152845	3.447675	5.481875	10.367986	14.661745	3.799962	6.096212	12.839296	6.216112	8.495415	5.829066	13.215163	8.286209
ENSG00000171097.13	4.301102	2.428660	2.294280	1.987304	3.340042	0.839621	0.955979	3.543802	2.926699	0.879233	8.837061	3.772087	0.821923	1.060985	1.670682	5.786057	3.181242	1.476729	2.609891	0.440831	0.679626	2.115069	1.746258	1.258633	1.265788	3.094034	2.014849	2.419926	1.990729	2.608407	2.505985
ENSG00000100593.17	0.034534	0.276858	0.0	0.000000	0.329088	0.0	0.386581	0.0	0.034883	0.239079	0.100385	0.111663	0.632958	0.000000	0.0	0.066381	0.333514	0.096162	0.000000	0.0	0.204204	0.000000	0.0	0.068906	0.0	0.0	0.0	0.0	0.099987	0.106612	0.055542
ENSG00000196378.11	1.342817	1.089752	2.434780	3.253402	1.512002	3.607470	3.798427	1.954349	2.344676	1.426994	7.490588	1.549716	0.695596	2.959549	2.719421	2.169903	1.374023	3.395523	2.608003	1.400404	3.378830	1.927347	3.552107	1.463614	1.671085	6.836838	2.671309	2.480728	3.092544	5.019001	3.518667
ENSG00000114770.16	26.295607	29.101997	1.569164	5.354748	1.924189	3.172219	25.961483	10.753994	18.034750	6.436325	15.766454	5.673790	232.205322	14.204469	3.739332	11.162251	4.483541	38.097416	9.805158	5.461851	6.556370	9.176345	3.969106	3.187925	5.012525	9.811807	5.865180	4.203880	5.810179	7.681541	5.354764
ENSG00000198674.3	0.0	0.0	0.0	0.0	0.0	0.0	0.0	0.0	0.0	0.0	0.0	0.0	0.0	0.0	0.0	0.0	0.0	0.0	0.0	0.0	0.0	0.0	0.0	0.0	0.0	0.0	0.0	0.0	0.0	0.0	0.0
ENSG00000131174.4	27.269241	29.379004	33.188095	20.601589	17.435532	15.899686	19.355143	32.242920	22.809610	14.930787	23.150604	32.896828	38.349258	28.988218	34.167534	39.517017	35.000889	53.846088	47.949047	39.818909	24.970695	25.659790	17.905317	17.096226	28.019459	93.151352	26.877459	20.373386	36.734272	19.265924	29.661749
ENSG00000183146.4	0.0	0.0	0.0	0.0	0.0	0.0	0.0	0.0	0.0	0.0	0.0	0.0	0.0	0.0	0.0	0.0	0.0	0.0	0.0	0.0	0.0	0.0	0.0	0.0	0.0	0.0	0.0	0.0	0.0	0.0	0.0
ENSG00000137411.16	20.450768	7.230003	13.411104	25.948061	9.869156	10.461928	18.104589	6.741958	9.453735	7.236524	13.685922	7.326469	11.623882	5.626791	3.601903	9.272244	8.638023	8.716347	7.166934	7.578755	5.144646	8.676312	7.554626	9.112050	3.463820	14.005678	8.314833	7.281161	7.691653	8.369088	10.388462
ENSG00000160973.7	0.072545	0.036963	0.000000	0.000000	0.483334	0.000000	0.234296	0.000000	0.195144	0.131260	0.292738	0.196333	0.000000	2.633458	0.000000	0.000000	0.000000	0.211208	0.000000	0.000000	0.000000	0.000000	0.000000	0.000000	0.000000	0.181390	0.000000	0.000000	0.039045	0.000000	0.000000
ENSG00000174844.14	23.600189	4.090905	0.0	0.928059	0.000000	0.902810	0.000000	0.000000	1.567089	0.219173	0.108271	0.085034	0.073157	0.000000	0.068013	0.084817	1.427357	0.809216	6.285133	0.032621	0.768824	19.838612	1.723149	0.158978	0.040756	0.000000	0.734464	2.084076	2.151104	4.897442	0.048457
ENSG00000172318.5	0.020284	0.041312	0.106437	0.056349	0.0	0.0	0.043104	0.771621	0.001964	0.018638	0.024338	0.0	0.055589	0.0	0.071344	0.077487	0.0	0.0	0.036375	0.0	0.056446	0.030980	0.059264	0.0	0.065388	0.045640	0.123101	0.009825	0.050775	0.170173	0.127417
ENSG00000187714.6	0.0	0.042664	0.0	0.0	0.0	0.0	0.0	0.0	0.000000	0.0	0.181137	0.0	1.921524	0.0	0.0	0.023117	0.0	0.313956	0.0	0.0	3.073704	0.0	0.0	0.0	0.044952	0.086689	0.0	0.0	0.0	0.025707	0.0
ENSG00000187672.12	0.032765	0.000000	0.000000	0.000000	0.109737	0.000000	0.584025	0.797089	0.110713	0.081897	0.017055	0.509567	0.302672	0.0	0.0	0.106933	0.017387	0.224961	0.161060	0.000000	0.195415	0.016876	0.060786	0.091175	0.259958	0.214636	0.000000	0.102916	0.029375	0.211405	0.073295
ENSG00000080166.15	0.296966	0.022625	0.0	0.093785	0.0	0.0	0.0	0.000000	0.0	0.0	0.0	0.000000	0.038119	0.0	0.0	0.0	0.0	0.000000	0.054502	0.0	0.0	0.077205	0.000000	0.0	0.0	0.000000	0.011956	0.016073	0.0	0.081132	0.022639
ENSG00000133816.13	4.915886	4.851555	20.680891	15.228430	9.241940	30.341969	15.366820	21.833351	18.192198	30.650520	20.160109	18.589691	2.531810	3.167180	8.938601	59.560444	22.680128	12.624817	5.145051	5.120136	33.513317	4.228171	6.430430	8.574877	26.338629	0.424479	11.356528	28.952148	19.085699	13.523632	13.118154
ENSG00000280670.2	1.103341	0.611168	0.302167	1.536563	0.634482	0.000000	2.768082	0.595006	0.546327	0.699594	1.138959	0.274552	0.425905	1.091256	0.586540	0.692940	0.305029	0.165028	2.316656	0.624926	1.283336	0.697175	0.515140	0.550444	0.766402	0.878502	0.570506	0.442258	0.888342	0.427364	0.674374
ENSG00000130725.7	41.812370	36.270763	72.822357	30.849096	34.464119	34.675385	49.504436	45.403534	39.466644	28.318762	72.861107	45.278313	41.453098	50.170406	28.754862	53.711296	25.676216	53.021812	35.042667	49.845871	30.408585	32.789566	25.846746	38.998138	30.169102	166.855728	37.261002	31.243366	49.996632	24.175283	29.414814
ENSG00000112029.9	1.013449	2.228607	0.916032	1.656277	0.476467	1.694422	3.097340	2.585914	2.802105	4.273030	19.370129	1.027165	5.136661	3.293511	2.053674	7.867751	3.451014	2.307498	2.960972	2.558276	2.617171	2.028912	1.923485	1.294254	4.466464	31.147350	3.387532	2.638879	7.615770	2.575333	2.323402
ENSG00000121570.12	0.0	0.0	0.0	0.0	0.0	0.0	0.0	0.0	0.0	0.0	0.000000	0.000000	0.000000	0.000000	0.0	0.0	0.141787	0.0	0.0	0.0	0.0	0.0	0.0	0.040831	0.140003	0.0	0.0	0.000000	0.0	0.0	0.0
ENSG00000172171.10	2.645992	1.492187	2.131778	2.153908	0.715353	1.696769	3.621725	2.616699	2.419317	2.916763	1.419012	1.387175	1.980006	1.704432	1.915427	2.100117	2.351815	2.229297	5.454134	3.806951	1.684366	3.716659	1.840851	2.047085	2.301076	9.659437	1.941331	2.490784	4.728933	3.106167	2.875044
ENSG00000147454.13	5.891372	43.720562	18.966871	18.276798	37.559479	10.660273	3.360627	14.684470	14.686285	7.127309	6.810299	4.096579	2.919440	7.613773	5.091820	2.116201	4.290334	4.728455	3.601328	21.102108	3.996993	1.739249	3.773345	21.660925	4.142983	3.869644	4.867518	13.877070	16.630623	3.789422	5.110133
ENSG00000278139.1	0.021243	0.000000	0.000000	0.000000	0.000000	0.000000	0.000000	0.000000	0.000000	0.000000	0.000000	0.000000	0.000000	0.000000	0.000000	0.331789	0.000000	0.000000	0.000000	0.000000	0.000000	0.000000	0.000000	0.000000	0.000000	0.000000	0.336094	0.000000	0.000000	0.000000	0.000000
ENSG00000154945.6	8.016979	4.797165	12.015615	15.152722	7.786845	11.105179	13.159172	13.783966	11.508411	13.031481	9.369232	10.761751	9.829453	10.296536	9.726505	11.733059	11.647828	12.642394	11.592158	8.913560	8.926611	10.891914	16.459520	6.702047	12.802497	10.593657	11.746204	12.710064	12.355333	14.313394	14.632592
ENSG00000174695.9	5.515656	8.987339	14.446260	8.813424	3.795393	8.045153	9.150814	8.372743	11.803432	7.535283	4.844727	6.876503	9.618770	9.110032	9.748496	11.336124	10.215547	9.308583	12.617656	7.706196	7.931467	15.360711	7.304921	7.126043	9.964948	6.305312	7.675835	6.721352	16.819040	11.807976	13.845082
ENSG00000166971.16	8.506275	5.525104	12.121129	12.754734	3.587325	6.105145	10.323621	4.812389	10.955695	5.518702	5.363209	4.079007	5.575004	3.893377	6.666388	5.857213	7.891119	4.171425	8.581702	2.341185	7.570088	9.078300	7.409975	4.690074	5.407256	6.438353	8.678731	5.219409	7.804360	11.044441	9.843936
ENSG00000103642.11	2.089387	4.427296	8.146135	11.515941	8.959238	3.038684	4.957955	10.954815	6.070213	7.338305	1.291414	7.561517	4.201493	3.125471	6.398155	4.854331	5.909314	9.841466	8.719789	7.991115	10.052993	5.068567	4.442275	8.630829	13.616836	2.270828	10.262509	6.852000	14.523038	6.055592	6.044220
ENSG00000173267.13	3.114315	2.764663	49.398315	27.931198	22.460085	196.862686	10.479364	2.446264	79.991127	248.953201	12.187613	157.084473	6.869052	34.206280	123.643311	10.944928	61.880611	8.784418	28.706799	0.614656	18.282595	16.442520	57.577579	40.404606	12.368022	4.797183	25.953766	116.372627	89.694656	49.016857	28.506594
ENSG00000167792.11	48.033607	48.087475	63.600822	40.755459	48.788429	48.778595	60.204185	36.871845	71.686104	67.847366	77.032631	67.065994	38.393257	93.053680	36.284386	41.787666	60.269909	51.472794	56.367058	50.822380	42.573185	35.716328	35.355659	24.133656	31.386200	69.885490	43.062054	46.139996	56.660198	34.002296	47.720890
ENSG00000151445.15	6.370024	7.365728	9.935097	9.375920	4.462129	2.605931	9.063605	10.539378	9.651212	11.524350	6.756113	8.784058	8.507528	5.167472	8.514669	8.326252	6.697203	7.261813	5.187948	5.222149	12.251675	5.408684	9.274043	6.282468	8.883552	19.384216	9.055851	10.653354	6.670259	9.185794	8.745247
ENSG00000187701.4	0.0	0.0	0.0	0.0	0.0	0.0	0.0	0.0	0.0	0.0	0.0	0.0	0.0	0.0	0.0	0.0	0.0	0.0	0.0	0.0	0.0	0.0	0.0	0.0	0.0	0.0	0.0	0.0	0.0	0.0	0.0
ENSG00000102053.12	0.018068	0.043958	0.023372	0.322770	0.0	0.137563	0.090674	0.056546	0.041018	0.067172	0.000000	0.0	0.000000	0.137041	0.118277	0.101088	0.152720	0.044856	0.275406	0.091254	0.253586	0.192256	0.384734	0.053616	0.134394	0.0	0.030158	0.123603	0.039384	0.334075	0.219401
ENSG00000186575.17	6.454889	2.803538	6.015959	4.530142	2.021567	9.357080	10.461454	9.213637	8.815861	7.682971	6.195795	6.234563	12.131673	10.963713	3.847498	6.162383	5.330236	9.817880	8.132985	2.250683	6.528476	5.569792	6.405410	6.794038	7.714453	1.190898	9.793104	4.972702	5.625851	6.288684	5.036607
ENSG00000163734.4	1.703472	5.484005	1.159109	8.308362	17.296074	1.787663	1.284532	0.982804	2.340859	1.144166	0.375113	2.698505	0.272781	0.999473	2.219347	2.369844	10.931872	18.138916	4.882382	15.924931	2.375090	0.750082	0.377246	0.360584	1.106880	0.000000	15.913914	5.131001	10.602816	0.940925	0.874431
ENSG00000165609.12	21.670832	17.281805	35.661495	13.520140	7.154769	14.126605	14.723433	17.606602	23.311104	29.717009	24.482323	31.944016	19.965975	22.017792	13.179465	20.717173	23.544827	21.201488	22.946367	12.766468	11.597145	21.499630	11.581654	23.744446	24.824297	56.005840	20.088610	17.706953	39.923599	12.867948	15.961519
ENSG00000130309.10	6.419370	8.213409	12.315225	29.448715	32.214993	23.324551	44.268990	50.841972	19.944986	51.663006	14.399664	26.093388	16.233345	17.497353	13.473436	43.284611	22.983776	24.306503	10.800811	11.217081	29.957485	7.368239	14.014705	15.853802	35.161148	9.600598	32.553738	28.230448	26.316349	12.638664	17.749456
ENSG00000175189.3	0.213599	0.0	0.0	0.0	0.0	0.0	0.0	0.0	0.000000	0.0	0.0	0.0	0.101809	0.0	0.000000	0.0	0.0	0.0	0.000000	0.0	0.0	0.023474	0.0	0.0	0.000000	0.0	0.0	0.0	0.000000	0.0	0.000000
ENSG00000111275.12	18.801006	7.089767	94.833748	26.099247	4.795998	17.149794	18.895285	14.631251	12.115463	13.814583	2.284174	8.413786	13.974122	12.442465	20.740131	6.597904	21.303144	15.742545	34.966953	42.243023	16.547503	31.356419	23.073713	10.471121	13.020898	1.961435	10.083771	12.234611	11.346936	19.273672	30.547598
ENSG00000275126.1	0.0	0.0	0.0	0.0	0.0	0.0	0.0	0.0	0.0	0.0	0.0	0.0	0.0	0.0	0.0	0.172969	0.0	0.0	0.345021	0.0	0.0	0.0	0.0	0.0	0.299832	0.0	0.0	0.0	0.0	0.0	0.0
ENSG00000116194.12	0.052126	0.011407	0.126893	3.913452	0.000000	0.424122	0.421891	0.000000	0.210043	0.712665	0.117893	0.642127	0.121477	0.000000	2.338448	0.709562	0.140869	0.949993	6.021513	0.000000	6.118707	2.828868	15.700624	0.000000	2.316082	0.000000	0.223811	0.469168	0.000000	3.753270	13.360719
ENSG00000116726.4	0.0	0.0	0.0	0.0	0.0	0.0	0.000000	0.0	0.0	0.0	0.0	0.0	0.000000	0.0	0.0	0.0	0.0	0.0	0.0	0.0	0.0	0.0	0.0	0.0	0.0	0.0	0.0	0.0	0.0	0.0	0.0
ENSG00000104738.16	10.838694	13.796661	9.154096	6.532443	2.048028	11.361897	16.390991	6.606383	12.589170	35.224625	61.012352	6.945770	33.563026	26.030981	12.233413	27.959808	9.199389	19.551712	12.860482	10.581145	6.619740	8.870222	4.430414	10.754584	13.061569	40.439751	12.962879	18.611450	24.339643	7.502307	4.241887
ENSG00000048649.13	7.782432	2.507616	2.174362	8.933879	1.047258	5.540027	8.246625	4.075010	5.172648	9.495219	5.311161	2.940741	9.057327	7.335796	3.433810	5.573131	7.646597	6.667789	7.376316	3.289919	5.844298	7.603853	11.930552	5.398481	4.703124	2.790221	5.002837	7.341162	8.257195	10.462242	5.763199
ENSG00000073605.18	17.227762	7.570860	0.454648	10.748518	11.194340	5.529097	1.929836	2.062523	19.941809	2.279554	12.182526	6.508806	8.444297	14.354702	1.967306	3.108196	13.274390	7.473147	11.700369	8.449488	3.820966	11.999036	2.988803	2.170256	0.840756	10.135282	11.304784	2.578388	9.526153	6.296967	1.613954
ENSG00000128683.13	2.307859	0.708163	0.0	0.276289	0.139093	2.581824	2.139802	1.000385	1.360071	0.378184	5.720273	1.023398	0.708725	0.090163	0.294197	0.668962	0.756837	1.713009	1.359679	0.157498	0.654972	0.528881	0.000000	0.344429	0.0	17.387142	0.428759	0.735345	0.789963	0.386578	0.000000
ENSG00000244623.1	0.000000	0.000000	0.000000	0.000000	0.000000	0.000000	0.212718	0.000000	0.000000	0.079315	0.000000	0.000000	0.000000	0.000000	0.000000	0.000000	0.000000	0.000000	0.000000	0.000000	0.000000	0.000000	0.000000	0.000000	0.000000	0.000000	0.000000	0.000000	0.045174	0.000000	0.000000
ENSG00000170962.12	0.445303	0.406840	0.529410	0.286742	0.469081	2.515021	4.294278	0.593193	0.951524	2.522584	3.840607	2.672351	0.102553	0.089031	1.668495	1.769252	1.476911	1.741416	2.528563	0.636539	2.507922	1.319042	2.853745	13.369838	0.475585	1.333242	1.487893	2.183503	0.963888	4.638539	17.504858
ENSG00000144908.13	23.843721	6.556799	0.738870	0.505646	0.338504	2.149361	0.658774	0.521530	1.360302	2.058334	0.356614	0.065512	15.672946	1.414276	9.462690	0.309833	6.878266	2.986284	10.950612	5.199193	1.633072	18.673239	5.885089	0.692228	0.0	0.230872	2.115694	5.401944	1.389927	4.405542	0.474229
ENSG00000112096.16	24.005890	75.010498	40.045654	101.527412	244.312958	18.179384	34.715393	86.498352	43.596424	49.053471	32.015396	58.593086	46.321770	13.889157	36.511742	33.396881	25.488581	152.111786	73.847923	113.263634	69.083206	33.690170	49.498013	104.099831	98.754875	15.760304	115.180267	77.542114	212.563202	28.256474	33.797386
ENSG00000163440.11	0.0	0.0	0.0	0.0	0.0	0.0	0.0	0.0	0.0	0.0	0.0	0.000000	0.000000	0.0	0.0	0.122404	0.0	0.0	0.0	0.0	0.0	0.0	0.0	0.000000	0.0	0.000000	0.000000	0.0	0.0	0.0	0.0
ENSG00000141198.15	22.783770	5.842265	18.447418	14.853558	4.370429	10.214122	5.301510	8.623774	20.774376	6.379217	18.260386	5.010128	27.930454	9.314403	13.000226	8.484785	16.825678	9.912336	16.833487	15.348897	5.033464	21.656343	6.222931	5.323986	1.806715	62.819126	4.853646	6.681189	26.111225	10.500106	5.379184
ENSG00000203907.9	1.349015	0.632671	0.048187	0.000000	0.000000	0.000000	0.000000	0.000000	0.000000	1.276843	0.000000	0.000000	0.629808	0.000000	0.000000	0.000000	0.000000	0.000000	0.144983	0.258789	0.000000	1.316720	0.358962	0.000000	0.000000	0.000000	0.404950	0.051919	0.000000	0.467701	0.000000
ENSG00000278259.4	3.940827	5.935430	10.053485	5.302326	4.735466	4.017320	14.019224	7.587440	14.173782	17.457212	24.946184	7.630250	10.953494	13.441702	8.052196	14.695347	8.802261	10.242971	5.909702	8.949817	4.725030	4.921839	2.084385	8.244143	5.263860	32.735603	7.994996	8.369097	14.027918	3.678257	4.179216
ENSG00000154229.11	2.187675	1.111238	3.176427	6.118437	2.090638	2.243044	4.626959	6.458756	11.470864	4.052879	0.807286	2.785489	1.194969	8.749548	1.771966	2.337282	4.058200	1.597912	2.798711	3.924646	4.978814	2.953599	5.226197	2.612757	3.540166	0.269875	2.684651	5.197731	3.126578	3.912500	3.260363
ENSG00000154529.14	6.717379	4.066382	0.053298	1.245014	0.000000	0.000000	1.627034	0.233966	0.092975	0.168556	1.100468	0.053635	0.099691	0.000000	1.465798	2.328660	0.571053	0.122388	0.153505	0.000000	0.000000	0.540946	1.100115	0.000000	0.155887	0.054470	2.210253	0.728775	0.452801	0.610407	0.393171
ENSG00000172183.14	17.965994	12.939667	22.900702	32.833611	76.580704	5.972996	13.415348	35.990887	16.088684	30.684601	11.350824	36.359005	23.043570	36.050930	17.571714	17.942003	31.175375	43.749805	30.424633	47.939327	45.415207	13.228541	7.118884	33.535480	30.742971	13.936913	116.251877	19.405411	43.310642	12.487073	43.659271
ENSG00000171561.4	0.0	0.0	0.0	0.0	0.0	0.0	0.0	0.0	0.0	0.0	0.0	0.0	0.0	0.0	0.0	0.0	0.0	0.0	0.0	0.0	0.0	0.0	0.0	0.0	0.0	0.0	0.0	0.0	0.0	0.0	0.0
ENSG00000177628.15	16.928089	7.889325	21.807280	22.379255	12.513880	28.895180	37.437183	27.759832	35.786507	38.021339	19.446367	22.824755	17.394712	17.573238	19.179228	28.465096	19.534302	38.651432	17.069138	16.155190	22.601498	12.212809	17.525013	18.808313	21.853613	17.070812	21.036337	19.095755	17.566645	15.789663	16.673113
ENSG00000124343.12	0.189278	0.301383	1.824282	0.132588	0.241176	5.592228	0.480008	0.116810	0.000000	1.389760	0.681384	1.370493	0.179942	0.106340	9.657740	2.876907	0.433957	8.106572	5.462352	2.682656	2.188009	0.967274	2.133359	0.0	0.090921	0.0	1.760447	1.450845	0.000000	4.231506	0.585675
ENSG00000104901.6	0.121133	0.137726	1.630124	0.078744	0.000000	0.559789	0.081228	0.348800	0.198438	0.000000	0.000000	0.000000	0.908218	0.000000	0.304519	0.000000	0.547750	0.456537	0.000000	0.000000	0.000000	0.000000	0.091205	0.000000	0.000000	0.000000	0.000000	0.619331	0.132349	0.000000	0.000000
ENSG00000144579.7	31.773781	39.562214	87.178047	92.180176	88.149765	68.946762	31.856037	89.704063	60.925900	73.548111	67.405563	62.029388	50.176720	63.341316	66.750755	49.932774	83.293320	50.936653	51.869816	53.759300	76.115196	45.257042	72.669968	59.099850	59.380051	24.341942	72.529747	61.596058	39.619541	69.163567	91.451920
ENSG00000107957.16	8.286858	3.799427	12.311646	13.546760	5.139521	20.694363	23.693787	7.674808	9.627618	13.782029	22.024687	12.296127	9.694991	2.658540	11.489679	30.632490	21.879320	13.086505	6.766201	0.872561	12.015360	7.710081	14.466328	5.181773	26.217100	1.647151	11.874858	20.354616	4.441309	18.473270	14.828956
ENSG00000166501.12	1.416685	2.822618	0.142816	4.320469	2.973364	0.394225	2.887386	10.460106	4.089983	3.548830	0.939726	5.197309	0.527779	13.085938	1.631190	0.489752	2.861133	2.675392	2.865993	1.990705	3.128629	1.493671	8.694321	11.071303	9.501081	0.317772	6.199036	3.721420	5.281053	4.637145	7.348411
ENSG00000144681.10	0.271550	0.085944	3.655564	6.062917	1.159092	0.922071	1.417446	1.510226	4.473413	4.532485	3.338882	0.187419	0.513991	0.410378	0.556231	1.216869	1.910984	0.000000	0.318121	1.418710	4.620414	0.432594	1.001399	0.0	1.515612	0.171380	1.892317	1.622168	8.014769	1.277080	1.681390
ENSG00000012171.19	2.659163	1.800245	11.481501	38.418022	43.549667	27.080763	5.732174	0.891290	12.673586	2.034324	4.901671	9.093496	0.099633	1.625900	8.327381	4.015109	3.895455	0.862256	8.040655	30.079285	4.845247	3.752483	11.962576	1.996340	1.535957	0.585621	1.557440	4.151552	15.674917	4.213315	7.322845
ENSG00000014641.17	86.627510	70.056969	88.757858	55.562077	13.100683	43.851894	77.403091	86.216194	62.578915	78.048676	79.753426	43.023796	178.861130	110.890968	65.084740	59.949524	54.203808	83.490639	107.198143	40.203407	59.443897	108.803062	72.244446	46.638103	74.547379	176.240936	61.960361	69.850502	78.801384	70.458282	64.709991
ENSG00000120333.4	8.107375	5.282856	12.651580	6.813992	3.687289	9.901589	10.157797	8.457712	10.342933	7.250179	4.484252	6.007167	9.304552	8.185102	8.040881	8.147966	9.371439	10.870670	9.597614	4.590225	7.436787	10.381297	8.025510	7.029004	9.123380	17.351307	8.780849	8.110948	7.683006	10.295250	8.747887
ENSG00000166946.13	20.638617	7.630239	14.689042	13.750027	4.681510	7.321960	5.874812	10.368120	9.614701	8.690915	6.435348	7.540592	9.939839	11.149033	9.591220	8.603471	11.308478	9.002662	13.840671	7.818128	9.539111	20.267319	10.623063	11.579416	13.015059	14.615301	12.268265	13.506183	13.129794	13.877310	14.265697
ENSG00000089916.17	2.060845	1.890336	0.732778	2.634282	0.995942	1.655349	1.423919	1.810502	2.316108	1.896864	1.504740	1.536668	2.312671	2.305104	1.498607	1.958891	1.437165	2.956988	1.828987	0.998132	2.831690	2.554609	2.049352	1.129667	1.738372	2.912219	1.995111	1.142105	2.653500	2.992676	2.009160
ENSG00000121270.15	0.057526	0.018581	0.027141	0.000000	0.000000	0.000000	0.091130	0.294086	0.000000	0.000000	0.009822	0.000000	0.053241	0.000000	0.000000	0.006782	0.000000	0.020691	0.000000	0.000000	0.000000	0.000000	0.000000	0.000000	0.013702	0.000000	0.000000	0.000000	0.000000	0.012860	0.000000
ENSG00000204410.14	5.385344	2.588568	1.515862	2.148613	1.651256	2.363418	1.498761	0.973380	8.326506	1.444884	12.941992	2.669785	1.052308	7.302675	0.822446	3.934579	1.081578	1.607843	0.853388	1.839507	2.316943	0.661651	0.180112	1.160734	0.818509	6.273863	1.086361	0.536316	5.226866	0.480152	0.800863
ENSG00000120729.9	0.037832	0.000000	0.000000	0.0	0.0	0.0	0.206062	0.000000	0.031993	0.000000	0.0	0.000000	0.000000	0.0	0.439355	0.037600	0.000000	0.000000	0.223966	0.0	0.0	0.109908	1.619211	0.000000	0.000000	0.0	0.000000	0.056245	0.0	0.233097	0.000000
ENSG00000178498.15	21.607075	13.700007	2.860218	8.324981	1.464756	10.628201	9.086681	6.420100	10.817652	4.155363	31.757652	10.562956	10.184505	3.396036	5.916258	8.992621	11.369702	17.497248	17.325224	5.060839	9.440140	23.181801	13.011229	1.562576	6.359463	26.571928	7.013138	11.932025	7.567387	11.769417	9.567508
ENSG00000121594.11	0.051501	0.162573	0.017989	0.586398	0.180943	0.000000	0.192001	1.059282	1.183005	3.590278	0.068477	0.000000	0.071380	0.791228	0.199579	0.478730	0.960449	0.368216	0.180550	0.000000	2.121717	0.110703	0.056939	0.759499	3.556519	0.000000	3.779459	0.207141	3.304432	0.340659	0.671647
ENSG00000084710.13	0.640063	0.112701	0.110100	0.906294	0.0	1.122417	0.236449	0.164244	3.421362	0.110201	4.433630	0.493234	0.040866	0.000000	0.324070	7.045856	0.554174	0.073412	0.183164	0.085594	0.543579	0.528231	0.347511	0.081479	0.185610	0.876085	0.150321	0.226102	0.022388	0.502920	0.475610
ENSG00000197980.12	4.896128	1.685138	0.000000	0.147412	0.0	0.164715	0.139503	0.018791	0.352407	0.245146	0.120477	0.000000	1.347106	0.352697	0.173725	0.153662	0.080664	0.176364	2.783411	0.0	0.000000	3.748746	0.373851	0.092439	0.000000	0.000000	0.278004	0.217215	0.781189	0.888357	0.081926
ENSG00000138207.13	0.096511	0.958587	0.511164	19.102398	0.971950	1.357873	0.977803	1.041734	0.651422	55.868958	0.000000	2.917497	0.000000	9.094917	1.502981	0.418285	6.838233	0.191154	0.684523	3.086738	10.947940	0.170269	1.305191	1.159649	3.399472	84.111664	0.032254	0.221301	0.155380	1.471054	5.729690
ENSG00000198924.7	3.759636	1.800414	2.001351	2.279895	0.436124	0.976627	2.324680	1.791321	3.208625	3.548188	5.187052	2.513404	4.976408	2.294925	1.615577	3.765815	2.051967	2.519962	3.471510	0.821040	2.351993	4.431014	1.580322	1.919586	2.175013	8.794518	2.406435	1.781724	2.845519	3.437612	2.895279
ENSG00000198054.11	0.0	0.0	0.0	0.0	0.0	0.0	0.0	0.0	0.0	0.0	0.0	0.000000	0.0	0.000000	0.0	0.0	0.632408	0.0	0.0	0.0	0.0	0.0	0.0	0.0	0.0	0.0	0.0	0.0	0.0	0.0	0.0
ENSG00000144063.3	11.294267	10.394345	33.530415	13.163162	4.271152	14.433312	32.041214	28.576012	77.251030	16.993902	4.312532	18.825745	24.034746	45.556034	28.263252	18.733561	41.139896	2.894704	12.921298	17.307514	13.611944	7.730092	14.011916	5.323645	4.197462	1.010902	21.262888	6.313799	10.514471	24.223164	32.004089
ENSG00000179387.9	8.182725	4.162128	3.658964	4.162083	1.542026	4.214155	3.509439	8.923952	3.405891	6.946138	2.700545	2.224802	7.114524	2.797686	2.316005	11.374141	5.216451	2.957160	7.561991	3.352005	3.091239	13.245536	3.590315	0.883319	3.210608	7.189270	4.132304	5.666551	7.570626	9.240340	4.915544
ENSG00000131828.13	13.736737	18.339121	17.516363	18.299192	21.595020	11.926327	21.787586	18.678881	11.651007	14.927321	12.333184	19.929447	21.863047	15.270137	13.227705	19.276091	19.826605	31.087425	33.953438	34.896946	16.686628	16.097067	15.592167	12.326077	18.807804	12.594790	14.181342	14.647488	19.765907	13.733330	15.063676
ENSG00000272602.5	2.004737	2.685447	3.522746	1.863646	0.793762	1.586321	2.063432	3.452289	2.582032	2.753473	2.586581	2.262866	5.532730	5.299011	2.905792	1.799196	2.118371	0.961749	3.442465	2.430272	1.279902	3.109470	1.969789	2.357549	4.469439	5.072482	1.318781	2.226965	2.772918	5.962528	2.860696
ENSG00000140365.15	20.422607	25.207952	29.164339	30.041456	57.745144	27.276522	15.516646	32.531380	27.057886	33.456898	64.808197	29.069405	15.190365	39.434071	28.812298	28.349659	29.004934	39.069992	23.461620	25.734854	28.063250	20.797838	18.153263	22.058411	25.014919	61.476166	23.157087	27.298908	28.397877	17.862289	23.816622
ENSG00000129562.10	77.151527	52.027672	138.809082	73.860786	61.218163	94.768211	75.781265	119.488075	105.302444	92.758743	77.854485	82.814041	78.507568	104.118195	66.590446	97.249580	87.547913	118.426758	125.291687	82.608307	108.310165	97.162430	63.985535	55.091370	83.950584	143.698212	70.245544	86.475464	113.132080	97.171890	115.628098
ENSG00000070770.8	24.081774	14.652482	23.670048	21.939911	12.390246	18.803440	26.219654	23.204958	26.826723	26.035280	14.974039	21.747417	45.322811	19.954113	19.636814	24.130608	24.857645	23.032408	23.429867	10.877233	17.351976	26.238455	17.353949	17.471161	20.120031	17.976910	20.386600	19.477617	22.475407	27.361357	22.054659
ENSG00000221926.11	14.825125	9.717664	9.708948	8.557304	5.482806	5.081916	12.812014	3.383282	7.417706	19.234436	5.777511	12.397770	11.099703	22.594231	20.828302	21.589243	19.531763	20.355936	7.891107	16.390743	6.938488	10.251933	6.889023	4.487871	16.683958	1.886751	21.358505	10.710723	5.434641	7.276201	11.372482
ENSG00000129450.8	0.791614	0.867002	1.631975	5.562651	6.128468	0.566895	3.081467	15.849268	4.839811	5.572243	0.298697	2.896027	0.676997	0.435962	0.891788	1.651812	2.326536	2.135208	0.454288	2.212737	8.475431	0.409051	1.487220	12.405080	8.741825	0.000000	2.992283	5.061297	7.860294	2.178468	2.792666
ENSG00000110717.12	44.625191	46.232971	81.762817	37.327225	62.820644	50.891430	77.113953	55.374249	57.655373	68.276520	86.394798	78.447800	81.884987	99.269691	51.229763	102.479668	62.211876	61.285561	73.446602	70.610054	76.736435	37.223793	40.626087	34.601986	53.906677	136.054916	42.582325	44.950790	60.668510	35.156792	60.279297
ENSG00000284057.1	0.340509	0.000000	0.017029	0.000000	1.883371	0.000000	0.000000	0.067329	0.137276	0.000000	0.000000	0.469221	0.062331	0.000000	0.011647	0.000000	0.000000	0.024560	0.000000	0.000000	0.000000	0.000000	0.000000	0.000000	0.000000	0.000000	0.054390	0.113646	1.024316	0.066492	0.058580
ENSG00000154217.14	1.568703	3.107342	18.550961	9.105709	2.052038	6.222777	9.121087	7.299412	2.487379	6.045744	6.335048	6.131534	3.284757	4.886762	11.715313	10.440736	5.927881	3.399269	8.624620	17.958504	7.900289	3.577719	5.756502	10.189580	4.953362	18.273563	10.539234	4.827150	2.543547	6.149537	7.740005
ENSG00000156639.11	32.088268	22.403139	23.817677	21.988590	17.256104	25.353842	48.514065	29.147816	26.580826	22.628538	21.010347	16.854118	26.546715	19.021204	20.337040	37.236984	30.467457	27.529591	24.403765	16.214161	22.799919	31.098450	29.631855	25.997841	24.275129	14.285372	26.600306	26.868061	20.070415	28.715645	23.988291
ENSG00000099960.12	2.060896	0.616952	0.483161	0.000000	0.000000	2.778296	1.302916	0.000000	0.816117	0.127136	1.824872	4.283288	2.094346	0.269760	1.212473	1.858114	0.551756	0.659092	0.559088	0.0	0.185332	1.728204	0.669873	0.000000	0.000000	0.137403	0.388651	0.272889	0.055082	0.626814	0.248091
ENSG00000103365.15	16.203457	9.158282	7.854045	17.615164	7.721452	8.601055	10.038507	17.392662	23.626587	16.824152	13.401987	15.486589	21.614767	16.016275	10.017795	11.248564	13.190722	10.630195	13.989778	9.335448	17.563795	17.321852	12.875118	15.084109	20.770748	9.800562	17.135344	12.332070	16.715437	16.314146	16.275202
ENSG00000180386.7	0.0	0.0	0.0	0.0	0.0	0.0	0.0	0.0	0.0	0.0	0.0	0.0	0.0	0.0	0.0	0.0	0.0	0.0	0.0	0.0	0.0	0.0	0.0	0.0	0.0	0.0	0.0	0.0	0.0	0.0	0.0
ENSG00000131187.9	2.276628	1.993306	3.236431	0.965825	0.000000	0.882057	0.911232	1.091995	6.001525	6.361797	3.129200	0.213477	6.447908	11.122427	1.304076	0.549784	2.725322	2.197248	1.273705	0.483833	0.000000	1.464342	0.387309	0.481874	0.527939	2.356328	0.740545	1.350147	2.909176	0.248251	0.560237
ENSG00000258366.7	3.083658	2.510936	2.099283	11.479257	5.040989	3.610642	9.237960	3.671787	11.133335	5.600199	7.304737	4.254836	1.415759	4.724064	2.327671	3.750480	4.826483	4.000244	3.677933	3.565162	5.827280	1.951903	2.477363	2.106596	3.141751	1.288670	4.897262	4.293025	4.905344	2.748828	3.628154
ENSG00000188315.7	1.832186	2.090369	1.432214	2.954672	7.734504	1.538807	1.149371	2.127784	2.289415	2.238935	1.602054	2.162429	1.012492	1.212392	1.308846	1.458253	2.467762	2.092998	0.969647	1.679421	1.765343	1.418885	1.732902	1.411482	2.335913	1.135136	2.323846	2.129979	1.801012	1.789651	1.764019
ENSG00000278499.2	0.0	0.0	0.0	0.0	0.0	0.0	0.0	0.0	0.0	0.0	0.0	0.0	0.207535	0.0	0.0	0.0	0.0	0.0	0.0	0.0	0.0	0.0	0.0	0.0	0.0	0.0	0.0	0.0	0.0	0.0	0.0
ENSG00000134398.14	26.411795	5.395336	24.064444	0.805842	0.000000	3.127004	0.389759	0.000000	3.011310	0.701694	0.760716	1.202429	0.995965	1.930641	6.649450	2.325665	12.795788	2.899503	6.187424	8.172280	1.060346	9.941454	4.883003	0.932395	0.000000	0.000000	5.815906	2.452729	3.328799	6.930876	0.634591
ENSG00000113924.11	3.033382	1.650245	30.712214	3.508770	0.989718	0.550295	0.143992	0.0	0.839437	0.690091	0.000000	1.252424	0.000000	41.131981	1.674272	0.128943	6.104166	4.438254	25.094761	22.974001	0.607806	1.397954	0.724662	19.883148	0.403663	0.000000	0.182908	1.227630	1.135969	0.746728	5.828825
ENSG00000090432.6	15.237460	7.802754	12.334447	14.239305	8.708353	8.351135	14.019553	16.246258	13.118243	25.996250	12.876651	15.229815	8.918522	10.108230	12.783877	18.532885	15.058391	12.647040	12.498799	9.315737	13.356121	14.725930	14.277787	8.869052	8.680912	4.872375	17.332901	15.842911	12.403818	12.102837	11.453378
ENSG00000181619.11	3.111376	0.788136	0.092962	0.642399	0.0	0.352600	0.148864	0.037098	0.587954	0.244058	0.054577	0.0	0.095116	0.099507	0.142106	0.069742	0.548747	0.332499	1.340907	0.058252	0.092898	3.980299	0.980711	0.111564	0.000000	0.172443	0.256569	0.450454	0.420757	0.873859	0.223292
ENSG00000034533.11	2.143737	2.376776	1.555064	3.543087	0.475654	2.191160	4.545897	2.184360	2.435701	2.022557	4.139920	1.900957	2.601132	4.063169	1.222495	2.776197	1.755749	2.936788	2.627040	0.603806	2.307973	2.866189	1.790424	2.120004	2.523950	4.205747	2.959901	2.055850	2.260975	3.868788	3.863504
ENSG00000198804.2	10568.164062	34201.714844	14913.001953	16046.070312	58050.589844	33052.027344	14060.674805	24287.056641	15752.017578	15262.025391	40088.023438	36379.855469	15320.818359	38134.894531	29610.105469	14595.541016	20999.357422	12426.745117	21276.982422	39649.730469	24243.984375	12899.034180	18397.216797	40888.292969	25037.574219	10178.083008	16458.041016	18570.650391	14493.688477	22520.828125	19358.023438
ENSG00000156976.16	131.363419	92.352272	75.270973	126.299477	52.134975	53.372990	95.017685	110.441116	86.162453	91.421844	164.463303	83.246193	72.840897	118.230637	103.648407	138.133118	108.877396	260.443024	156.198700	77.076141	101.666122	206.547729	120.016197	97.273193	65.318893	832.381592	82.866386	112.329048	153.427719	166.307510	137.305954
ENSG00000110442.11	6.864243	5.350940	5.758348	15.756634	13.889126	9.999837	9.235610	22.015505	9.371359	10.299141	11.800224	12.672264	5.177559	10.588579	10.391692	9.357998	10.776811	9.306787	8.950129	8.791688	13.395916	8.669609	6.912272	7.457235	13.239536	17.680628	13.609552	12.240486	8.681952	7.188156	11.142103
ENSG00000159871.14	1.723042	0.974724	0.252726	0.794257	0.828185	0.179541	1.634114	0.343589	5.574843	8.159527	1.381901	0.761353	4.294506	0.479477	1.558698	3.128048	2.651729	0.425723	1.419461	0.523690	0.433739	0.535571	1.861894	0.409178	1.652997	1.269098	5.394807	0.808197	5.221407	1.253569	1.284743
ENSG00000198752.10	39.949345	23.262167	42.514366	40.391300	14.278578	26.471272	33.799324	19.806616	31.932209	34.509907	21.475554	16.464489	35.289490	6.282125	22.402634	28.105766	29.057667	24.086651	27.156807	31.362886	19.550632	25.038694	25.973778	12.483701	19.649788	6.801486	23.158028	33.878216	16.334360	26.872993	26.296406
ENSG00000163497.2	0.0	0.0	0.0	0.0	0.0	0.0	0.0	0.0	0.0	0.0	0.000000	0.0	0.000000	0.224072	0.227807	0.0	0.000000	0.0	0.0	0.0	0.0	0.0	0.0	0.0	0.0	2.196522	0.0	0.0	0.0	0.000000	0.0
ENSG00000196391.10	0.672258	0.336298	0.334986	0.340551	0.0	0.392525	3.135045	1.031892	0.798333	0.619780	2.140339	0.423858	1.478528	0.644036	0.640893	0.366696	0.604083	0.809864	0.835119	0.579386	0.267579	0.824625	0.717434	0.895067	0.124276	1.666986	0.360703	0.357415	1.191851	0.786162	0.066035
ENSG00000162585.16	23.779757	28.172228	32.407738	34.292103	57.784901	39.870743	31.458548	81.310471	37.187702	55.532761	77.646820	46.689171	36.056564	52.386204	31.068985	37.481918	35.739140	38.106239	29.941666	25.987726	37.262924	17.039648	32.625977	33.826473	42.015762	107.847198	38.843304	27.114876	49.863941	25.073299	58.333164
ENSG00000184838.14	0.007478	0.172079	1.482534	3.536897	0.609507	14.744975	1.308568	0.589894	0.193665	2.433362	2.941351	3.226690	6.114190	0.000000	1.696216	6.274055	2.950051	3.960978	1.959092	0.139180	7.410150	0.234759	1.765132	0.594353	6.067750	0.0	11.368985	3.534294	2.301276	1.844023	5.002532
ENSG00000117318.8	9.556540	10.382897	18.066996	77.492554	25.800673	76.529884	41.267994	27.515686	13.211897	41.151936	64.427551	72.176224	4.475575	27.224009	117.760803	126.573021	56.524284	62.307384	42.840233	10.627349	86.587738	15.883634	65.362206	8.209176	73.818970	65.342537	83.228638	64.836220	12.106579	94.195457	130.173492
ENSG00000015520.14	0.074372	0.039654	0.024330	0.000000	0.000000	0.000000	0.0	0.000000	0.192777	0.000000	0.312700	0.000000	0.121435	3.432657	0.0	2.515291	0.006583	0.000000	0.000000	0.0	0.000000	0.105560	0.000000	0.0	0.0	0.611081	0.008567	0.000000	0.000000	0.024773	0.000000
ENSG00000069399.14	39.318054	60.623646	76.207054	38.146332	72.750153	32.144058	32.394447	43.843403	53.048306	23.912689	10.973509	40.592407	26.355642	33.091785	55.947189	21.644176	56.947941	50.822548	22.737713	45.312439	32.421810	17.481676	18.690365	112.424347	48.137821	1.595349	85.361626	30.457785	32.022923	36.339813	14.657801
ENSG00000157303.10	0.693710	2.648599	0.198474	2.916635	1.842439	1.108283	1.427211	9.326653	5.812159	6.297653	1.175366	6.807246	2.558355	9.727515	1.722836	0.831286	3.781561	6.882864	3.637431	2.072357	5.117856	1.489648	2.384456	7.068143	10.871761	1.311064	7.764785	4.873364	3.559307	3.618377	3.959285
ENSG00000145020.15	3.876411	0.861887	7.642249	3.820529	4.899965	3.397861	0.812854	0.842515	5.673409	0.782185	1.887922	1.517895	0.350582	4.022717	0.350802	0.178237	1.615017	0.937555	2.319492	1.197693	2.080258	5.321103	3.166296	0.120798	0.402655	2.973460	1.358384	0.828570	2.099628	1.767082	1.892678
ENSG00000137171.14	28.393684	7.494941	8.094989	14.982099	5.337790	7.639327	9.793353	7.041606	11.719831	5.511333	11.373380	6.277037	3.661562	8.167136	6.131799	12.124570	12.041540	8.843786	11.060373	3.858182	9.257162	15.373771	8.760719	4.191658	5.731896	17.633972	7.320956	8.422565	7.559617	11.827357	6.780256
ENSG00000198042.10	3.464807	2.554177	4.880306	5.496426	2.650230	3.729921	1.967864	3.823921	2.779965	3.649834	2.275158	3.264017	3.796071	3.014737	3.994209	4.656394	4.270133	3.475049	3.745836	3.864426	3.497802	4.502465	3.045430	2.727447	4.914907	7.734887	5.693565	3.029400	4.660145	4.692945	3.808137
ENSG00000117543.20	9.976042	4.714795	3.336257	8.194044	1.179202	4.934174	6.955571	6.178028	11.652235	8.358367	8.683438	9.795380	11.436151	12.225510	12.447629	6.630566	9.614089	11.507605	11.443956	6.206156	5.675313	14.914913	9.747017	8.565082	6.699687	32.439331	7.673628	9.485522	17.537746	11.141237	10.207568
ENSG00000143847.15	0.218364	0.670072	0.139803	0.219164	1.919886	0.308161	1.115462	0.169568	3.150475	0.485778	1.219764	0.367035	0.180436	0.000000	0.000000	0.072591	0.137567	0.552375	0.055185	0.014257	1.163016	0.000000	0.106846	0.155755	0.175521	0.958474	0.058254	0.120025	1.966812	0.204860	0.065379
ENSG00000127586.16	2.293567	3.402000	0.863707	2.828050	4.305477	5.420738	4.512007	4.222026	17.559240	5.837352	16.114010	4.388418	4.192602	8.504012	2.178684	4.899567	2.714128	4.845883	2.670043	1.742417	2.964889	1.481508	0.441412	2.963534	2.092544	11.237494	2.110401	1.612380	5.292568	1.774794	1.829133
ENSG00000078369.17	98.318253	76.964943	81.641304	112.698074	77.439667	81.728004	105.525581	130.403030	93.906548	140.371017	145.164597	93.940483	87.293434	74.836548	92.421997	166.067566	107.855644	95.644325	101.756104	99.881233	104.567955	89.589355	94.851517	89.154480	137.791153	99.621094	126.727318	92.389160	120.611137	106.060600	125.826706
ENSG00000225932.3	0.183944	0.227580	1.820187	1.969432	3.673868	2.154009	2.360353	0.346083	3.673544	1.801764	0.126427	0.961260	1.890325	0.517206	0.385428	0.418054	2.019437	2.286572	0.472281	2.090269	0.237949	0.593649	0.019904	0.861175	0.225866	0.100586	0.230434	0.485226	1.607641	1.133850	2.248161
ENSG00000125492.9	0.000000	0.0	0.0	0.000000	0.0	0.0	0.0	0.0	0.0	0.0	0.000000	0.0	0.0	0.0	0.0	0.0	0.0	0.0	0.0	0.0	0.0	0.000000	0.0	0.0	0.0	0.0	0.0	0.0	0.0	0.000000	0.0
ENSG00000196208.13	0.007124	0.039303	1.503451	0.041638	0.000000	0.156707	0.117135	0.080267	0.478883	0.944351	1.554515	0.255099	1.597234	0.048325	0.074923	0.623905	0.029076	1.446809	0.046010	0.000000	0.282624	0.007157	0.479881	0.678463	0.548669	0.130004	0.158428	1.165398	0.086985	0.251550	2.274849
ENSG00000171495.16	0.0	0.0	0.0	0.000000	0.0	0.0	0.0	0.000000	0.0	0.0	0.0	0.0	0.0	0.0	0.0	0.0	0.0	0.0	0.0	0.0	0.0	0.0	0.000000	0.0	0.000000	0.0	0.0	0.0	0.0	0.0	0.000000
ENSG00000117133.10	20.505041	18.351862	11.123433	13.173341	6.874923	13.131370	11.765366	17.493353	12.778236	16.395164	16.729132	11.516392	16.051485	18.511810	18.019896	16.515287	18.134068	11.531593	24.835939	10.230261	13.329339	28.941799	15.097347	16.692141	14.392926	33.301327	19.957937	16.448372	29.777784	19.510614	19.391829
ENSG00000103942.12	13.320621	14.123792	3.388069	2.721387	2.122943	7.920466	8.991170	0.320769	6.062465	8.018859	4.104568	2.544426	16.043438	1.453034	13.272723	9.501073	11.152013	8.586008	6.792049	3.158206	3.035666	8.827106	5.049756	5.399685	2.359507	3.813560	7.645065	7.835654	9.428425	5.924214	6.373804
ENSG00000134698.10	5.275973	3.421695	2.306832	6.680003	2.798162	1.625985	3.244370	5.334371	4.351943	3.096111	4.062483	2.497563	4.959556	1.609659	2.363776	3.129693	3.003722	2.486984	2.833484	1.990443	3.393283	3.498799	3.110176	4.209477	4.108997	1.756604	2.656334	3.858232	5.553352	4.775994	3.718286
ENSG00000115170.13	18.930473	6.454959	16.451231	11.832455	2.942320	16.338362	17.808306	15.521279	17.097904	21.939434	6.990613	11.017036	15.211498	5.739929	14.026844	24.925049	22.263115	15.626434	15.252045	5.333467	17.916359	20.799549	14.227974	5.450445	10.394255	3.999118	16.411234	14.766305	11.070678	20.556129	13.253706
ENSG00000177464.4	0.000000	0.151169	1.839670	5.261584	1.389621	3.627576	2.478489	1.736869	0.198420	3.698383	11.381937	9.739699	0.452513	0.195953	8.429821	6.919011	7.095338	5.261415	2.993268	0.161401	4.577185	0.878391	4.428578	0.538357	12.437010	0.314349	20.789764	5.234568	0.514185	5.979921	12.738940
ENSG00000135049.15	4.650456	2.498167	1.425743	3.611892	1.826125	1.724552	2.118289	3.938239	3.310295	2.560771	4.804934	1.953166	4.121064	1.705257	1.831898	4.434870	2.157626	1.908686	3.926172	1.117578	2.150359	6.169998	3.737955	4.382796	3.819427	4.323592	2.441940	3.069945	5.468327	4.256760	3.603666
ENSG00000091583.10	0.000000	0.0	0.451886	1.050261	0.0	0.160294	0.0	2.219294	7.191737	0.000000	0.0	1.252198	0.0	4.218758	0.0	0.0	0.000000	0.0	0.0	0.0	0.000000	0.132816	0.0	0.0	0.0	0.0	0.0	0.085120	0.000000	0.326806	3.689673
ENSG00000177689.10	0.0	0.0	0.0	0.046498	0.0	0.0	0.0	0.0	0.0	0.0	0.0	0.0	0.0	0.0	0.0	0.0	0.0	0.0	0.0	0.0	0.0	0.0	0.0	0.0	0.0	0.0	0.0	0.0	0.0	0.0	0.0
ENSG00000008853.16	4.314455	1.027248	29.583261	18.201761	2.308272	7.118676	5.479642	19.149611	9.746960	6.389861	5.808524	7.726340	0.528495	5.746255	4.738824	8.621775	8.961621	3.799937	6.519608	13.929849	7.518543	5.341906	6.766366	4.637080	6.430764	0.846767	6.221860	7.631347	4.939948	6.863540	17.622793
ENSG00000185551.14	37.333427	6.703360	18.235853	24.971558	4.533669	11.711699	70.499344	6.097959	4.888400	26.566620	18.608572	10.210833	4.365844	1.272349	56.551334	31.360041	36.315781	21.164968	37.493027	10.626643	28.533934	34.383091	68.824974	6.181245	28.238667	2.403883	47.368748	30.162161	8.853903	77.097702	60.005611
ENSG00000167646.13	115.917450	25.626438	4.053184	8.861444	1.830779	9.643324	0.357928	0.165859	9.018628	1.883638	4.665603	0.171917	1.307142	1.108472	0.784033	0.753818	10.849542	5.073328	36.456738	3.327403	3.885867	79.132263	10.109264	0.527624	0.000000	0.372484	3.297322	16.160248	9.171081	8.291861	0.271510
ENSG00000128886.11	17.475435	4.500789	1.446184	1.126954	0.353441	2.253204	0.547943	0.310916	1.961600	0.835679	2.975695	0.592869	2.058369	4.874138	1.766447	1.800872	2.199774	1.460800	5.356289	2.045109	1.005865	10.219558	1.446549	2.218326	0.723458	3.553344	1.781835	2.119396	4.125589	2.649760	1.302020
ENSG00000137673.8	16.253630	13.159795	4.302954	36.565125	15.781994	39.927570	39.039135	0.096734	27.861338	52.160831	13.754580	17.330517	8.587735	8.666226	234.822342	25.461855	265.134918	14.300512	37.760426	15.209895	62.104958	17.596788	8.698124	5.200891	18.800215	0.0	29.458887	66.436066	25.573792	29.285521	7.422830
ENSG00000277761.1	0.0	0.000000	0.0	2.071099	0.000000	0.000000	2.363456	0.000000	0.000000	0.406520	0.000000	0.000000	0.000000	0.000000	0.000000	0.0	0.000000	0.000000	2.521105	2.180990	7.023607	0.000000	0.000000	0.000000	3.784409	0.000000	0.315630	0.154395	0.000000	0.350890	0.000000
ENSG00000165671.19	6.346977	4.629122	7.721196	10.520992	4.500852	4.810949	7.854591	7.475068	6.261328	9.459269	6.481532	3.536960	21.556267	8.470995	7.422463	10.471210	9.859380	7.058418	6.862855	3.552526	7.557346	7.875767	8.070606	5.407650	8.665176	0.426297	8.681820	8.013768	3.441339	10.252727	8.557364
ENSG00000112110.9	47.394451	29.290380	44.079132	34.595161	21.235064	34.880829	43.538425	57.013931	43.254761	27.241341	62.119545	29.582251	44.114498	31.090218	44.064133	36.012283	33.150345	34.088280	52.305752	37.038921	31.271677	58.121361	32.347286	16.197386	32.976704	85.895256	39.639400	41.071953	59.687943	36.311543	38.021561
ENSG00000128513.14	3.019305	3.083390	3.231786	3.011670	2.309465	2.171438	4.729884	2.531122	6.276451	3.343542	3.423962	1.901459	4.778458	4.848775	2.681341	2.910812	2.805592	2.631375	4.306923	1.884317	1.347687	6.693014	4.343490	2.053744	2.523771	9.905350	2.801127	2.190680	8.667029	5.583451	4.179223
ENSG00000050555.17	0.018332	0.000000	1.410565	7.146805	0.131105	6.246714	3.856627	0.326252	0.226171	6.906805	6.508173	0.440946	0.174195	0.000000	0.375219	2.601832	3.250603	6.031191	0.128849	0.000000	2.026804	0.152063	0.160093	0.114593	39.699551	0.0	4.009193	5.036824	6.863996	1.230564	17.241705
ENSG00000174292.12	9.171930	5.086451	5.641848	5.671299	3.611753	6.975186	13.142141	0.730173	3.668240	3.484145	1.239580	1.813658	4.322982	4.690744	4.177889	2.231142	6.087676	5.405311	5.581388	5.569196	3.324908	5.635216	4.395457	2.449966	1.523282	0.413836	6.031875	4.956235	1.643709	6.282317	1.676153
ENSG00000167945.1	0.0	0.0	0.0	0.0	0.0	0.0	0.0	0.0	0.0	0.0	0.0	0.0	0.0	0.0	0.0	0.0	0.000000	0.0	0.0	0.0	0.0	0.0	0.0	0.0	0.0	0.0	0.0	0.0	0.0	0.0	0.0
ENSG00000134686.18	49.523819	59.510830	46.837830	66.260117	125.667587	57.008308	39.226307	91.710701	63.696617	90.011528	192.643112	56.524044	22.331547	26.897417	39.304924	92.244995	54.604916	39.952065	40.417328	62.133369	62.189941	28.801594	41.670052	98.474632	51.568363	55.785202	73.682777	109.280380	85.215408	44.827682	62.718998
ENSG00000129596.4	0.0	0.000000	0.000000	2.452189	0.000000	1.241633	0.244124	0.058508	0.159860	2.019150	0.0	1.350420	0.047666	0.000000	2.490238	0.085068	0.903967	0.157312	1.180639	0.443607	2.214408	0.395254	8.801167	0.236013	0.791422	0.000000	0.468891	0.268511	0.000000	2.175003	3.507488
ENSG00000156603.16	13.102942	12.099473	9.166118	16.699713	11.676764	13.667998	16.069292	7.261554	9.816901	15.891578	18.282261	7.665985	11.988453	15.941310	11.567281	14.762972	13.606525	14.247269	13.356891	12.244402	12.692364	12.263096	10.628847	4.894354	10.723490	32.125084	13.298433	15.634043	14.522657	10.333649	10.993275
ENSG00000167634.12	0.000000	0.000000	0.000000	0.044759	0.000000	0.000000	1.603381	0.000000	0.000000	0.000000	0.000000	0.000000	0.000000	0.000000	0.291186	0.000000	0.000000	0.000000	0.242934	0.000000	0.166981	0.000000	0.000000	0.000000	0.754104	0.0	0.216459	0.073304	0.033089	0.040857	0.072413
ENSG00000182141.10	1.973275	1.334858	0.297225	1.416844	1.068610	1.362788	0.925637	1.518398	2.076827	1.097061	3.898607	0.501737	1.709665	1.226779	0.932643	1.906738	2.245497	0.511169	1.893844	0.300672	0.791727	1.803184	1.376225	1.414461	1.850518	5.200286	1.691549	1.206292	2.503201	2.819015	1.875154
ENSG00000109846.7	1.154801	21.717735	5.572971	30.731993	7.459792	26.775770	12.780435	1.029561	4.088105	9.983056	21.328447	17.101976	8.525373	0.325055	17.395912	23.051884	9.220927	20.809292	12.039795	3.744243	22.304480	9.093319	51.110630	2.350330	13.307122	20.779114	7.850087	9.618722	8.737681	18.417158	31.466764
ENSG00000086758.15	20.012344	16.067947	18.643639	24.898821	8.064622	15.787858	24.916334	19.428516	23.672075	23.991386	24.149414	28.087381	29.554348	19.077150	18.451981	22.564396	16.515713	30.265478	16.783405	29.950829	22.208849	16.782578	27.611753	20.719610	26.919529	5.342931	16.289167	15.914887	19.103617	22.292141	15.843603
ENSG00000187372.11	0.766844	0.244173	0.429912	0.988966	0.189818	0.770246	0.458338	0.182073	0.465511	1.419091	0.256609	0.577914	3.316855	1.397455	0.770007	1.702477	0.834569	0.436655	0.597294	0.338605	0.491647	0.402205	1.056757	0.112701	0.574346	0.297898	0.589998	1.524785	0.389780	0.989855	0.825508
ENSG00000082515.17	7.883023	6.527881	12.801394	6.352547	4.562748	8.547393	7.227485	7.714305	11.745701	12.163294	8.600301	6.859183	8.009397	6.078439	5.112811	10.075982	11.827467	4.427183	10.033624	7.101399	8.352720	7.680031	3.948269	5.557354	6.230247	27.961065	9.021427	4.821285	12.639404	5.379119	9.053620
ENSG00000114784.3	32.673698	27.997635	22.974169	33.109592	17.634180	14.667537	19.239580	20.808708	18.573269	22.014902	19.833672	25.443022	11.037169	23.807604	22.968330	26.372240	20.712658	27.065107	20.668266	19.687037	26.517302	35.338501	27.502689	23.004421	29.876335	51.340607	27.330660	21.419966	29.430616	34.858566	32.999786
ENSG00000203734.11	67.717056	8.630682	0.000000	1.790914	0.080759	2.696013	0.170156	0.000000	4.601402	0.548423	0.280715	0.000000	1.431686	0.000000	0.125913	0.307946	2.292657	4.177867	19.796215	0.254725	1.755550	52.131618	7.142408	0.269520	0.000000	0.000000	1.561035	5.307521	5.115075	11.235168	0.064449
ENSG00000258989.1	0.000000	0.000000	0.000000	0.000000	0.000000	0.000000	0.000000	0.709784	0.000000	0.000000	0.000000	0.000000	0.000000	0.000000	0.000000	0.000000	0.000000	0.000000	0.303759	0.000000	0.000000	0.000000	0.169121	0.332153	0.000000	0.000000	0.000000	0.000000	0.000000	0.000000	0.000000
ENSG00000160606.10	13.263640	6.918529	48.602642	6.224380	5.569936	12.999944	9.759858	7.588079	13.044828	16.285069	10.673283	6.788530	14.811075	26.128618	10.269784	6.106064	9.173536	6.945616	12.253522	27.638983	5.471832	12.570048	2.322070	13.354692	2.280544	10.927886	4.561140	6.012467	15.046496	3.944938	3.786102
ENSG00000060237.16	38.110348	28.451912	33.172527	41.461262	9.957471	28.726540	26.403685	21.184450	27.706381	43.783852	18.715363	16.123142	46.046474	20.872654	26.400417	24.800320	24.534874	34.684032	29.746300	45.265190	19.079987	31.679575	28.448084	23.345451	24.639105	1.069452	20.885822	22.148088	24.358553	23.426857	22.986107
ENSG00000169180.11	19.549049	23.306829	17.943504	24.550909	27.452206	17.617380	25.087269	38.576473	36.757416	35.389355	26.426674	16.234394	29.963266	33.560467	13.044784	22.432720	24.211782	17.964401	13.555214	13.687016	19.566645	17.428087	13.678096	37.388203	25.650526	11.069889	26.616062	30.450768	30.480875	17.093416	16.423410
ENSG00000146005.3	0.032004	0.0	0.0	0.000000	0.000000	0.0	0.161801	0.000000	0.055011	0.063056	0.048706	0.0	0.0	0.0	0.000000	0.055533	0.000000	0.000000	0.085400	0.0	0.0	0.000000	0.045933	0.0	0.000000	0.130176	0.0	0.0	0.151301	0.133092	0.000000
ENSG00000150347.14	12.196480	4.014496	2.636412	7.267406	1.272110	5.217484	10.890349	4.347496	5.380726	5.295554	1.995738	5.186121	20.659954	4.624555	9.534199	8.850089	9.286236	9.966075	6.861798	1.883969	8.891805	9.779526	16.740704	9.218883	6.425388	0.447480	10.388813	6.398699	4.454837	15.482182	8.214395
ENSG00000204961.6	0.050201	0.000000	0.022859	0.007592	0.018583	0.000000	0.023501	0.000000	0.001234	0.025491	0.000000	0.275618	0.133549	0.148302	0.196032	0.576979	0.009679	0.062179	0.010128	0.000000	0.000000	0.000000	0.013065	0.000000	0.000000	0.677337	0.000000	0.017182	0.012434	0.008025	0.299094
ENSG00000268629.6	0.0	0.0	0.0	0.0	0.0	0.000000	0.000000	0.000000	0.000000	0.0	0.000000	0.0	0.0	0.0	0.0	0.0	0.0	0.000000	0.0	0.0	0.000000	0.0	0.000000	0.0	0.0	0.000000	0.0	0.0	0.000000	0.000000	0.0
ENSG00000144381.16	84.846939	70.190460	255.884201	79.833458	39.249310	57.249546	56.208637	92.362442	114.106606	128.114334	90.559906	88.577827	225.537903	157.129547	99.645889	85.518829	112.863708	168.974014	150.110077	89.575027	59.653599	167.744827	76.250229	133.486923	73.228065	118.896454	69.855804	91.711296	193.254974	72.754463	80.091400
ENSG00000251503.8	10.864272	5.007511	1.786762	1.906311	0.396214	3.896165	0.869211	1.052317	1.484136	1.194236	3.040430	6.651044	2.363267	7.289727	1.081444	1.252033	3.058230	1.603773	5.288126	0.554998	2.053230	10.810534	2.641071	0.432469	1.875509	2.176052	2.237308	3.090445	2.903961	3.113149	2.848307
ENSG00000165813.18	6.867636	2.833847	3.347031	4.679251	0.775787	3.055802	4.705041	2.140613	3.167198	3.802284	2.740380	1.275046	3.714202	1.164361	2.608073	3.113436	4.060390	2.586847	5.773092	1.958095	1.768746	9.608234	2.544162	2.055225	2.092303	0.638762	2.587946	2.973007	4.979191	6.147655	2.851556
ENSG00000167825.3	0.0	0.0	0.0	0.0	0.0	0.0	0.0	0.0	0.0	0.0	0.0	0.0	0.0	0.0	0.0	0.0	0.0	0.0	0.0	0.0	0.0	0.0	0.0	0.0	0.0	0.0	0.0	0.0	0.0	0.0	0.0
ENSG00000182545.6	0.0	0.0	0.121543	0.0	0.0	0.0	0.465109	0.0	0.0	0.166214	0.389936	0.185264	0.963882	0.0	0.211402	0.078026	0.082891	0.000000	0.0	0.0	0.0	0.089672	0.0	0.0	0.0	0.108084	0.238047	0.367007	0.0	0.131692	0.415881
ENSG00000124006.14	8.838017	5.843205	100.715210	20.752180	7.753782	11.426512	10.956428	4.837185	27.378376	15.023088	16.286791	8.287525	11.864533	0.504889	12.286551	12.149970	16.238384	15.179243	11.818801	32.692947	13.155438	7.038240	12.450411	23.637203	5.190921	6.323361	9.949195	15.661434	1.933648	12.624388	17.389158
ENSG00000041357.15	49.772209	63.332413	54.771938	51.653118	31.464212	31.364077	40.527840	49.189518	40.748230	69.684586	76.881264	58.180050	74.264809	85.321335	61.599102	49.385708	75.532593	96.858879	81.636993	60.455471	49.517990	64.980789	44.771221	69.536308	68.206871	177.633499	68.851021	52.619560	124.267174	51.611279	61.518261
ENSG00000266074.8	4.096532	0.922036	2.706844	3.471769	0.634867	1.701945	2.543555	1.546780	4.258884	4.016232	12.677638	1.591365	2.582673	3.793261	3.108790	3.509346	2.045893	1.734101	2.063622	0.986447	2.464885	2.148837	2.468380	0.702392	1.958767	1.430289	2.916678	4.043321	1.063479	4.836537	3.511375
ENSG00000203710.10	0.589018	0.500555	0.084237	3.030931	0.183046	0.000000	0.669985	3.669449	1.386731	2.259158	0.064612	1.875250	0.113161	0.426153	0.242114	0.139481	0.597894	0.093159	0.612977	0.378923	1.490673	0.070756	1.642052	9.292429	3.075473	0.099726	0.408381	4.363253	1.147754	0.662562	0.536999
ENSG00000178028.13	19.124285	10.301274	8.406014	14.478601	12.437097	18.822920	13.752470	12.237663	16.323610	15.971097	39.428604	10.332459	6.535519	8.469769	8.618505	16.457073	10.125724	10.752855	15.528314	11.101240	13.654712	12.492219	11.808600	7.552912	7.701608	29.562618	14.574922	12.628278	11.451255	14.023041	13.139966
ENSG00000167658.15	1075.536499	793.506775	1808.047729	1037.764526	630.111694	1211.347168	877.508301	693.035095	810.981140	510.876740	1366.640259	1014.633850	936.052307	1151.733643	1691.614258	1116.870972	1428.975220	1254.016846	1224.460205	932.175781	1294.365479	721.560364	888.454590	2048.167969	1007.681030	1885.667847	1120.373413	1450.524780	829.141907	1305.982300	1247.723022
ENSG00000185915.5	0.006633	0.000000	0.000000	0.015409	0.0	0.000000	0.091807	0.112989	0.010942	0.321139	0.000000	0.117833	0.050320	0.306467	0.142125	0.000000	0.037210	0.000000	0.000000	0.000000	0.000000	0.047625	0.261176	0.080474	0.021897	0.000000	0.087182	0.037351	0.000000	0.026454	0.009064
ENSG00000176769.9	0.455427	0.000000	0.095228	0.0	0.0	0.000000	0.0	0.000000	0.043666	0.000000	2.762061	0.0	0.055723	0.124790	0.000000	6.398923	0.405762	0.919045	0.128207	0.000000	0.000000	0.069211	0.0	0.000000	0.0	8.758854	0.373217	0.312740	0.0	0.071410	0.000000
ENSG00000099814.15	38.623356	21.248995	22.625441	11.435477	4.696316	16.089872	27.726564	6.488129	21.609087	16.116777	10.545332	5.398806	17.357693	10.642632	8.006701	9.914045	14.908053	15.402824	13.244006	11.415163	6.987111	20.780474	9.365818	5.757823	4.703385	1.469471	8.891665	17.225340	16.249311	12.460687	7.761381
ENSG00000164588.6	0.003791	0.0	0.009893	0.0	0.0	0.000000	0.0	0.0	0.000000	0.0	0.0	0.0	0.0	0.0	0.011531	0.000000	0.000000	0.0	0.0	0.0	0.033010	0.069149	0.031077	0.012170	0.0	0.0	0.0	0.0	0.0	0.063159	0.0
ENSG00000137747.15	7.014069	3.585663	4.097637	6.179947	2.444780	7.358740	20.894079	1.119844	9.491220	11.413127	0.813759	2.318319	11.349887	6.279562	3.888299	2.685537	8.743926	6.227552	7.566379	19.582006	2.178685	5.923692	1.720564	8.168774	1.471326	0.000000	2.431715	1.747568	6.333622	2.929907	4.365795
ENSG00000162630.5	0.127185	0.138127	0.000000	0.593692	0.000000	0.000000	0.097299	0.000000	0.066747	0.059523	0.054869	0.000000	0.138100	0.000000	0.111390	0.962937	0.357302	0.000000	0.685073	0.000000	0.786400	0.327698	0.812237	0.084446	0.410735	0.218172	0.097747	0.030420	0.108270	0.817462	0.842067
ENSG00000066557.5	1.243272	1.824960	1.747228	2.967189	0.320316	1.715346	3.002555	2.746214	2.211695	3.419621	2.801372	1.089136	3.355892	1.050798	2.130676	4.369481	2.285089	1.477957	4.051093	1.313789	1.963880	2.602623	1.958739	1.310523	1.686685	5.383925	2.399452	2.067554	6.661510	3.305402	4.145931
ENSG00000104763.18	63.549564	25.553194	394.062775	87.079491	60.784313	35.402954	38.291206	47.974716	51.670593	40.162289	15.271917	56.330784	24.257231	12.837650	34.645309	39.643448	50.031494	29.032637	74.052834	94.150391	51.882565	81.024536	65.509804	39.851307	64.507767	26.327570	45.813587	39.662502	67.112671	54.538113	73.996376
ENSG00000080839.11	0.497439	0.805024	0.761583	1.175093	0.426977	0.655464	3.921523	1.024529	2.152088	2.901396	1.867900	1.199065	3.271355	1.687082	0.943960	1.977590	1.149311	0.972327	1.299741	0.513619	1.089283	1.115563	0.936071	1.423583	1.398747	1.987757	1.292983	1.326841	2.525106	1.484380	0.877302
ENSG00000141579.6	6.018770	12.207456	0.000000	1.086792	0.370042	2.673575	3.628464	0.000000	3.978388	0.379374	0.909973	0.000000	29.465475	0.000000	4.011910	4.169409	4.165453	6.597599	3.476068	1.211988	1.343459	9.608637	2.273723	1.171677	1.651200	0.081062	7.090115	2.607316	4.860905	3.437439	1.175629
ENSG00000164597.13	8.929196	5.585280	8.419152	7.412997	1.656063	7.033068	10.208236	5.221380	7.372306	6.778358	4.413188	3.161573	15.038080	6.738795	6.675891	5.473819	5.201778	6.309853	8.960698	4.106501	9.871605	21.661739	7.509898	4.889221	6.405436	3.314759	6.442545	7.064692	8.347968	8.653245	6.480759
ENSG00000113648.16	103.691147	63.323689	94.276718	65.474876	46.250416	42.273746	59.056435	76.424400	73.425758	96.988876	184.265244	65.452278	61.558331	76.332382	64.523224	151.313049	96.242989	70.744270	81.877876	62.557972	76.965187	86.517960	52.187675	66.776955	88.414307	276.638092	80.943192	88.971657	91.741127	53.159824	67.496750
ENSG00000149599.15	0.280404	0.000000	0.590794	1.111525	0.000000	0.419923	0.110154	0.213724	0.066003	0.129109	0.222980	1.908395	0.134283	0.433108	1.157408	0.378862	0.587098	0.148950	0.386606	0.000000	0.090272	0.000000	0.335283	0.000000	0.709940	0.289457	0.516212	0.567107	0.000000	1.343404	0.558425
ENSG00000183386.9	1.440562	4.532045	4.611017	10.595530	13.723637	16.370602	16.584450	29.804836	9.497635	20.634443	13.220613	17.523579	4.821528	4.508975	9.679846	20.915262	16.849854	12.369081	6.870289	6.347397	19.373932	3.811593	8.335203	6.117495	24.757792	5.403625	23.504040	17.900099	17.575073	12.529931	11.198119
ENSG00000196233.13	4.959799	3.060524	2.369233	2.710584	1.607401	2.128109	4.162350	2.124667	3.326645	2.945584	2.600791	1.141487	5.811456	2.904571	1.420539	3.478634	3.212697	2.167190	1.771311	1.998952	1.481635	7.534873	2.127491	3.212579	2.494174	0.730360	2.088180	2.574311	4.792799	5.194160	2.005437
ENSG00000152578.12	0.000000	0.000000	0.0	0.0	0.0	0.0	0.0	0.0	0.0	0.000000	0.0	0.0	0.0	0.0	0.000000	0.0	0.000000	0.0	0.0	0.0	0.0	0.0	0.016058	0.0	0.000000	0.0	0.0	0.0	0.0	0.0	0.0
ENSG00000151023.16	98.838135	40.963634	0.000000	6.268390	1.101379	13.885606	0.213934	0.645145	14.383733	3.335134	2.173503	0.000000	2.374200	0.034831	2.239960	1.754156	15.788842	5.699803	59.839859	1.112429	5.014775	158.195053	18.719633	2.991625	1.317504	0.043073	7.989606	18.975731	15.000878	20.392525	0.693783
ENSG00000127152.17	0.843250	3.354042	0.405094	0.905587	0.757185	0.296565	1.944330	2.748342	0.885264	1.073936	3.235491	0.802976	5.054922	4.673886	0.823577	0.584514	1.469134	0.484568	0.657090	0.321275	1.052548	0.894415	0.555403	3.089611	2.589228	1.536041	3.644228	2.002122	1.230798	2.145230	1.599897
ENSG00000204580.13	136.615677	92.623604	28.079777	41.655502	21.990814	57.772583	186.110565	16.118532	88.650841	29.223612	38.535229	27.609592	96.067253	37.414570	65.827621	67.553146	76.151794	71.641403	61.144836	68.474174	22.262781	87.275528	36.517750	31.669218	18.423176	24.234404	51.435333	93.430885	37.919117	57.753010	14.990557
ENSG00000074317.10	0.000000	0.000000	0.0	0.150922	0.0	0.225655	0.0	0.0	0.000000	0.064281	2.822863	0.0	0.149417	0.000000	0.0	0.913220	0.0	0.0	0.0	0.0	0.096564	0.0	0.0	0.0	0.355858	2.233755	0.487290	0.000000	0.000000	0.104143	0.121192
ENSG00000024526.16	0.092747	0.246585	0.198440	0.185415	0.124276	0.417010	0.572799	1.049171	1.217731	2.484219	4.449265	0.218782	3.230498	0.794094	0.332892	3.306779	0.327603	0.501626	0.468725	0.448650	0.010448	0.845069	0.000000	0.445751	0.456539	6.224115	0.452996	0.393130	6.650802	0.195662	0.237851
ENSG00000170085.17	3.321932	1.701534	4.512566	4.065221	2.683213	1.958965	1.515275	1.966439	3.801533	2.334692	4.677436	1.675561	14.377614	1.618937	1.539560	5.202843	3.141785	3.731019	4.627492	2.474087	2.175296	3.670197	5.323371	1.129646	4.084670	2.077507	3.604718	4.573043	3.644530	4.593357	2.743866
ENSG00000173769.4	0.0	0.0	0.0	0.0	0.0	0.0	0.0	0.0	0.0	0.000000	0.0	0.0	0.0	0.0	0.0	0.0	0.0	0.0	0.0	0.0	0.0	0.0	0.0	0.0	0.0	0.0	0.0	0.0	0.000000	0.0	0.0
ENSG00000283683.1	0.0	0.000000	0.0	0.000000	0.0	0.000000	0.0	0.0	0.0	0.000000	0.0	0.000000	0.000000	0.0	0.000000	0.0	0.000000	0.0	0.024201	0.0	0.000000	0.000000	0.000000	0.0	0.000000	0.0	0.0	0.000000	0.0	0.000000	0.000000
ENSG00000124784.8	6.619244	8.785611	5.959539	6.153035	0.955440	4.962780	9.222092	6.253536	9.254658	7.727849	12.648891	6.292082	15.325933	8.397278	7.142063	10.861174	6.694259	12.689597	7.465859	7.423496	5.085335	6.315970	4.956320	9.597632	5.860969	14.929016	7.503774	5.493691	9.028968	7.735824	6.373371
ENSG00000138381.9	9.959200	9.344316	14.985213	10.177912	2.620902	9.997002	8.039818	9.264679	7.570763	9.787922	7.887954	8.574521	8.301291	12.668427	11.843578	14.416922	10.097111	6.459028	12.965745	3.116000	9.339931	14.653058	6.465101	9.424452	11.853071	34.028599	7.154486	7.674223	20.793716	17.762791	16.143723
ENSG00000118855.18	22.191750	24.561869	10.665976	20.073883	7.783266	11.283342	25.836838	26.582304	20.958797	32.281391	9.930110	16.482252	20.810860	9.925831	18.836077	20.078686	21.469612	33.577801	19.882940	8.689242	29.458048	27.696135	23.927980	12.963644	40.593323	7.166899	23.718609	22.949141	23.902641	26.592680	19.127453
ENSG00000229809.8	23.575182	8.822209	6.699843	5.602058	5.420979	9.934088	4.631622	10.183452	10.890189	5.104815	10.982840	6.286224	5.148413	7.112272	6.341527	4.962772	9.770939	11.597366	13.976548	2.270626	8.442865	17.306896	7.142563	5.896646	6.602053	12.213615	8.053841	8.965047	4.556417	7.656246	5.247742
ENSG00000170949.17	2.289035	2.884064	2.643195	5.130294	11.225583	4.231012	6.204759	3.489074	8.340089	3.718860	3.253486	3.020111	3.477469	4.046379	3.365348	2.296678	4.478277	3.779740	2.424950	3.267776	5.030147	5.061549	5.015429	2.739715	3.442283	4.182765	2.404380	2.570713	5.479428	4.077591	3.500815
ENSG00000048471.13	16.602930	3.933384	5.327927	5.533921	1.323574	3.484148	4.151839	4.756317	5.941430	6.938318	2.028167	6.264732	6.653695	5.005294	3.398306	7.577842	4.741915	3.737665	7.013284	1.358258	6.163753	11.348366	6.874477	4.521818	6.987851	2.699580	5.985532	5.189925	4.010443	7.968013	4.755657
ENSG00000213417.3	0.0	0.0	0.0	0.0	0.0	0.0	0.0	0.0	0.0	0.0	0.0	0.0	0.0	0.0	0.0	0.0	0.0	0.0	0.0	0.0	0.0	0.0	0.0	0.0	0.0	0.0	0.0	0.0	0.0	0.0	0.0
ENSG00000172772.3	0.0	0.0	0.0	0.0	0.0	0.0	0.0	0.0	0.0	0.0	0.0	0.0	0.0	0.0	0.0	0.0	0.0	0.0	0.0	0.0	0.0	0.0	0.0	0.0	0.0	0.0	0.0	0.0	0.0	0.0	0.0
ENSG00000160124.9	8.768468	21.416548	13.866126	5.813478	7.189877	6.787760	27.457197	13.220045	14.203839	19.638807	15.326062	17.585480	29.210903	29.778643	11.303530	13.592883	15.403731	29.222271	11.319793	14.029589	7.685829	15.483995	6.478122	13.936115	14.332632	48.771931	10.860812	10.250010	28.449659	11.246102	8.288171
ENSG00000100711.13	35.149628	43.618748	30.865734	31.724762	21.521891	32.998295	33.342506	18.979683	26.559919	29.084063	25.009607	19.251371	20.380915	9.735238	27.298712	19.809456	31.415264	25.397379	33.191105	23.885811	23.445530	33.786903	38.866077	8.099832	16.257729	31.779093	24.673590	27.531544	29.657270	41.141586	35.686710
ENSG00000196557.12	2.960238	0.659036	6.258520	8.482124	6.606897	1.430149	10.313542	6.068728	0.594787	5.421752	3.656598	1.488595	0.457333	6.800833	1.101210	7.892608	2.950552	4.208288	3.246288	0.672156	3.663584	1.128531	2.340722	0.192565	6.914332	0.000000	2.053368	3.812745	0.058434	1.875697	10.300495
ENSG00000163297.16	3.459670	1.996816	4.989422	9.425498	5.594507	6.314939	4.605388	13.413967	6.136619	7.137007	2.234061	7.647677	4.850267	2.760412	4.769102	8.168188	7.262012	4.842960	7.518154	8.497709	7.578044	7.915367	17.149237	12.817698	9.206999	1.954990	9.448919	10.276051	4.576454	10.239853	9.647923
ENSG00000184863.10	7.755253	3.696371	7.071993	17.539862	5.966945	4.580238	8.000313	7.088936	9.304018	5.753209	8.803879	1.878889	4.507797	9.852871	2.530767	5.805792	4.925067	6.107108	4.956537	3.622664	5.324772	6.246401	5.107803	4.609246	5.598501	4.174652	5.681404	6.327912	4.638772	10.815590	4.743922
ENSG00000165646.11	0.178570	0.328614	0.020952	0.977460	0.000000	0.130352	0.650988	0.000000	1.094691	0.792338	0.433929	0.179999	0.007268	0.000000	1.327033	0.355751	4.186106	0.167583	0.810148	0.115385	1.866175	0.989893	3.405315	0.177153	1.127801	0.077019	1.225767	0.731434	0.138831	3.719089	0.991011
ENSG00000078070.12	13.071918	13.321947	10.257408	9.736451	2.003401	4.283793	22.439165	5.969783	20.163284	9.193192	17.536404	6.866137	104.243996	10.250974	6.396126	11.101417	7.875591	21.547300	16.488161	10.079085	8.689724	14.319694	8.216369	3.208688	6.693372	21.759670	7.706581	6.178211	10.377419	12.077059	8.767838
ENSG00000274512.5	0.488343	0.620940	0.247079	1.349980	4.080807	0.870214	0.000000	0.900194	5.527252	0.482027	3.990777	2.101862	1.080650	0.000000	0.000000	1.234369	1.051386	0.000000	0.323351	1.883261	1.858525	0.000000	0.000000	0.880155	0.959846	3.181459	0.381062	0.603648	2.824186	0.519606	0.302357
ENSG00000070808.15	0.0	0.0	0.013444	0.374629	0.000000	0.018806	0.032253	0.080863	0.000000	0.105298	0.025316	0.000000	0.024781	0.000000	0.000000	0.055426	0.038906	0.087596	0.052523	0.0	0.187637	0.012081	0.038658	0.025777	0.100072	0.0	0.062408	0.176286	0.012000	0.061830	0.089157
ENSG00000182177.13	0.0	0.0	0.0	0.0	0.0	0.0	0.0	0.0	0.0	0.000000	0.0	0.0	0.0	0.0	0.0	0.0	0.0	0.000000	0.0	0.000000	0.0	0.0	0.0	0.0	0.0	0.0	0.0	0.0	0.0	0.0	0.0
ENSG00000205923.3	1.022415	0.142235	0.203249	0.321914	0.000000	0.195715	0.093482	0.000000	0.562443	0.152197	0.073428	0.431141	0.033961	0.000000	0.000000	0.000000	0.000000	0.118681	0.152581	0.000000	0.255563	0.100205	0.000000	0.000000	0.000000	0.018801	0.143316	0.097874	0.261509	0.161346	0.041719
ENSG00000119688.20	12.292923	7.710148	8.316386	9.879840	7.314081	6.873405	17.015022	10.460214	14.105027	8.875230	17.601639	9.153214	5.049638	8.032068	12.235985	10.271331	10.431315	6.616039	11.417313	3.464307	11.023476	9.564596	10.678876	3.292500	10.624104	36.427143	10.675900	13.626645	8.834194	11.741122	8.540813
ENSG00000196778.3	0.0	0.0	0.0	0.0	0.118017	0.0	0.0	0.0	0.005238	0.0	0.0	0.0	0.0	0.0	0.0	0.0	0.0	0.0	0.0	0.0	0.0	0.0	0.0	0.0	0.0	0.0	0.0	0.005645	0.0	0.0	0.0
ENSG00000131467.10	29.226013	11.625258	24.950184	22.631910	8.982010	14.824035	27.868446	12.058109	34.669773	30.358908	12.855896	16.230764	55.317181	29.994888	37.096451	35.751865	39.454826	25.588169	33.172215	27.375244	24.730516	23.643717	32.626720	39.601460	24.992311	9.747789	37.877949	33.501976	43.900768	29.196100	12.305539
ENSG00000283706.1	0.000000	0.000000	0.0	0.000000	0.000000	0.000000	0.000000	0.000000	2.532418	0.000000	0.000000	0.000000	0.000000	0.000000	0.0	0.000000	0.000000	12.330815	0.000000	0.000000	0.000000	0.000000	0.0	0.000000	0.0	0.000000	0.0	0.0	0.000000	0.000000	0.000000
ENSG00000186889.9	3.926613	1.673077	2.080204	1.130854	1.378955	0.702399	0.439135	1.107812	1.204038	0.760791	0.860111	0.701122	1.831914	0.000000	0.965123	0.975313	1.840379	1.738041	2.416957	0.298707	1.281339	6.701356	1.215765	0.933497	0.125806	2.931436	1.033873	1.527792	0.979475	1.400785	0.881072
ENSG00000095777.14	0.146125	0.046296	0.000000	0.000000	0.000000	0.154475	0.0	0.0	0.000000	0.000000	8.312810	0.295952	0.000000	0.661999	0.163009	4.013148	0.045345	0.0	0.278918	0.0	0.149438	0.756533	0.000000	0.0	0.0	8.089734	0.000000	0.055665	0.029186	0.200003	0.000000
ENSG00000130479.10	5.321341	7.565805	14.008735	13.159883	15.526507	14.681849	5.852043	16.956064	10.808471	8.934175	5.551934	11.679799	10.213671	6.589839	8.356795	9.101671	14.734179	13.100690	8.420685	7.967017	13.808135	8.429854	10.951744	12.215267	19.487230	27.995264	10.145393	13.111702	12.664171	4.434426	7.528518
ENSG00000101220.17	5.404691	10.662697	21.384254	14.181992	11.113449	17.045656	24.888325	23.505314	22.283598	17.728455	19.869244	22.205299	15.640559	41.289413	18.344400	18.732483	16.120310	50.011528	14.351139	7.147422	15.325763	6.527854	12.991450	11.910434	15.153234	13.244977	22.641762	28.463997	20.599874	14.415786	20.894220
ENSG00000123992.18	13.734652	10.960253	27.152750	25.493298	14.113935	13.180400	14.781651	35.466671	25.230240	27.881577	10.566236	16.516050	25.398844	31.715263	18.470457	16.236259	22.442266	32.316082	15.797112	13.520029	17.906006	13.712968	16.682817	15.632763	21.869703	4.207191	21.377474	18.830698	21.570827	17.082159	18.649908
ENSG00000182652.2	0.0	0.0	0.0	0.0	0.0	0.0	0.0	0.0	0.0	0.0	0.0	0.0	0.0	0.0	0.0	0.0	0.0	0.0	0.0	0.0	0.0	0.0	0.0	0.0	0.0	0.0	0.0	0.0	0.0	0.0	0.0
ENSG00000178163.7	2.560980	2.259822	0.405513	2.910421	0.671021	1.209403	3.980455	0.965031	1.320570	5.058932	1.437581	1.507392	9.362754	2.844511	1.758777	4.245607	4.047998	3.011198	4.037063	0.997486	1.763259	2.911402	2.823149	2.038941	1.911436	3.496703	2.108879	1.276047	4.274793	5.485119	2.829343
ENSG00000152591.12	0.036441	0.021472	0.0	0.0	0.0	0.0	0.0	0.0	0.000000	0.0	0.0	0.0	0.000000	0.0	0.0	0.0	0.0	0.0	0.0	0.0	0.0	0.000000	0.000000	0.0	0.0	0.0	0.0	0.0	0.0	0.0	0.0
ENSG00000165983.14	3.210883	1.456311	11.002764	9.134543	1.566010	1.228040	5.945828	2.802587	3.848696	7.511915	3.417151	1.844452	9.266379	1.474539	1.988980	3.387275	5.124030	2.922085	5.573874	6.917006	1.240766	6.974187	3.229844	2.232650	3.053747	2.555434	3.676290	2.742253	5.874696	4.071878	3.679334
ENSG00000099984.11	0.488347	0.000000	6.738520	2.377947	1.815349	3.866126	1.355584	2.616875	2.152414	0.235614	4.806051	2.320860	0.000000	0.000000	2.878710	0.627304	2.886323	0.467347	0.180110	0.000000	5.995926	0.993389	4.466255	0.000000	1.797157	8.143305	6.527746	0.619594	0.059595	2.537839	0.952890
ENSG00000144535.19	10.985780	3.546089	8.103173	8.915788	3.479908	6.088810	5.954972	5.197798	9.127633	5.599690	5.817312	8.005889	12.408898	12.836081	5.788273	5.877638	6.623408	7.398809	6.352660	3.438539	9.165087	9.645617	8.273834	4.236719	5.040471	3.409321	7.168561	6.491436	6.269044	7.058413	5.063251
ENSG00000196569.11	2.096695	0.465046	2.036462	5.795741	0.482547	6.718924	3.625561	0.090413	1.372211	4.967464	1.827200	2.291451	9.004074	0.030733	4.497350	3.934299	4.814966	5.523014	4.363477	0.108275	5.624645	4.944602	17.443468	0.015745	6.975460	0.000000	3.666513	11.490527	0.357271	9.710892	19.932528
ENSG00000148429.14	1.254580	2.440872	2.106264	2.444834	0.373587	1.068862	1.467908	1.586748	2.597590	1.902854	2.381607	0.853359	4.483782	2.745109	1.452017	2.242760	2.313473	1.898098	3.393635	0.511988	1.304636	7.596778	1.945965	0.990583	1.726014	2.964162	2.127431	1.857184	2.669344	4.605024	2.321579
ENSG00000127780.3	0.0	0.0	0.0	0.0	0.0	0.0	0.0	0.0	0.0	0.0	0.0	0.0	0.0	0.0	0.0	0.0	0.0	0.0	0.0	0.0	0.0	0.0	0.0	0.0	0.0	0.0	0.0	0.0	0.0	0.0	0.0
ENSG00000175832.12	1.285872	0.694775	6.564715	2.171589	2.616596	13.570996	7.431741	1.216818	18.419600	6.249125	2.816452	5.187857	6.648335	26.738203	8.107250	8.702200	12.487441	11.294505	7.537540	7.307370	3.955046	2.528300	2.284622	5.277912	4.305328	1.840468	4.569860	3.563185	12.883651	1.005004	1.942319
ENSG00000275379.1	0.0	0.0	0.0	0.0	0.0	0.0	0.323029	0.131723	0.0	0.0	0.938042	0.0	0.0	0.0	0.0	0.242674	0.0	0.0	0.0	0.987145	0.0	0.0	0.0	0.0	0.0	0.958966	0.102417	0.0	0.138905	0.118328	0.0
ENSG00000116133.11	87.661263	51.310375	60.238789	55.856613	6.673366	47.397331	86.770012	40.912254	74.199463	32.733952	38.173027	46.451080	112.206589	19.634811	64.815666	41.377007	46.302181	52.005978	58.340649	32.224979	23.209320	105.475449	32.470383	34.408558	17.434338	13.306890	25.423738	47.799427	40.091885	49.681652	61.783455
ENSG00000182307.12	9.266327	5.777999	9.746775	10.218655	2.283770	9.786568	15.908575	11.687326	11.765354	9.015355	11.891728	5.294064	5.963537	11.859635	9.935674	8.325471	15.023275	12.143827	7.736056	6.228855	9.010506	10.448983	13.050117	6.118498	7.557498	29.291492	8.298419	9.421598	13.825377	10.182386	10.179721
ENSG00000100568.10	15.632227	14.205837	19.383116	18.161722	8.221261	13.241460	16.437239	16.066086	14.681707	15.813093	8.161159	11.510178	14.234685	11.006120	14.112458	12.266127	16.792095	13.912137	15.477409	13.993231	15.740959	16.697031	15.992726	13.133369	15.592433	22.387980	14.429995	17.219244	14.528413	15.120309	16.411238
ENSG00000058668.14	25.416103	8.984199	25.745962	22.242870	4.279899	15.762915	15.690431	3.912102	18.545420	17.240503	6.878448	12.392685	37.877865	3.863598	8.754222	11.187901	23.801723	10.773886	9.868232	6.007620	16.330647	14.897814	30.676872	12.819836	22.307409	1.946184	8.920033	12.452618	4.599350	16.808165	9.600266
ENSG00000243056.1	19.800957	7.099349	17.111582	6.415985	32.677917	4.411581	3.488951	9.454462	7.485522	6.521558	4.979538	8.491773	5.080132	6.649221	14.344277	1.920016	5.846364	20.988565	14.126814	1.542140	6.233210	22.214626	13.565120	24.160370	3.031032	1.254529	7.019104	6.310914	12.326140	8.519154	6.657467
ENSG00000134504.12	43.530827	17.327255	5.052844	6.712996	2.841926	5.933829	21.540199	5.425015	5.836526	5.944530	14.681418	7.133782	88.518242	4.638617	15.794897	17.221447	14.547111	20.108749	20.209826	8.192878	7.296335	35.107304	14.258095	7.861261	4.242985	6.973957	10.922981	13.598750	6.313380	20.904236	4.390918
ENSG00000109321.10	2.292887	12.557972	12.513489	23.732731	5.968380	6.866399	0.765001	2.967969	53.818913	6.606796	0.914127	0.673316	9.198311	4.329053	4.547644	2.826379	6.652459	0.977013	10.124462	16.186136	7.292090	1.861656	0.000000	52.948235	1.246214	1.737291	6.567063	14.623521	174.236343	5.401131	9.550297
ENSG00000198931.10	51.941780	64.663078	111.307350	38.431602	21.521214	58.712406	41.292610	98.618088	93.053062	116.479721	50.947384	53.357506	97.210640	105.456223	49.029083	39.932247	124.017448	89.241890	55.920197	51.235451	69.741699	40.108009	49.907066	80.480484	56.697586	55.342289	73.878448	55.538963	58.118919	42.795898	96.823273
ENSG00000251493.4	1.237838	0.906075	0.051760	1.083940	0.712901	0.325354	5.696551	0.435200	0.289950	5.549994	6.405334	0.113241	5.309928	0.031189	1.385928	5.485236	0.610093	1.666106	0.081089	1.270907	0.288730	0.087183	2.396139	0.208851	0.113073	9.404169	1.664635	0.465395	0.628618	1.031758	0.296765
ENSG00000275113.1	0.0	0.0	0.0	0.0	0.0	0.387787	0.000000	0.0	0.0	34.915169	0.0	0.000000	0.0	23.052855	0.0	0.0	0.0	19.488869	6.850555	2.239402	0.0	0.0	0.0	0.000000	17.955158	0.0	0.0	0.0	0.369815	0.0	0.0
ENSG00000188372.14	1.212862	2.641382	3.041716	2.292717	3.220618	4.900303	4.646320	1.917939	11.234606	4.287559	1.789718	3.093846	2.578683	2.282108	2.213022	1.029321	3.838052	3.432304	3.970580	4.672603	0.884431	0.600836	1.501521	1.933081	1.181497	6.627635	1.087433	0.895980	7.651941	0.451027	2.831188
ENSG00000126249.7	6.676045	6.858489	9.926074	4.837093	4.059255	4.746573	6.182609	6.360336	7.103994	8.693852	9.212039	10.495706	25.101362	10.560457	2.910532	4.435690	5.546357	9.323936	4.728663	5.897778	3.762892	5.464284	3.531437	8.902036	3.311674	19.186117	3.844125	3.255934	14.630264	3.774990	3.950538
ENSG00000095627.9	0.633905	0.124917	0.012002	0.024301	0.000000	0.000000	0.042438	0.0	0.000000	0.000000	0.000000	1.149989	0.000000	0.0	0.000000	0.151256	0.000000	0.000000	0.298671	0.000000	0.012267	0.927090	0.421614	2.314617	0.000000	0.0	0.068594	0.222540	0.117417	0.060708	0.012260
ENSG00000241360.1	7.583102	3.896892	8.111374	4.426243	3.937767	4.725331	4.918735	6.680939	7.715510	4.365793	25.020061	6.482853	3.074250	8.445336	5.366827	11.776775	5.842052	6.590722	5.091984	5.601121	6.406402	6.221911	5.901853	5.433197	8.044629	17.138832	7.631898	5.500415	7.612297	3.834595	5.773402
ENSG00000186526.12	0.000000	0.000000	0.0	0.0	0.0	0.0	0.0	0.0	0.0	0.0	0.0	0.0	0.0	0.000000	0.0	0.000000	0.0	0.0	0.0	0.000000	0.0	0.000000	0.0	0.0	0.0	0.132192	0.0	0.0	0.000000	0.0	0.0
ENSG00000108669.16	43.860554	24.405088	21.503647	40.024761	15.193015	13.344339	35.720921	37.061008	36.311695	36.954586	21.826944	31.416985	24.851908	43.568974	22.062666	19.866018	31.533651	20.100006	31.152082	24.473339	34.096966	24.376392	20.040747	34.947521	35.378086	24.097509	25.194427	28.231632	35.341290	28.197800	27.502924
ENSG00000205327.3	0.0	0.0	0.0	0.0	0.0	0.0	0.0	0.0	0.0	0.0	0.0	0.0	0.000000	0.0	0.0	0.0	0.0	0.0	0.0	0.0	0.0	0.0	0.0	0.0	0.0	0.0	0.0	0.0	0.0	0.0	0.0
ENSG00000179163.11	39.064915	15.132695	24.193714	34.737080	15.792327	19.620602	34.543915	60.625244	47.867714	36.135242	5.566504	23.316175	9.432538	20.034306	26.150358	26.389477	31.309727	14.761465	31.426943	22.325397	51.392246	46.416454	33.548664	21.361698	86.595261	4.841295	95.298180	27.307882	23.572586	37.651161	37.043804
ENSG00000166128.12	1.008623	3.334730	1.791017	8.850393	5.725359	1.647946	3.396457	11.287337	3.328462	5.390200	2.396126	3.243963	1.704799	6.569490	4.856053	3.910246	4.383278	2.728002	6.443801	1.994143	4.352366	6.286372	8.526514	5.221174	9.117276	3.769202	7.436308	4.524351	10.653847	6.945167	9.648665
ENSG00000110696.9	37.365181	26.451063	34.228691	38.754047	16.388527	30.205053	38.771423	43.754517	29.653320	40.480202	41.224983	32.320377	47.689617	57.831608	58.779999	58.678722	40.251106	46.736607	43.733932	29.470287	46.865406	55.338573	59.895321	58.630241	33.708603	77.088127	49.175072	39.273964	58.451359	48.961639	39.227257
ENSG00000171217.5	0.038202	0.000000	0.000000	0.000000	0.000000	0.000000	0.000000	0.000000	0.000000	0.000000	0.000000	0.000000	0.382415	0.000000	0.000000	0.000000	0.000000	0.000000	0.000000	0.000000	0.000000	0.000000	0.000000	0.000000	0.000000	0.000000	0.000000	0.000000	0.000000	0.000000	0.000000
ENSG00000221843.4	0.000000	0.008411	0.007906	0.196869	0.0	0.0	0.000000	0.007225	0.0	0.0	0.000000	0.0	0.081324	0.0	0.0	0.009023	0.0	0.0	0.0	0.0	0.0	0.0	0.0	0.0	0.0	0.0	0.000000	0.000000	0.0	0.0	0.0
ENSG00000168309.16	2.605353	1.263743	1.020046	18.813839	0.737774	1.074396	0.861933	0.494344	1.061094	2.757306	2.021400	2.696804	0.531478	0.231333	9.264814	1.800366	1.746131	5.767969	13.397439	0.882450	2.281724	12.116195	23.996922	0.891505	4.425954	0.304870	3.044834	3.127904	1.606033	9.493200	32.880642
ENSG00000149503.12	3.650014	3.072290	4.887386	4.360271	1.483169	3.701348	7.375309	5.311407	5.407872	11.412073	15.927565	2.861457	8.895984	11.532993	4.089043	11.324019	4.836699	3.998277	3.637799	5.660156	2.482674	2.850398	5.172473	4.251890	4.967882	4.586707	5.059875	5.759322	7.883312	3.435543	2.434728
ENSG00000008300.16	0.198233	0.175354	0.141054	1.683554	1.267683	0.391748	0.788447	0.094354	2.832449	7.252548	5.058722	0.761644	0.334375	1.295027	0.191916	3.573959	0.316058	0.434274	0.143703	0.068218	0.197088	0.063234	0.206623	0.146173	0.108740	2.105207	0.113458	0.105565	1.394101	0.287613	0.226158
ENSG00000121690.10	0.223658	1.735327	0.069688	0.766121	0.657516	1.363586	0.202450	1.175663	0.000000	1.050979	0.525137	1.237980	1.756666	0.238855	0.670789	1.288713	1.117180	0.335791	1.252081	0.000000	0.489342	0.360552	0.755490	1.176908	1.149456	0.150178	1.522540	0.321017	0.927932	0.925294	0.795099
ENSG00000163092.19	0.0	0.003761	0.0	0.014823	0.0	0.0	0.0	0.0	0.0	0.0	0.0	0.0	0.011025	0.000000	0.000000	0.0	0.0	0.000000	0.0	0.0	0.0	0.005072	0.0	0.0	0.0	0.0	0.000000	0.000000	0.0	0.0	0.0
ENSG00000108861.8	5.813947	8.769963	19.505037	13.547950	17.807413	17.114471	19.910070	33.022533	18.783346	11.333459	5.577008	10.284706	10.891693	13.086943	15.915051	20.667877	10.991494	19.876593	22.976917	11.177114	22.752073	16.763699	39.636440	12.026250	27.834993	4.519799	18.493553	18.024525	21.106308	22.073938	18.404612
ENSG00000109320.11	21.187540	12.761327	8.851735	23.903820	9.063462	8.974899	23.359156	17.538568	18.517944	26.507448	6.127589	13.380177	70.385994	19.346691	18.035662	17.015244	21.283766	16.430347	18.001301	13.713902	19.025953	23.485220	19.199112	15.575123	24.543926	1.252417	32.269421	20.357779	20.914825	23.889959	16.181585
ENSG00000173627.7	42.169357	14.555351	0.000000	0.811159	0.323676	2.465955	0.000000	0.000000	4.437719	0.502986	0.473453	0.000000	0.440402	0.000000	0.175713	0.169954	2.763775	2.152227	14.997523	0.367700	1.377333	43.523491	4.381782	0.408428	0.000000	0.000000	1.368983	4.535062	4.530696	8.644947	0.077783
ENSG00000102245.7	0.185194	0.916550	0.159418	1.226580	0.712442	0.350810	0.396903	1.250342	1.138991	1.194954	0.000000	2.350302	0.078666	8.025782	0.785406	0.000000	1.089435	0.471705	0.681987	0.356887	2.679462	0.320076	1.372482	1.324143	3.101400	0.000000	2.650961	0.389534	0.890588	2.744141	2.714978
ENSG00000122304.10	0.000000	0.000000	0.000000	0.000000	0.000000	0.000000	0.000000	0.000000	0.000000	0.000000	0.000000	0.000000	0.000000	0.000000	0.000000	0.000000	0.000000	0.000000	0.000000	0.000000	0.000000	0.000000	0.000000	0.000000	0.000000	0.000000	0.000000	0.000000	0.000000	0.000000	0.000000
ENSG00000155229.20	15.471337	14.472667	13.683428	17.030827	4.189443	9.224167	10.793139	12.870650	15.097046	34.528973	14.713736	10.142480	19.134470	9.122509	12.491961	12.658425	13.669463	12.786186	16.028992	10.247273	11.623226	10.023051	9.745694	11.962744	10.310792	27.219799	12.888005	15.341007	16.930611	11.490844	12.873801
ENSG00000154099.17	186.471161	47.651867	0.667259	7.341342	0.190670	6.533863	0.195489	0.000000	16.892380	1.844027	2.403337	0.073320	0.992754	0.064989	0.485882	0.664264	12.020293	5.573174	30.609873	1.791097	5.294507	68.406342	10.913336	2.317704	0.000000	0.000000	5.783682	17.341022	11.343987	15.963401	0.858117
ENSG00000170624.13	0.017931	0.061047	1.588935	1.164245	0.176234	4.027562	1.113605	0.0	0.248397	2.704213	0.697321	1.770250	0.058787	0.0	0.844006	4.962174	2.118293	0.784040	0.634270	0.0	3.730754	0.443606	4.682915	0.000000	1.463417	0.013963	0.970095	1.734337	0.009060	3.733803	2.849875
ENSG00000076248.10	7.006236	8.480341	14.806821	12.894566	5.588056	9.814570	26.008230	10.101905	12.737895	29.937475	38.398483	9.160993	58.818939	25.272346	14.168940	46.877960	14.979174	26.058798	12.618090	14.238158	9.902135	10.039969	13.182474	18.868414	14.263128	118.079498	13.912961	13.111459	30.200296	13.700410	9.532780
ENSG00000122545.18	75.878555	44.629620	41.890961	77.388489	11.532090	47.278351	57.965237	62.785278	83.226357	73.986092	60.380268	65.516869	73.303574	61.468712	88.383102	79.222954	100.047325	48.090717	106.446648	14.391174	55.554195	93.161003	108.756706	57.923027	101.296890	42.971756	61.624420	90.503693	74.213638	88.806923	150.847382
ENSG00000273706.4	0.0	0.0	0.0	0.0	0.0	0.117736	0.0	0.088823	0.465554	7.919339	0.0	0.0	0.0	0.000000	0.0	0.0	0.457235	0.0	0.0	0.0	0.0	0.0	0.0	0.0	0.0	0.109362	0.029799	0.682896	0.037010	0.069337	0.0
ENSG00000136709.11	9.901381	5.794129	12.314566	9.623689	6.385187	6.724062	8.830503	9.273623	11.273682	14.736702	10.703123	9.602939	13.007376	11.416359	6.811395	9.208568	8.672230	8.512556	8.751379	6.513751	7.882828	9.533375	8.300140	8.035568	7.155660	12.239824	8.891184	7.061213	10.978573	10.063653	9.789388
ENSG00000181523.12	7.811487	4.685370	12.071965	9.928914	11.615247	7.017945	13.686601	19.312773	14.164624	16.431259	5.399974	17.149281	6.676987	6.492830	7.595694	6.737707	6.815667	13.718113	6.723617	6.248034	8.543062	5.536541	10.494474	7.157798	8.215652	1.871167	12.493489	5.393171	18.436884	8.563791	12.517965
ENSG00000100461.17	43.431683	17.571329	23.845957	28.559227	3.729774	25.418947	19.587233	20.671883	9.949911	22.543783	33.604267	19.079681	31.189775	7.539326	16.619255	26.094257	29.438463	30.709064	15.369043	18.367050	32.126354	49.498108	28.649145	19.856665	31.358360	18.911364	29.742044	32.839260	32.810207	14.412625	25.151850
ENSG00000284631.1	0.0	0.0	0.0	0.0	0.0	0.0	0.0	0.0	0.0	0.0	0.0	0.0	0.0	0.0	0.0	0.0	0.0	0.0	0.0	0.0	0.0	0.0	0.0	0.027368	0.000000	0.0	0.0	0.0	0.0	0.0	0.0
ENSG00000134013.15	0.327971	0.669924	19.510448	18.543648	12.151979	30.775047	17.211168	18.542488	6.227401	26.439617	25.624968	22.367975	2.340461	0.911210	13.284086	87.911102	29.474319	35.673641	8.943258	16.190622	44.892197	1.739362	7.954487	5.447014	38.235836	1.333215	35.199505	37.708824	22.121845	14.342153	19.348770
ENSG00000278505.4	0.008823	0.000000	0.000000	0.000000	0.000000	0.000000	0.000000	0.000000	0.000000	0.000000	0.000000	0.000000	0.000000	0.000000	0.000000	0.000000	0.000000	0.000000	0.000000	0.000000	0.000000	0.000000	0.000000	0.000000	0.000000	0.000000	0.000000	0.000000	0.000000	0.000000	0.000000
ENSG00000168310.10	38.547394	23.488152	15.294968	32.726860	18.327070	14.260344	17.955404	28.848476	21.173735	21.400438	15.756557	17.536154	15.462744	21.447983	24.794840	18.140701	27.235348	20.823792	28.279259	17.440746	24.556337	35.240215	30.621687	24.565546	28.421907	9.817513	37.765709	25.576729	24.741018	34.067436	24.512320
ENSG00000197353.3	29.199186	13.670651	0.442216	0.000000	0.0	7.151816	7.934597	0.0	7.653422	2.238915	0.551612	0.0	0.475891	0.0	5.438344	51.741013	48.772804	0.989614	0.0	0.0	0.579745	13.307612	15.022598	0.628886	0.000000	0.000000	35.890720	13.879913	19.009407	4.936307	0.116259
ENSG00000173868.11	1.156794	9.073958	0.222965	1.053140	1.147130	4.106197	1.374161	3.497341	3.585739	0.304227	2.001067	0.354119	1.396281	3.971812	0.647875	0.375121	1.110294	0.181705	0.112720	4.697066	0.411865	0.000000	2.155012	14.245620	3.030062	2.697093	0.328644	8.189878	1.729836	1.940665	1.231688
ENSG00000280109.2	0.104000	0.000000	0.000000	0.023116	0.000000	0.000000	0.000000	0.000000	0.017151	0.023876	0.000000	0.000000	0.000000	0.000000	0.000000	0.020023	0.019099	0.011649	0.115141	0.000000	0.000000	0.136851	0.008548	0.062129	0.000000	0.000000	0.019090	0.016330	0.031862	0.035603	0.008237
ENSG00000226807.6	0.0	0.0	0.0	0.0	0.0	0.0	0.0	0.0	0.0	0.0	0.0	0.0	0.0	0.0	0.0	0.0	0.0	0.0	0.0	0.0	0.0	0.0	0.0	0.0	0.230065	0.0	0.0	0.0	0.0	0.0	0.0
ENSG00000177700.5	56.071503	49.273319	147.970383	68.148567	78.308022	122.509125	52.632366	190.017990	71.792953	105.633423	92.532486	83.511238	62.623325	164.949814	80.511711	80.577126	89.581192	90.555008	98.222389	119.580521	67.410072	56.717972	69.618073	68.118752	65.468719	161.681824	86.518250	109.402679	92.216209	46.054184	121.131256
ENSG00000204231.10	22.768854	11.423072	15.478666	19.342581	9.753274	9.468276	22.748650	15.823437	19.862970	16.599325	26.511993	10.587842	9.477522	14.589458	12.551675	22.108007	9.881726	19.163492	13.934527	12.344194	16.912048	16.917414	16.509830	11.326401	11.471347	32.178974	16.545517	15.562828	15.884444	17.542429	16.433893
ENSG00000099875.14	59.514812	43.864716	33.667744	67.425591	45.314678	29.154800	33.215847	71.733711	123.004616	157.759552	34.426006	34.795238	99.463882	33.086250	39.516369	36.284431	42.632973	35.111023	56.439003	54.604259	35.195873	36.746128	42.214027	44.082397	26.301218	9.930331	31.274073	32.401604	74.919731	49.522591	46.024101
ENSG00000110046.12	7.102389	3.968815	4.368364	7.984732	18.572678	4.278758	7.876120	6.661818	6.500113	9.923672	5.632933	3.592310	6.351475	9.206552	3.973523	6.058924	5.879818	5.850959	5.047775	5.276862	3.169098	3.864811	4.294868	8.263428	5.565299	1.537198	6.573243	6.524521	10.419240	5.053840	6.024001
ENSG00000183671.12	0.000000	1.067726	0.559455	1.259319	0.0	1.758925	0.060336	2.362843	0.0	0.293383	0.121823	0.370097	2.953164	0.0	0.000000	0.314161	0.049331	0.000000	0.065084	0.0	1.244213	0.0	0.270081	0.251093	0.147541	0.211644	1.206367	0.053217	0.045646	1.023384	0.179232
ENSG00000172531.14	58.433887	68.454247	105.222252	69.738457	73.642212	76.459206	105.131454	118.502220	69.627525	102.706001	79.896667	59.098171	68.795090	114.897705	82.908417	88.145645	88.870941	82.901932	73.122581	89.261696	90.282799	67.983421	58.087757	80.902458	98.432793	128.147430	106.717819	109.389038	94.083084	58.978668	87.465355
ENSG00000189253.7	0.0	0.0	0.0	0.0	0.000000	0.0	0.0	0.0	0.000000	0.0	0.0	0.0	0.000000	0.0	0.0	0.0	0.0	0.0	0.0	0.0	0.0	0.0	0.0	0.0	0.0	0.0	0.000000	0.0	0.0	0.0	0.0
ENSG00000110321.16	212.405106	150.613953	127.270378	200.704880	60.898586	131.248627	218.642822	149.849304	182.381454	217.141403	178.207932	125.324081	272.394897	139.554535	184.368576	216.852310	184.543610	159.370575	206.792694	124.992638	158.268265	264.545349	207.377747	106.675926	186.001648	115.042496	184.978012	216.399429	223.052673	217.990707	195.965668
ENSG00000174953.13	5.575408	5.849488	7.391228	5.762537	0.962566	4.011570	9.537734	4.725418	7.170104	6.975639	9.572055	3.369569	20.284626	6.506644	4.153073	6.397761	4.353339	10.128739	7.812735	2.499631	3.586983	10.355641	5.223749	4.271498	8.245137	4.975772	8.248963	4.454782	10.583387	8.302737	6.231887
ENSG00000204614.8	0.081954	0.065530	0.000000	0.174977	0.000000	0.000000	0.000000	0.000000	0.000000	0.000000	0.000000	0.0	0.084743	0.000000	0.000000	0.000000	0.000000	0.000000	0.000000	0.000000	0.000000	0.000000	0.000000	1.986175	0.000000	0.000000	0.111537	0.029447	0.000000	0.000000	0.000000
ENSG00000134001.12	10.047939	9.958280	16.293190	10.484057	5.111791	7.922981	12.477879	11.893012	12.080698	22.493196	12.310339	9.255327	18.904551	13.785340	11.221742	12.420347	11.521001	12.252176	12.426212	8.045527	14.839298	11.132358	10.690125	15.640623	11.271616	31.039528	12.683839	15.532264	21.024181	11.405563	12.322392
ENSG00000144560.14	54.431061	20.476442	22.672312	33.072903	14.166512	45.161369	28.164688	19.948227	33.419777	34.558098	23.891043	30.412970	25.452652	11.789424	30.936787	53.254002	55.706844	35.143814	47.015282	19.083490	44.405663	29.242247	33.475540	13.415065	21.705923	4.710066	37.228775	44.941730	23.087412	52.261898	29.412889
ENSG00000168264.10	29.024448	25.003063	51.965054	30.555105	20.612785	42.780617	49.679680	22.789839	45.314613	29.706387	29.678125	25.056971	35.771183	24.843493	32.727463	30.897655	32.403076	44.317741	31.390200	22.218668	26.660408	38.482315	24.067970	24.397999	21.768713	24.228970	31.880232	29.470320	26.891924	39.597702	28.964493
ENSG00000179151.11	9.641948	4.465461	7.330815	7.877746	3.511272	5.960388	7.375865	6.718134	9.041505	9.161056	13.293098	12.833966	8.473104	9.106461	7.207968	8.460089	8.518433	12.012882	8.269504	5.256246	5.524828	9.226498	5.612299	6.664588	7.596823	8.278221	8.401252	7.516390	7.607879	8.519229	7.174669
ENSG00000144285.18	0.000962	0.000000	0.000000	0.092505	0.0	0.000000	0.000000	0.0	0.033232	0.0	0.009962	0.0	0.018733	0.0	0.0	0.010143	0.012807	0.000000	0.013625	0.000000	0.0	0.020111	0.012901	0.0	0.0	0.0	0.0	0.127012	0.026798	0.020733	0.038138
ENSG00000156052.10	12.205712	10.235854	4.446212	11.406189	2.716053	5.647111	6.855169	11.881868	6.598516	5.907825	8.395705	3.928413	7.703408	2.767049	8.027080	8.952592	10.438355	5.785727	12.134926	2.585265	5.657591	26.310831	10.575162	5.114758	7.826921	3.702694	7.165977	9.966754	10.483706	16.454668	13.517550
ENSG00000221963.5	2.647346	0.849171	3.392567	5.918291	1.575651	1.065021	1.360068	5.327560	2.860387	4.703550	0.647865	2.248723	5.416825	2.082395	3.417339	2.222314	2.636513	4.350660	3.352139	2.310848	3.280784	3.436340	3.230388	2.178373	4.816117	0.159211	6.976283	3.288673	5.155728	3.754357	2.859160
ENSG00000267740.5	1.128204	2.358309	0.558747	1.839085	0.907069	0.771164	3.326551	2.384518	0.587759	1.168767	4.037244	1.439053	2.920497	1.219867	0.418262	1.970021	0.065778	1.682537	1.524693	0.698509	1.737063	0.976283	0.360920	1.479997	1.628878	8.185328	1.665852	1.429782	1.348666	1.871012	0.776575
ENSG00000111058.7	1.146738	0.257325	0.313212	1.636851	0.052884	0.685997	0.316944	0.142365	0.132673	1.107241	0.211452	0.522916	0.797002	0.000000	0.865261	0.500925	1.327783	0.702434	1.567709	0.213341	1.025410	1.881156	2.771115	0.289108	0.993024	0.031383	0.633366	0.974134	0.296054	2.232302	1.329749
ENSG00000135338.13	18.948561	4.776230	0.188501	2.367249	0.521874	2.361434	1.126411	0.706917	2.302415	0.881327	1.682116	0.827264	1.648923	0.159719	1.137828	1.929661	3.207262	1.046532	8.003510	0.347040	1.494192	11.797997	4.151020	0.671596	1.024684	1.679875	1.481691	3.433367	3.181085	7.036640	1.794109
ENSG00000112972.14	10.206121	31.411175	10.333559	11.416457	1.536938	5.008079	61.434994	4.184997	9.273349	9.588034	14.826726	10.689558	38.030033	12.897864	9.598063	10.028367	8.380246	25.324314	32.397530	31.436090	5.447913	11.590856	6.661456	6.422829	7.838883	16.875273	5.251140	7.302589	8.964408	7.867120	8.373394
ENSG00000124440.15	0.284402	1.988121	0.789958	8.876965	2.886580	0.019718	3.151977	0.0	1.764053	0.090852	0.277251	0.921488	0.729090	9.169903	0.256994	1.376306	0.092769	1.016525	0.608055	0.083351	1.387937	0.243320	3.364326	0.044119	0.172208	0.067618	0.036556	0.119997	0.026952	2.416479	7.418159
ENSG00000274276.4	0.000000	0.156757	0.000000	0.000000	0.000000	1.157643	5.190697	0.000000	11.904047	17.213123	10.055214	1.355116	10.820209	11.334558	3.730252	1.320849	0.000000	3.356597	0.000000	0.000000	0.000000	0.000000	1.462640	0.383616	2.154040	5.125152	0.265325	0.000000	9.891043	1.034597	0.000000
ENSG00000133661.15	0.681235	0.637178	152.081787	244.888092	35.278252	4.671226	0.404447	0.0	13.724054	15.841715	0.267880	103.365379	0.429263	0.131469	7.458080	0.163440	2.266660	0.979107	26.049160	87.853371	8.668048	0.739942	1.173711	0.892927	23.555479	1.160131	0.991643	1.824982	2.124353	21.041239	256.759186
ENSG00000090534.17	0.0	0.000000	0.982714	0.092845	0.000000	0.387886	0.000000	0.243594	0.0	0.099264	0.544737	0.000000	0.0	0.406067	0.349727	0.402840	1.275890	0.197081	0.109402	0.000000	0.631553	0.066446	0.133965	2.592282	0.000000	0.0	0.214639	0.175106	0.0	0.062649	0.318842
ENSG00000110719.9	22.726044	23.950197	19.632750	63.316940	167.150024	20.109737	16.418839	24.444254	60.801292	50.232807	38.600445	42.642780	11.753269	29.176384	18.092682	16.123325	33.868259	26.248806	27.097839	44.435570	43.129684	12.199101	10.388255	18.756763	29.570290	6.793599	36.072510	27.417654	64.689384	15.494976	23.989820
ENSG00000135842.16	11.450413	8.768867	1.249379	15.819574	2.584703	5.095294	16.037010	11.321902	17.593048	10.069156	9.326043	6.364609	29.818659	2.451032	15.471806	8.603058	8.061059	6.579176	12.225481	2.783484	12.446337	15.243775	49.179287	27.493076	12.320685	1.818564	11.702408	13.989001	5.833119	22.036739	10.418394
ENSG00000170855.3	8.136632	9.689247	8.537442	13.827484	13.760581	10.379986	15.755344	17.857895	12.763588	14.438276	10.469472	12.435152	27.035357	16.078913	20.869453	16.589222	13.416037	15.604618	25.882217	24.934490	11.006437	11.184524	8.437408	11.243785	16.996948	55.113232	16.423065	16.501373	16.609877	14.756654	16.183210
ENSG00000245680.9	2.556797	1.853671	1.448667	2.754194	0.957814	0.789209	4.332110	2.519860	3.357567	2.710563	2.600416	2.186120	7.771274	0.580970	1.903461	2.692760	1.548190	1.503024	2.073984	1.584989	1.774313	3.200962	2.214526	1.311843	2.375314	3.425323	2.496954	2.182571	1.495689	4.458002	1.857098
ENSG00000100485.11	6.793146	4.635026	4.253618	6.375031	2.740797	5.932163	5.032590	5.584498	7.323914	5.582669	6.677004	2.698848	6.688742	2.999967	6.135066	5.635284	5.421762	6.417236	6.381560	2.162471	5.562694	9.220622	7.155421	4.101703	6.579264	5.019341	3.561943	7.215588	5.251439	11.602842	8.398482
ENSG00000157423.17	45.193932	4.868893	0.000000	1.743935	0.000000	1.652744	0.026500	0.026906	2.874367	0.715853	0.252232	0.015354	1.022790	0.046632	0.083266	0.226256	2.529972	1.422264	10.551402	0.045652	1.247754	24.397087	4.142210	0.178627	0.007946	0.062028	1.300884	4.409898	2.150447	6.504355	0.072150
ENSG00000162704.15	9.596196	16.532412	31.251047	30.907331	18.016241	16.809845	33.844669	43.734310	21.981474	26.612646	19.433367	19.467463	22.635466	16.987202	17.816523	25.499908	26.050426	24.384565	20.903742	11.587867	38.862862	20.498446	33.539299	25.876112	35.432564	39.517506	48.714088	26.667023	38.668377	24.031822	33.500683
ENSG00000102871.15	21.470894	10.608807	24.421228	16.215635	12.190012	16.743767	14.812433	15.169110	21.275862	12.001392	4.641619	11.394515	14.583744	8.655388	6.421483	6.391087	17.347961	18.208681	15.175816	9.617069	15.205813	17.333191	7.805351	10.519742	14.034855	2.173467	19.389091	14.988215	11.985558	10.127195	11.749728
ENSG00000205581.10	78.898544	79.072960	75.423759	72.308479	54.354954	108.991600	52.701252	96.190063	96.244194	107.152191	166.199295	75.544083	79.375015	129.208176	96.707664	89.879372	103.376511	77.163246	75.894249	104.822800	80.956345	75.624229	50.551449	66.524796	97.903008	238.662430	94.301895	81.753204	110.036720	85.201241	87.980690
ENSG00000175063.16	1.106524	22.233208	13.359737	9.130611	7.247859	24.595343	42.754910	31.224741	110.620621	195.892563	180.763000	59.234314	47.251270	112.056236	31.956560	83.699043	27.492849	36.856117	11.523599	29.323410	16.761070	5.319333	4.100718	18.299807	22.013121	279.194702	24.729816	28.846004	168.543335	4.285607	6.282092
ENSG00000123572.16	0.002185	0.073768	0.528775	0.055309	0.000000	0.700001	0.107139	0.0	0.272423	4.621852	0.000000	0.248689	0.000000	0.0	0.028916	0.139451	0.015695	0.044164	0.014622	0.0	0.897389	0.046239	0.053323	0.0	0.072214	0.032673	0.032865	0.012416	17.489439	0.325628	0.040813
ENSG00000101883.4	0.000000	0.0	0.0	0.0	0.000000	0.0	0.000000	0.106137	0.346491	0.0	1.345902	0.0	0.000000	0.0	0.0	0.000000	0.0	0.0	0.0	0.0	0.0	0.0	0.0	0.0	0.000000	0.767267	0.000000	0.081849	0.0	0.000000	0.0
ENSG00000145681.10	0.0	0.009207	2.327936	0.051020	0.238569	2.627908	0.039511	0.105817	0.016372	2.303056	0.381974	2.441350	0.165131	0.112840	3.048561	1.784472	0.725790	1.676599	0.203442	0.797236	1.374410	0.456280	2.899279	0.0	0.561148	0.000000	0.096875	0.106711	0.643364	2.149443	0.821497
ENSG00000198198.15	5.188556	1.325345	1.015283	3.559295	1.825315	1.546122	3.345311	3.224484	4.091382	2.803320	3.561143	1.896821	2.222088	1.677244	1.713806	3.062861	2.658828	2.160040	2.419595	1.986560	2.692458	2.157129	1.946496	1.809944	2.841353	0.662049	3.562124	2.384717	3.220362	3.390737	3.335704
ENSG00000112996.10	8.990145	9.316828	13.865200	4.813105	2.502849	5.735973	11.839804	6.634629	9.107010	14.537066	5.620700	3.764414	10.331953	9.070406	7.539570	7.673214	5.710262	20.335968	13.139734	5.833194	5.239647	10.542068	5.242169	12.110835	6.329669	18.467657	5.857094	7.254693	17.616751	8.632826	7.337012
ENSG00000273696.4	0.0	0.0	0.0	0.0	0.000000	0.0	0.0	0.0	0.0	0.0	0.0	0.000000	1.644782	55.936745	0.0	0.0	0.0	14.483125	0.0	0.0	0.0	0.0	0.0	0.0	0.000000	0.0	0.0	0.0	0.0	0.0	0.000000
ENSG00000106066.14	8.687495	16.849684	1.460305	24.393320	4.871938	1.968617	17.743807	72.853584	12.726464	29.007223	2.029052	16.251406	37.109753	10.308951	19.511000	10.559230	21.738562	5.460680	20.803881	7.956532	22.112335	10.319618	28.933666	14.956671	42.142853	5.274114	18.233885	31.130398	16.368147	26.610743	14.126116
ENSG00000196967.10	3.910975	3.065951	6.919368	4.443968	7.132662	4.327573	5.990071	6.979034	6.394862	5.705527	2.125631	5.531868	8.903270	0.430879	3.290353	4.002042	4.003418	3.327611	5.624745	3.859682	4.687947	3.089119	4.229918	6.164659	5.346382	14.700018	4.115604	4.638258	6.339154	4.632141	4.222061
ENSG00000168779.19	0.445217	1.367021	0.072284	0.204538	0.464732	0.497514	2.504379	1.069932	0.243069	0.582539	2.474169	0.619907	0.710915	0.319737	0.677849	1.873815	0.262526	1.435011	0.630573	0.421899	0.223714	0.032814	0.542279	0.168953	0.493935	1.734821	1.081331	0.843127	0.241499	0.262470	0.199818
ENSG00000008324.11	9.726878	14.527271	8.668116	10.635211	9.453811	6.359557	7.808650	15.186441	13.614296	9.954062	17.435921	11.864556	8.441096	14.821782	13.395310	8.737438	10.406283	9.335473	15.222034	13.636541	11.902221	10.610128	8.253820	9.694731	16.473125	34.744980	18.876347	9.702504	24.191402	14.968572	16.949951
ENSG00000006118.14	5.001577	17.490818	8.444058	12.803842	13.190338	23.717230	32.724319	6.431389	15.705038	6.851656	16.570730	10.566978	26.676079	1.793895	17.176104	41.789871	16.224209	12.961497	6.387098	6.182270	8.151240	4.819206	4.681879	3.148441	11.748919	6.386575	12.754133	18.403362	8.878596	7.957125	8.931947
ENSG00000123595.7	8.386647	9.647187	5.069980	19.706465	8.218423	5.608654	12.838991	11.987144	7.639987	5.068402	7.439345	7.333256	6.288080	9.381872	11.257366	9.081521	9.158746	11.340316	22.357168	26.590740	9.794786	15.261700	10.173410	12.694950	11.891732	14.917686	11.940921	9.013282	12.258585	12.216996	11.425667
ENSG00000171962.17	190.721024	41.332184	0.629529	6.679769	1.616041	7.317379	0.212003	0.000000	15.113443	1.901790	2.775191	0.000000	1.377434	0.452122	1.688922	0.961839	10.810391	8.380667	36.527889	0.963878	7.178488	97.241180	26.413916	3.101293	0.159319	0.562801	7.889075	14.209720	13.410797	21.817274	2.135685
ENSG00000131263.12	7.553989	3.688109	4.887950	5.261702	2.552625	2.302186	7.260732	6.470289	5.615433	5.161414	3.167640	3.163065	7.050153	2.904150	3.752724	5.828393	3.960765	5.275098	6.674090	2.759175	3.254238	10.870322	5.676808	3.396919	5.559341	2.767392	4.177953	4.154826	7.723981	7.769719	4.981288
ENSG00000144596.12	0.022784	0.000000	0.058627	0.325129	0.083185	0.000000	0.028855	0.000000	0.025043	0.149729	0.119380	0.255502	0.029310	0.000000	0.230898	0.138351	0.050151	0.235868	0.143618	0.000000	0.334168	0.000000	0.308867	0.000000	0.033982	0.000000	0.292250	0.107774	0.140839	0.246389	0.567862
ENSG00000106211.8	407.202118	1629.270630	325.444183	468.527069	453.208832	1367.475952	2132.330811	907.572693	1125.370972	623.197754	506.169556	574.888367	725.788208	572.307129	351.183350	785.392761	861.548096	1433.557373	297.670410	237.325653	500.394440	386.773895	429.263641	130.593674	393.809845	103.194092	686.853210	588.053284	671.944275	608.578613	410.525513
ENSG00000101844.17	8.541586	3.865873	4.223457	5.717642	1.606399	6.034278	7.013296	6.356721	8.027196	3.975152	2.871236	4.097233	3.675326	3.754455	5.761988	6.859234	8.522320	6.819726	8.039362	4.554018	6.957682	11.546870	6.343054	2.699279	5.558672	10.536605	7.732749	5.021245	4.743766	6.204711	7.863817
ENSG00000003393.14	8.384094	2.524161	4.133236	6.264919	1.511633	3.439696	4.405160	3.894354	4.187588	3.688873	3.371007	1.810442	4.629461	2.937526	2.095148	3.891278	4.947209	3.487951	4.595852	1.955708	2.911615	8.022419	3.571345	2.149357	3.575333	3.137659	3.366691	3.773973	2.409354	5.705662	3.254065
ENSG00000154133.14	0.002311	0.106863	1.703270	15.617004	1.011665	2.209847	3.773261	1.522202	0.957302	6.795691	13.864446	7.410395	1.192307	0.089586	18.537916	14.276144	10.748399	7.460574	11.266745	0.360043	4.660966	3.017641	22.092505	0.262356	22.527468	0.363059	18.666292	10.399817	0.223041	18.433823	28.837500
ENSG00000088448.14	13.119100	9.615541	12.802772	22.106661	28.923376	10.696290	14.638133	20.511309	23.326748	13.694036	107.100189	24.113489	7.276087	15.696525	15.176869	31.541664	19.562328	11.393712	13.503508	9.097081	25.179726	9.962368	9.727859	7.681233	16.027397	219.225388	18.054516	16.613239	21.221067	16.674746	16.770119
ENSG00000175040.5	1.113567	1.765334	2.219525	4.837419	2.026680	8.034480	4.092889	2.225065	2.022272	1.998910	2.684374	7.883153	1.339836	2.143852	6.432793	4.646481	3.678319	8.730262	3.543104	6.436644	8.313169	0.683533	3.738689	15.554209	7.781010	0.695406	8.317891	3.359898	2.750345	3.208893	4.779057
ENSG00000100473.15	0.402209	0.385520	0.000000	0.509731	0.000000	0.355252	1.196038	0.352614	3.440089	7.256484	5.922447	1.318877	4.828327	25.834000	0.211236	2.904099	1.897848	2.362483	0.854127	1.443168	2.668750	1.534448	0.414661	2.903633	0.815278	36.960640	0.522494	0.563443	29.973833	1.811511	2.007101
ENSG00000125753.13	38.927315	60.657185	76.681587	104.768105	154.977081	50.236237	73.599159	107.654068	60.831520	80.009979	45.941326	73.664772	36.122898	98.952293	56.386684	74.379494	82.468246	54.800171	44.762959	77.172531	81.136131	28.164293	55.383724	102.029541	109.327003	25.832262	86.069412	80.053635	96.577179	49.691811	63.717743
ENSG00000158691.14	1.243265	0.673008	0.764710	1.692780	0.431583	0.638023	3.496393	0.941198	0.773996	1.500207	2.834538	0.797122	0.653672	1.421749	0.739845	2.967183	1.440386	1.256500	1.810406	0.033045	1.286630	0.935306	1.110598	1.055325	1.017694	4.657848	1.605669	1.268417	1.849104	3.297685	1.980392
ENSG00000197233.7	0.027247	0.0	0.0	0.0	0.0	0.0	0.0	0.0	0.0	0.0	0.0	0.0	0.0	0.0	0.0	0.0	0.0	0.0	0.0	0.0	0.0	0.0	0.188244	0.0	0.0	0.0	0.0	0.053132	0.0	0.0	0.0
ENSG00000135363.11	10.093570	15.278533	2.727702	21.377047	1.558950	8.068475	16.723703	26.572834	7.864390	14.129313	3.220783	29.699007	3.371457	2.509723	23.757723	15.539756	6.030934	3.635687	24.100904	0.334478	15.818243	19.737097	26.796722	11.574061	28.005430	39.355469	36.208809	21.956926	12.555459	46.439915	35.760166
ENSG00000144559.10	3.981386	2.536780	2.105957	2.895247	0.170879	2.258339	3.215860	2.356087	5.169255	2.403410	2.782462	2.016965	7.996748	4.800467	3.882896	4.271831	4.179990	2.296342	3.995735	1.961813	4.424057	3.767663	2.438775	2.830792	3.984596	4.932768	4.521141	3.937304	5.803618	2.678468	2.577212
ENSG00000167695.14	10.453663	3.390386	2.485242	3.633064	1.500340	9.368017	4.385087	1.098117	3.289440	1.812151	2.346112	1.579942	7.336363	4.925811	8.736830	2.874589	5.003776	6.303755	2.883224	8.223742	4.474493	5.544773	4.768973	4.475082	3.260593	5.240087	4.171724	5.722434	4.201484	2.729815	1.978661
ENSG00000169635.9	0.980153	0.877286	1.124751	1.611189	1.553948	0.995551	4.184961	1.046780	1.076504	0.972969	1.679874	1.404067	3.353057	3.642653	0.781990	1.200213	1.175410	1.050956	1.024031	1.215575	1.330815	0.845542	0.675129	0.733200	0.841548	0.987173	1.050519	0.842518	1.230406	0.980941	1.227714
ENSG00000075426.11	22.017836	30.610714	112.939476	40.527313	52.594952	26.443830	14.892900	11.683278	32.106785	34.612915	8.811374	13.216392	61.121357	23.167162	24.872339	28.617945	26.739365	34.192535	18.337362	26.941103	20.047810	20.310181	22.991697	46.140408	25.837944	1.948304	11.679697	33.353741	42.873531	7.607305	13.222961
ENSG00000188771.4	0.000000	0.0	0.0	0.0	0.0	0.0	0.0	0.0	0.0	0.000000	0.0	0.0	0.0	0.0	0.0	0.0	0.0	0.0	0.0	0.0	0.0	0.0	0.0	0.0	0.0	0.0	0.0	0.0	0.0	0.000000	0.0
ENSG00000038210.12	6.557256	5.355086	4.899385	3.555806	0.646747	2.546333	5.882344	4.235364	4.124536	7.992343	7.025607	2.701247	4.705445	2.707303	4.401682	6.225086	4.364776	4.643748	8.206972	2.561752	4.132403	11.824574	3.520554	3.257459	4.929472	6.698559	5.780658	2.938885	14.064963	4.320162	5.516076
ENSG00000178150.9	0.044040	0.755637	0.000000	3.564424	0.475257	0.191846	0.910023	1.072410	2.925485	5.359396	1.132446	0.917792	0.326171	1.747354	0.480050	0.428889	0.088845	0.441975	0.870100	3.586796	0.469310	0.097889	0.000000	5.268138	0.000000	0.0	0.126121	2.223783	2.231833	0.548756	0.320462
ENSG00000008516.16	2.875787	24.267744	1.486843	9.931722	9.100150	2.284224	1.792230	6.107983	6.686484	3.032917	6.592214	1.307691	0.795384	2.132401	1.462076	0.700245	2.633239	1.489188	0.467044	4.664483	2.628403	0.243039	2.799561	40.605724	8.691934	1.486289	8.822888	16.741816	9.968123	1.792261	1.845709
ENSG00000160752.14	56.694473	59.932838	80.810089	62.614403	39.900978	51.392624	70.918732	52.926525	98.774033	56.612621	84.234947	90.054459	87.782982	62.953781	92.029694	68.808746	78.811722	105.471313	86.278297	129.785904	57.680000	52.288925	45.790215	59.034142	69.072556	122.322899	68.882843	52.426346	44.523113	48.757198	73.536400
ENSG00000147813.15	10.132421	13.697428	59.111271	20.294353	19.893414	23.917749	10.715281	43.809361	12.385412	72.794281	26.233608	11.130009	3.911180	81.002060	26.288078	14.248342	53.529560	27.413004	20.427130	30.259136	17.276257	15.983262	10.059826	17.064449	9.379323	18.916527	8.502645	19.327486	20.186611	10.468495	28.375439
ENSG00000090857.13	8.228655	5.741094	4.107894	7.167251	1.511716	5.463295	7.487309	5.360670	7.415176	4.382993	4.852855	4.647496	8.574135	2.155303	2.484741	3.817397	5.061646	2.264002	5.460660	2.033839	4.233999	6.730079	6.147673	6.547250	3.897687	3.486667	7.599083	8.264203	4.038149	8.928249	6.437373
ENSG00000133121.20	0.382939	0.148317	1.949728	6.340248	0.366764	4.010585	2.179678	3.081884	0.757096	3.100731	2.186213	3.563485	0.553882	0.303366	4.673793	5.728397	2.224471	2.283292	2.304369	0.380976	5.344159	2.752758	7.267359	0.318459	3.843856	0.405617	6.418830	4.445384	0.747815	6.168181	7.400914
ENSG00000123560.13	0.0	0.000000	0.0	0.117582	0.000000	0.0	0.048033	0.0	0.0	0.023931	0.066344	0.0	0.0	0.0	2.719356	0.068742	0.0	0.148532	0.948714	0.000000	0.0	0.766169	11.807514	0.0	0.0	0.048987	0.167721	0.109683	0.0	1.759978	1.364168
ENSG00000147874.10	1.685874	1.685576	0.701076	1.299181	0.511357	1.810339	1.438727	1.969310	2.892092	1.998018	3.047076	1.155413	2.532475	1.866857	1.434589	3.270633	1.654055	2.621778	2.872844	1.201349	1.425368	2.517202	1.309029	1.037354	2.659749	3.018792	1.633412	1.693985	4.757005	2.839194	2.032936
ENSG00000172830.12	17.169386	12.450957	13.657114	19.005861	11.692519	21.014751	17.984131	6.956504	23.183458	17.953701	6.148146	10.232758	8.940338	14.337173	13.439932	7.316149	17.109591	12.063326	15.822481	23.196503	9.545462	11.706765	11.738440	7.946103	8.123485	1.540295	11.418199	22.808252	15.937504	12.439430	11.388461
ENSG00000156256.14	16.280849	11.314134	6.623560	9.762758	4.179668	8.441363	7.272794	7.736417	8.072273	6.901346	14.155903	7.524821	10.634673	6.270416	10.332645	10.898623	10.851620	7.750967	18.179371	8.788710	9.016780	25.509584	9.985855	9.026103	11.139130	9.165951	11.217956	7.770835	19.177279	18.795218	13.379742
ENSG00000101868.10	2.164337	1.302809	1.469968	2.778713	0.371214	0.970395	4.385903	3.021880	1.767336	2.346053	4.819654	2.178470	7.655338	3.125213	2.803068	7.850757	2.729014	3.947747	2.588919	1.682889	2.088910	3.273687	3.520000	2.345425	3.409402	5.350334	2.335365	2.570651	2.650574	3.063677	2.856791
ENSG00000156531.16	2.491387	2.207764	1.721866	1.939919	0.396630	0.885481	6.233311	2.096380	3.947783	3.519978	6.405616	1.893072	7.653230	1.348981	2.898104	6.965806	5.540297	4.417429	5.100547	1.990441	1.401174	5.356178	4.318442	2.730516	3.384835	3.381931	3.589860	3.220849	5.315792	5.867783	4.456917
ENSG00000183454.16	0.000000	0.0	0.019206	0.062935	0.000000	0.030193	0.024954	0.854938	0.037678	0.011861	0.023748	0.000000	0.009671	0.0	0.302417	0.011439	0.000000	0.177032	0.043965	0.0	0.039303	0.005933	0.336780	0.0	0.000000	0.0	0.060954	0.006875	0.000000	0.159514	0.022058
ENSG00000167671.11	69.376289	85.806305	40.884430	49.671005	35.504272	62.186218	49.590343	74.286949	58.458736	43.494114	76.559456	51.602951	30.121210	35.396160	56.887962	58.774433	54.612286	57.222980	49.856503	41.618607	60.627094	54.607910	57.462246	68.805481	51.013165	46.664871	61.292480	62.851463	41.331352	50.942390	50.802353
ENSG00000184619.3	1.410128	0.490991	1.276702	1.765129	0.677188	0.987892	1.339916	0.888580	1.545001	1.034352	1.193165	0.830223	0.442396	1.281108	1.189648	1.072078	0.791098	0.898135	1.202749	1.578996	1.008452	0.921568	1.340244	0.816503	0.895410	1.696046	0.852651	1.031543	0.718977	2.682882	1.414263
ENSG00000153230.4	0.0	0.0	0.0	0.0	0.0	0.0	0.0	0.0	0.0	0.052348	0.0	0.0	0.0	0.0	0.0	0.0	0.0	0.0	0.0	0.0	0.0	0.0	0.0	0.0	0.0	0.0	0.0	0.0	0.0	0.0	0.0
ENSG00000267909.2	0.000000	0.0	0.158637	0.035769	0.0	0.0	0.068366	0.0	0.0	0.0	0.140335	0.0	0.076990	0.0	0.0	0.046989	0.0	0.042339	0.0	0.000000	0.0	0.0	0.0	0.0	0.000000	0.156521	0.055136	0.0	0.0	0.0	0.0
ENSG00000162994.15	3.255245	1.781092	0.998378	0.268798	0.000000	0.065755	0.301343	0.064737	0.279884	0.022006	0.783741	0.540426	0.843409	0.000000	0.187581	0.382585	0.174265	0.583424	2.192411	0.165946	0.386716	3.005865	0.188594	0.027539	0.000000	2.500761	0.100293	0.755439	1.601915	0.911725	1.115883
ENSG00000162511.7	22.170881	76.200073	25.282156	184.233612	428.756287	35.585876	60.151299	384.140167	127.871712	186.412659	28.557058	249.861160	20.496210	161.467133	58.702560	67.883705	113.839554	66.284218	69.172379	68.854683	244.672409	26.854038	86.340637	240.361145	280.133148	17.253263	182.130646	131.500229	326.222046	83.360481	145.240524
ENSG00000135314.12	0.502697	0.000000	0.197713	0.000000	0.000000	0.635686	1.960525	1.512308	1.054700	0.808933	2.772131	0.000000	3.398958	0.156511	0.000000	1.086139	0.427458	1.015491	1.225683	0.000000	1.279040	1.416083	0.603428	0.0	0.000000	21.265203	0.475813	1.484516	0.963532	1.154584	0.873826
ENSG00000138400.12	56.636181	10.979031	0.057257	2.381609	0.000000	1.805387	0.000000	0.152387	4.673642	0.719101	0.854293	0.328369	0.384108	0.000000	0.260047	0.683291	2.419710	2.201633	13.530015	0.283462	0.891292	34.930866	5.765614	0.292918	0.178770	1.112717	2.058316	4.778142	5.949098	5.929412	0.210691
ENSG00000238227.7	21.725601	13.436096	13.140854	12.671694	8.536061	14.310236	14.717303	21.473669	19.245211	18.281641	16.893297	11.107929	27.123665	12.714806	16.990963	21.128813	19.320063	23.212166	13.724212	10.180454	13.568135	14.868855	10.282841	12.642924	16.248512	7.698135	20.649055	27.352661	14.429659	13.448057	15.306419
ENSG00000226784.2	5.528309	5.412066	7.272445	5.381485	2.678804	3.357362	8.097293	4.595886	5.793440	10.876307	6.234695	3.212354	7.790682	2.143854	4.451927	6.775526	6.853760	7.154152	4.486750	4.199832	6.573152	2.958654	6.046656	4.649662	7.128527	6.275413	6.637904	6.803760	9.594738	3.830447	3.758096
ENSG00000168060.15	1.375739	1.013244	1.965094	3.478999	0.950733	3.207008	0.793979	2.392056	1.013401	2.467917	6.947883	1.826593	0.000000	1.306017	0.840212	3.397443	2.907670	1.801474	4.132111	1.754092	8.583077	2.602197	5.771962	2.811798	6.846310	7.984072	4.867584	1.559832	2.633517	5.294388	4.447602
ENSG00000077514.8	12.645300	6.300735	2.972198	3.621087	0.762719	4.621673	4.769111	4.835787	7.121366	4.428874	11.832781	5.254121	8.171311	6.702071	4.489592	6.205853	5.653211	5.991808	7.670680	3.700825	5.693754	7.622160	6.078168	4.116367	5.250916	12.602654	7.243481	6.790883	8.763002	7.166112	4.682081
ENSG00000131238.17	14.024386	13.711297	12.954159	41.620071	3.937144	10.493216	35.382050	37.262733	30.965904	45.198685	19.194649	42.234573	27.011866	13.274288	12.500478	20.647879	34.289734	36.549740	17.833954	29.934202	39.482899	34.212112	51.130932	35.816704	47.584137	133.519150	43.635880	34.370453	56.686737	55.466331	44.406578
ENSG00000165490.12	0.114183	1.348245	0.122841	0.952340	0.248142	0.224699	3.151232	1.332428	1.209465	3.139653	1.325988	0.445482	3.507663	2.310492	1.027779	1.680428	1.380443	0.963733	1.154207	1.102986	1.245840	0.489388	0.460558	1.042903	1.411469	1.965397	1.331016	0.738879	2.926017	0.675927	0.571566
ENSG00000100075.9	30.655874	31.115284	65.367775	30.867498	15.623820	55.266258	55.039772	60.505833	66.436928	28.033617	23.481918	33.792439	57.054504	66.502228	22.348701	23.006123	34.911308	54.176140	35.539589	60.801411	29.275791	30.098919	24.182955	27.943851	27.036516	18.594084	28.756266	29.618467	26.172827	22.588423	29.382097
ENSG00000114650.18	20.284140	11.109008	16.903660	22.465376	18.435785	11.520026	18.113388	16.327208	20.117582	16.139732	18.163910	21.955366	12.332322	25.756737	24.160496	14.816540	18.253353	24.462414	21.139334	18.286270	23.738552	20.522490	14.739180	18.157217	18.452150	4.732325	17.951149	25.727407	15.501016	18.498816	17.518253
ENSG00000174989.12	4.790884	1.841629	3.836153	4.567960	1.387447	4.027972	4.644843	3.942981	4.907337	4.932194	2.250447	3.069570	5.841718	5.595217	1.715448	4.600507	4.079136	6.312508	4.070742	2.306262	3.431499	4.321877	3.968950	2.177593	3.549392	1.391775	3.643866	2.822389	3.411530	4.412662	3.524995
ENSG00000186732.13	0.058187	0.000000	0.0	0.0	0.0	0.0	0.214926	0.0	0.0	0.0	1.417903	0.0	0.412615	0.0	0.0	0.741251	0.0	0.0	0.0	0.0	0.0	0.0	0.182006	0.0	0.0	2.842192	0.0	0.036358	0.140060	0.266142	0.000000
ENSG00000145632.14	19.888124	7.348214	15.537805	47.645546	9.003557	20.074968	10.233644	2.040200	7.313160	12.069326	11.693439	14.397665	8.293549	1.399705	41.686275	21.157690	27.844437	13.027561	23.141989	15.598744	17.265991	13.593526	22.903641	55.986118	21.470535	3.199657	33.821289	21.638035	3.563447	23.891941	22.681444
ENSG00000221869.4	43.685551	82.581177	60.713036	47.283234	44.762268	77.467827	29.473532	27.495358	33.726189	30.949152	31.355465	29.185820	21.060270	9.274899	19.031097	19.822115	35.187626	66.539589	25.274977	27.339735	36.746300	27.470108	23.392313	32.280083	22.328230	53.754498	50.288269	58.514008	37.351288	32.159142	44.136696
ENSG00000166153.16	0.108889	0.000000	0.077141	0.090436	0.0	0.000000	0.000000	0.000000	0.391807	0.083327	0.183011	0.000000	0.855841	0.000000	0.000000	0.093859	0.507932	0.301163	0.540578	0.030648	0.000000	0.500962	0.0	0.000000	0.000000	1.012275	0.047168	0.129770	0.069492	0.050961	0.000000
ENSG00000124702.17	37.578983	23.707314	16.879152	33.386917	22.523226	20.396524	49.529751	42.994179	32.405121	26.938683	110.348862	32.392799	16.922354	26.402769	23.409773	86.481194	33.283176	46.985729	28.857647	18.828354	44.172726	22.543119	33.297771	25.064049	38.657841	160.372803	36.175243	27.489895	29.677502	32.533775	38.135784
ENSG00000120160.10	0.0	0.0	0.0	0.0	0.0	0.000000	0.000000	0.0	0.0	0.0	0.000000	0.0	0.0	0.0	0.0	0.0	0.000000	0.0	0.0	0.0	0.0	0.0	0.0	0.0	0.0	0.000000	0.0	0.0	0.0	0.0	0.000000
ENSG00000099337.4	2.322919	3.194177	3.119934	2.514182	2.087968	2.455220	10.641238	4.446987	2.421895	2.044331	1.184885	1.927173	7.128039	0.827726	2.255270	3.266965	3.361233	1.822165	1.703139	2.258725	3.042492	1.290860	1.007313	0.809233	5.581548	0.047676	3.248905	2.439203	2.085538	1.326653	2.822139
ENSG00000130368.5	0.0	0.0	0.0	0.0	0.023474	0.0	0.0	0.000921	0.0	0.018762	0.0	0.0	0.0	0.0	0.0	0.0	0.0	0.0	0.0	0.0	0.0	0.0	0.0	0.0	0.0	0.0	0.0	0.0	0.006490	0.0	0.048098
ENSG00000145439.11	4.743725	3.061187	2.265645	2.044158	0.506946	1.871751	2.710886	2.281872	2.700698	2.718855	2.014376	2.174594	2.288815	7.687917	2.663282	3.657080	5.054457	1.998497	5.376675	2.716531	2.800901	7.683840	3.307476	2.309778	2.600992	5.867993	3.233157	2.761999	3.171554	3.573776	3.763932
ENSG00000213512.1	0.000000	0.000000	0.000000	0.000000	0.000000	0.000000	0.0	0.000000	0.000000	0.000000	0.000000	0.000000	0.019816	0.000000	0.000000	0.000000	0.000000	0.000000	0.000000	0.000000	0.000000	0.000000	0.000000	0.000000	0.000000	0.0	0.000000	0.000000	0.522522	0.000000	0.000000
ENSG00000186971.3	0.062090	0.0	0.0	0.027830	0.0	0.0	0.0	0.0	0.0	0.0	0.0	0.0	0.0	0.0	0.0	0.0	0.0	0.0	0.0	0.0	0.0	0.022409	0.0	0.0	0.0	0.0	0.0	0.0	0.0	0.0	0.0
ENSG00000099899.14	12.617408	7.959541	10.279622	10.419317	11.466997	8.103951	10.423669	12.995865	29.654173	12.284897	12.023577	25.680325	14.646564	7.563929	6.682718	5.800646	8.676654	8.998815	11.205858	9.971286	11.981577	6.846249	6.343637	8.008787	9.657658	15.850889	11.535124	7.617420	10.219604	7.822860	8.045157
ENSG00000254636.1	0.000000	0.0	0.0	0.0	0.0	0.0	0.0	0.0	0.0	0.0	0.0	0.0	0.0	0.0	0.0	0.000000	0.0	0.0	0.0	0.0	0.0	0.0	0.0	0.0	0.0	0.0	0.0	0.0	0.0	0.0	0.0
ENSG00000104918.7	0.360738	4.920707	0.787953	13.464620	38.125824	3.611561	2.236667	1.156853	4.163098	1.783977	0.875829	0.0	0.000000	0.0	0.000000	1.401323	2.320911	0.000000	0.769000	0.000000	7.716811	0.0	0.0	2.470364	2.434089	2.321275	0.735191	4.285105	7.230463	0.298184	3.121054
ENSG00000125618.16	1.052750	0.914008	2.506671	3.665097	3.879570	0.123332	0.908257	2.607167	1.620198	0.300913	0.0	2.753168	1.483032	0.147840	1.271713	1.808453	0.871045	2.463911	0.933266	0.445394	1.652646	0.930136	2.240895	0.643095	2.104743	0.000000	1.635358	1.319177	0.458956	2.540265	0.583257
ENSG00000147526.19	3.326943	6.775520	2.476575	15.577137	6.940489	4.952677	45.609818	16.073326	5.453250	11.770313	7.113280	5.838497	26.813759	3.650026	12.949432	13.061510	9.802393	11.005520	14.521139	5.106048	10.678609	18.645891	49.069092	3.616509	21.991362	2.708601	11.828925	7.995222	7.882076	35.378864	38.982536
ENSG00000274419.6	0.000000	0.000000	0.000000	0.000000	6.820871	0.000000	0.761988	0.000000	0.000000	0.000000	0.000000	1.229499	0.000000	0.000000	0.000000	0.000000	0.000000	0.000000	0.000000	2.169916	0.000000	0.000000	0.000000	0.000000	0.000000	2.769128	0.000000	0.165201	0.813502	0.000000	0.000000
ENSG00000175279.21	18.845617	11.169769	3.543033	3.021370	1.756620	2.073827	7.206038	3.568323	12.062927	5.786241	21.356819	1.176804	9.134426	17.825390	3.519884	10.343116	5.995722	6.073887	10.574971	3.919399	4.446163	21.456858	7.147473	3.806187	4.370011	33.825611	6.052241	7.222258	7.958024	8.164490	2.570112
ENSG00000181019.12	155.540039	35.940300	144.953369	7.992257	3.496704	20.189903	6.951973	47.909763	40.901867	202.905991	6.673059	81.276917	25.734098	210.630173	20.410936	18.230499	81.554878	110.687950	66.481209	37.633316	7.480489	68.110741	34.313259	74.621246	21.212982	9.985345	26.062651	26.882332	44.979610	26.716314	76.770363
ENSG00000170748.6	0.238784	0.074490	0.035406	0.397203	0.0	0.0	0.0	0.0	0.0	0.0	0.075946	0.058711	0.0	0.0	0.0	0.0	0.0	0.0	0.0	0.0	0.154239	0.129265	0.0	0.0	0.0	0.0	0.0	0.0	0.0	0.0	0.0
ENSG00000248487.8	14.214243	6.714337	16.482277	11.651508	1.821316	10.607950	4.811158	12.010733	11.392384	17.347343	7.670846	8.869600	3.167087	8.999646	4.557949	7.730636	7.110242	8.357247	14.629999	24.875401	10.870473	21.522446	14.376790	8.752179	8.711049	7.551130	7.022820	11.705466	8.410096	9.108884	16.148455
ENSG00000168538.15	8.384168	2.978156	6.183763	7.442750	1.019383	2.837799	6.515956	5.160631	7.159736	8.143529	4.301939	1.919279	4.971352	4.665061	4.362144	6.694671	6.891850	3.916646	8.244606	4.423677	5.565918	10.632134	6.254886	3.515332	6.481591	1.854482	5.685359	6.495532	7.641033	7.736664	6.797730
ENSG00000147862.15	5.265357	2.170965	3.113156	9.843774	0.575537	10.501357	4.616364	3.668998	7.022668	6.718771	19.269791	4.647538	5.045942	2.283782	13.331468	9.870178	7.124029	5.946248	10.403702	1.975969	5.116848	11.613797	14.822189	1.933566	4.938548	4.737724	4.980316	5.288573	2.477633	15.464583	12.741754
ENSG00000099194.5	12.328192	61.948273	40.057648	62.124138	11.813948	24.567165	83.324722	23.353483	32.710690	110.628662	21.258324	42.529327	223.881668	27.826193	23.605146	20.120888	33.198269	81.520706	69.196846	95.510239	26.348429	10.517663	8.140055	15.176893	37.461220	25.117004	7.867500	20.626123	86.637520	8.210345	32.536060
ENSG00000205593.11	43.347206	9.983974	3.212322	3.959251	2.050872	5.364123	1.424386	2.888635	9.618340	2.954504	3.267010	4.415336	1.151298	2.474788	1.681234	1.310658	3.396055	2.524874	11.242159	1.691289	4.389911	22.694633	5.674326	0.821702	1.526869	0.627311	3.500399	7.886324	4.227376	6.492961	2.381907
ENSG00000120159.11	5.483458	3.744797	1.561933	2.771968	0.632938	1.203590	4.065183	2.596092	4.389188	2.639458	3.328119	1.258594	3.902839	2.456760	2.387843	2.540774	2.619573	2.489945	6.764464	2.408747	2.243519	8.658355	2.613886	2.308092	1.843553	3.065007	4.176614	2.263864	6.424857	4.089735	4.809188
ENSG00000109103.11	6.484740	4.618546	6.268796	6.137476	20.326567	11.015694	16.895201	6.373794	9.897579	5.314227	8.812938	15.914342	17.620829	11.132901	11.371821	6.317473	8.926433	18.305347	15.198047	6.967573	16.555239	7.062607	10.237235	12.908990	9.455595	10.426604	9.784729	7.263240	8.993341	4.751867	5.438987
ENSG00000224877.3	16.031210	14.587651	18.399239	13.966524	12.017558	32.172012	34.914337	31.017982	24.384186	16.023321	35.274471	34.025429	43.328270	50.310066	22.715612	24.472456	25.967335	45.276241	32.955658	36.506355	15.636646	16.293682	16.169586	12.877404	26.062340	113.198753	20.302656	25.717968	10.716053	12.503839	21.845175
ENSG00000147588.6	0.0	0.0	0.0	0.0	0.0	0.0	0.0	0.0	0.0	0.0	0.0	0.0	0.0	0.0	0.152836	0.0	0.0	0.0	0.000000	0.0	0.0	0.000000	1.686303	0.0	0.0	0.0	0.000000	0.0	0.0	0.000000	0.060260
ENSG00000106078.17	35.862057	8.052650	20.113825	14.079119	1.757163	13.379773	1.860490	2.741831	13.450318	4.574917	14.660666	2.108823	2.639934	9.001907	7.635679	5.252220	6.656181	3.370347	12.859578	8.917602	1.683163	21.481833	17.918032	8.253618	0.381604	2.072503	2.516073	4.469878	5.374575	8.909640	4.227044
ENSG00000196862.9	0.074408	0.000000	0.000000	0.068075	0.000000	0.000000	0.043197	0.000000	0.000000	0.000000	0.000000	0.000000	0.000000	0.000000	0.000000	0.011397	0.000000	0.000000	0.000000	0.023672	0.016702	0.000000	0.047728	0.000000	0.000000	0.124883	0.000000	0.000000	0.000000	0.061366	0.000000
ENSG00000007923.15	16.019924	11.556656	14.424481	12.754549	5.943664	11.052789	17.330168	13.887318	19.613018	28.948664	22.586639	14.505304	20.207705	17.233831	14.110392	19.326305	14.761712	15.092736	15.804215	16.681681	12.207656	13.483691	11.246280	9.826159	13.842171	8.795748	14.866190	10.413777	15.607703	10.062584	12.623848
ENSG00000167105.7	1.913105	1.069119	17.216358	2.101330	1.140307	4.715620	1.738310	7.406120	6.209724	7.195254	0.491242	5.159549	0.645304	7.640200	4.142731	1.600549	4.296789	3.592326	6.538931	7.166831	1.558685	1.605788	0.353940	1.896860	0.046999	0.0	0.766216	4.198008	2.695732	2.277526	3.575002
ENSG00000158486.13	49.627415	4.818866	0.163504	1.453988	0.052223	2.156301	0.040693	0.036364	4.303527	0.835912	0.292055	0.000000	0.820206	0.088583	0.154144	0.285225	3.190236	1.330754	9.628447	0.100473	1.104026	25.531300	4.754406	0.129728	0.000000	0.035748	1.134375	4.770693	2.711375	6.755035	0.159327
ENSG00000197629.5	3.632751	4.036072	2.198008	21.899517	7.350824	2.696260	7.709616	25.563255	11.991440	19.520569	2.616966	14.165492	2.074082	11.135795	8.579175	9.983964	5.692662	4.978363	7.933786	4.884205	22.180300	7.147333	16.876070	16.100740	41.126804	1.172248	28.965176	12.076855	10.086975	12.925647	10.842583
ENSG00000134569.9	3.454005	1.947777	0.942276	1.851350	0.000000	1.124541	15.073954	0.151085	0.584162	1.544448	3.348034	3.153982	2.499220	10.129409	0.681001	1.835590	2.164605	3.196046	2.444353	0.264640	0.836353	2.767540	2.375468	0.571702	0.473691	1.171309	1.476250	3.144412	0.572518	4.326888	1.343696
ENSG00000136231.13	1.938250	3.539335	0.063204	3.521054	1.967824	0.000000	0.851401	3.038894	6.125413	15.339782	1.252814	1.844925	35.384987	10.631136	0.169550	1.129223	1.645329	2.621836	3.975883	5.240170	0.762194	1.935423	0.514274	1.762886	1.548203	2.371534	0.722064	0.917026	1.114158	0.836934	0.136373
ENSG00000166165.12	266.350494	159.722641	47.765583	58.035698	46.583794	113.880997	50.014938	11.064604	73.457634	35.732403	198.578857	30.975878	14.220717	46.945164	15.685202	110.235672	36.519344	17.282425	170.597214	124.108635	21.078632	146.419205	120.149048	9.728867	5.928679	117.517265	20.639360	53.501793	62.975647	80.503769	43.600452
ENSG00000159882.12	1.500427	1.284572	1.039296	1.579285	1.455712	0.435307	1.306130	1.098610	1.808870	0.851901	1.274350	1.150281	0.726861	0.980333	1.078608	1.164486	0.875845	1.894712	1.055779	1.281452	0.993991	1.711946	1.462445	1.265871	1.720194	2.738249	1.158612	0.840716	1.424275	1.799669	1.298572
ENSG00000159387.7	0.547720	0.578803	0.176504	0.315642	0.0	0.498576	5.411128	0.0	0.082414	0.222154	0.0	0.000000	3.934029	0.0	1.310741	0.088160	0.495847	2.482969	0.780197	0.023804	1.010931	0.728861	0.171966	0.157433	0.000000	1.200129	0.182037	0.323678	0.039596	0.565768	0.311067
ENSG00000165140.9	10.868628	6.504052	17.621418	78.606140	43.170029	92.643883	10.422240	19.774059	97.111702	57.441891	3.152981	15.137286	6.697396	17.574810	10.165820	4.802714	86.539413	5.813864	10.038250	13.957503	117.891228	7.949263	10.280602	13.923458	46.278522	1.813744	11.569576	5.621154	121.233315	27.427197	80.216743
ENSG00000143258.15	27.304899	10.066106	13.289594	11.516151	7.165348	10.767249	18.257393	7.788104	21.534475	8.718136	16.174667	6.414115	17.490015	10.012769	8.411500	9.027077	8.449574	22.805769	12.595179	6.479099	7.801968	19.794003	8.329743	8.789566	8.246833	8.787847	11.183432	11.117781	10.659688	12.177758	10.167300
ENSG00000174928.15	0.310593	0.320282	1.314959	1.101996	0.000000	0.490352	0.586668	0.173289	1.161199	0.462157	0.082090	0.344521	1.438759	1.303738	0.410195	0.288208	0.403387	0.763046	1.868974	1.721904	0.400931	0.649790	0.517438	0.384236	0.243566	0.733347	0.447462	0.242851	1.450412	1.093208	0.875546
ENSG00000228727.8	6.977504	3.673317	0.204768	1.680103	3.544170	1.346314	0.779770	0.866205	5.578949	0.863854	18.093678	5.763122	0.274695	1.826650	1.099893	3.467014	1.876278	2.183057	1.310677	1.652346	2.373797	0.416111	0.701813	0.540418	0.584517	21.220055	0.745464	0.383574	4.455904	1.402038	0.706706
ENSG00000184979.9	9.975913	2.408105	5.932836	5.323920	0.000000	5.618682	8.096452	11.924082	5.574836	11.715611	10.504233	6.003565	13.931357	4.476381	3.194694	11.953935	7.270459	6.360511	5.956056	6.615939	5.073309	8.086327	3.748529	4.607338	12.380709	5.995045	23.311604	7.551055	5.743087	5.397091	11.329278
ENSG00000214140.10	0.000000	0.000000	0.000000	0.600845	0.000000	0.000000	0.000000	0.000000	0.540118	0.000000	0.000000	0.000000	0.000000	0.000000	0.000000	0.000000	0.000000	0.000000	0.000000	0.000000	0.000000	0.000000	0.000000	0.000000	0.000000	0.000000	0.000000	0.000000	0.000000	0.794959	0.000000
ENSG00000100412.15	67.492210	37.583767	115.274292	36.557407	12.939004	24.744766	41.888599	47.450157	31.516615	38.265873	28.030186	48.346409	62.200695	55.840199	35.286171	36.416462	39.435642	60.875172	61.750149	49.360165	39.662586	61.299149	45.058510	33.590031	34.834419	16.425663	41.464451	35.984474	26.351957	31.101789	30.652117
ENSG00000244242.1	2.162981	0.556688	10.056846	1.142305	3.683146	1.803300	0.440465	3.878618	4.350721	1.231840	0.207942	1.199352	0.230371	0.000000	0.342698	0.469700	1.887220	0.052806	1.316953	0.971413	0.960866	1.121887	0.306655	0.432615	0.233975	0.000000	0.638307	0.632586	2.551114	1.141392	0.334306
ENSG00000175267.14	52.332966	7.989394	0.000000	3.343643	0.000000	1.028923	0.000000	0.000000	5.338186	0.303207	0.295370	0.084954	0.147250	0.0	0.000000	0.033537	1.656619	1.257905	7.863366	0.058552	1.489469	16.536417	1.853809	1.132353	0.000000	0.000000	1.732226	4.075838	4.331691	3.961732	0.024922
ENSG00000137941.16	2.599703	0.560439	0.038086	0.967203	0.020189	0.255011	0.311777	0.314573	0.128885	0.532775	1.268715	0.000000	0.022663	0.075460	0.265523	1.208298	0.359073	0.569690	1.536157	0.035531	0.500484	2.795063	1.918408	0.000000	0.195255	1.178774	0.181206	0.312188	0.371192	1.419368	0.336942
ENSG00000149564.11	0.080796	3.397153	11.353525	69.763420	4.221318	16.754709	14.432737	6.163162	5.589887	19.214651	76.667572	53.197620	2.997707	3.076328	59.380611	50.655014	48.985279	34.818401	26.799667	1.308255	26.164595	8.970773	48.143761	1.372587	76.224701	7.923987	53.762100	31.506880	1.704794	54.708614	102.436813
ENSG00000148840.10	7.857994	9.405747	14.437563	11.208744	5.195088	12.915848	10.883396	8.410882	12.693481	14.506556	10.543600	10.598605	16.551878	8.463785	6.751540	10.926443	10.587469	9.417706	6.050294	10.507504	9.586123	4.996988	4.347566	7.365032	8.343844	4.586000	11.076096	8.152260	12.338173	7.631174	11.146041
ENSG00000228607.2	1.025853	0.378308	0.0	0.0	0.0	0.370179	0.0	0.0	0.0	0.058981	0.0	0.0	0.0	0.0	0.0	0.0	0.167394	0.0	0.0	0.0	0.594987	0.453061	0.096888	0.0	0.0	0.0	0.0	0.0	0.0	0.0	0.0
ENSG00000142330.19	9.888320	4.156753	7.334117	8.937254	8.583211	3.755733	7.723289	5.244381	8.823462	3.521736	14.051501	9.260499	2.432526	6.841084	2.921449	5.999590	5.923306	6.253863	7.770601	5.018810	4.414819	6.288296	0.912603	2.609494	3.376613	12.836690	6.217829	4.773558	6.081080	3.863714	5.499377
ENSG00000114698.14	5.405394	2.392120	3.692922	13.212676	0.848201	7.759912	2.765321	5.149101	1.334328	7.447802	4.655489	3.949721	3.504928	1.323201	10.029328	6.407982	10.967484	7.145455	9.358045	2.108684	10.719589	14.163579	22.360502	0.829691	7.104176	0.720442	7.197754	7.205227	1.949976	21.489758	15.056664
ENSG00000128408.8	46.736130	15.122719	0.299801	1.597653	0.000000	6.709116	0.549223	0.938894	6.574154	1.320672	7.602172	0.000000	1.736930	3.717649	1.645911	5.022415	7.645876	1.417976	17.150488	0.101713	2.933515	36.860077	4.064635	1.561588	0.380701	5.071997	3.550172	7.407443	2.918263	6.076779	0.394615
ENSG00000100281.13	8.527452	3.943111	6.698043	7.805223	3.224560	5.725700	9.264483	5.648544	9.766416	6.979442	8.896834	8.303026	10.872135	9.481323	5.296283	7.571999	8.512387	10.000553	6.635773	6.436693	6.592676	7.553293	8.007514	6.838847	6.806171	16.512609	6.971167	6.238372	10.526231	7.013454	6.581531
ENSG00000138075.11	0.000000	0.000000	0.0	0.0	0.0	0.0	0.000000	0.0	0.0	0.0	0.0	0.0	0.000000	0.0	0.0	0.0	0.0	0.0	0.0	0.0	0.0	0.0	0.0	0.0	0.0	0.0	0.0	0.0	0.0	0.0	0.000000
ENSG00000198739.10	0.000000	0.0	0.0	0.000000	0.000000	0.0	0.000000	0.0	0.000000	0.000000	0.0	0.0	0.0	0.0	0.000000	0.000000	0.000000	0.0	0.000000	0.0	0.000000	0.000000	0.010889	0.0	0.0	0.000000	0.000000	0.000000	0.0	0.000000	0.000000
ENSG00000171431.3	0.042582	0.000000	0.0	0.0	0.0	0.0	0.0	0.000000	0.0	0.0	0.0	0.0	0.175041	126.178452	0.0	0.000000	4.884321	0.0	0.0	0.0	0.0	0.000000	0.0	0.0	0.0	1.904702	0.0	0.0	0.0	0.0	0.0
ENSG00000111540.15	10.106300	7.637109	12.491744	20.316940	27.280491	6.468489	15.849710	7.908521	9.403337	8.709812	10.692169	6.635114	16.473970	26.296387	12.457613	12.655840	16.736549	16.809677	15.207443	15.208175	7.834734	11.204831	19.825195	9.056017	9.191133	6.662535	11.704385	12.678524	9.928172	15.520613	9.351957
ENSG00000147130.14	12.328892	3.667079	6.551320	8.680560	2.872008	5.364725	10.412306	6.336085	8.091725	7.528744	10.935963	7.246437	8.105392	6.403368	5.668664	9.079055	5.862569	7.647092	7.168403	3.561240	6.355018	6.484187	8.592535	7.459994	5.356039	4.853987	6.617027	5.931737	9.937361	8.767018	5.704278
ENSG00000106246.17	6.042116	2.748319	5.966619	2.670439	1.045993	3.946611	4.891426	1.489551	5.145495	3.591432	4.067819	3.512828	43.608341	4.332860	2.571432	3.631967	2.519253	4.292680	4.191225	3.970438	2.637507	4.243009	2.402020	2.363993	1.057964	1.018011	2.555218	2.682938	3.659086	2.659312	2.123675
ENSG00000133105.7	0.0	0.0	0.0	0.0	0.0	0.0	0.0	0.0	0.0	0.0	0.0	0.0	0.0	0.0	0.0	0.0	0.0	0.0	0.0	0.0	0.0	0.0	0.0	0.0	0.0	0.0	0.0	0.000000	0.0	0.0	0.0
ENSG00000145247.11	38.177471	24.685770	41.214039	21.083841	12.517123	26.020844	58.329212	78.892044	64.796638	94.110260	66.933388	35.927761	30.429825	29.375376	36.072891	80.946793	66.756050	32.287548	25.867180	34.898586	37.973392	22.837290	17.279890	29.581968	20.487329	185.472702	35.757450	45.319286	123.344421	32.019081	27.583691
ENSG00000147669.10	17.120316	20.437761	24.597765	23.101175	10.268387	25.480824	25.554600	23.297203	40.648243	25.024633	56.067440	20.241911	22.512581	28.239851	27.511730	31.443495	29.994751	47.748764	31.939936	19.864576	22.390982	24.421404	17.938318	18.460228	17.192579	124.950447	22.600418	17.180021	34.463524	24.677090	29.598160
ENSG00000150782.11	6.584021	17.354523	11.979966	14.979776	7.130438	5.381393	2.017334	22.302597	5.508750	6.321227	0.442835	14.371315	7.146994	5.240894	2.993714	5.323418	9.055957	3.131572	27.518124	20.049925	7.769592	19.343161	3.658678	3.994460	10.330586	0.0	4.700348	6.214369	13.106650	13.913888	3.335557
ENSG00000115828.15	3.678270	2.930233	0.802232	6.894347	2.923640	3.967874	2.896385	1.108097	3.916523	4.406953	7.742379	5.407562	1.930276	3.382142	3.050511	20.173399	5.556200	1.866526	2.493103	1.486770	4.287768	3.098403	4.019557	8.234763	6.685401	21.264874	4.424099	7.655289	6.025379	7.704225	4.213677
ENSG00000163633.10	1.109317	0.667691	0.292170	0.556753	0.000000	0.000000	3.054430	0.318668	1.412099	0.895569	0.162525	0.000000	1.739361	0.000000	0.805456	0.284129	1.574214	0.434564	1.558727	1.526087	0.150642	1.474726	1.478631	0.038439	0.096961	1.827474	0.996301	1.139369	1.269191	1.145063	0.595720
ENSG00000196329.11	1.615206	5.760017	2.553388	33.309319	17.413574	2.801794	3.470949	71.874252	9.207140	17.640835	7.092090	23.872162	1.602797	36.402054	17.654936	4.204190	9.262396	12.621859	17.310049	4.791832	13.768569	11.255796	31.137499	28.129215	39.138550	1.605729	57.750675	12.409858	13.987574	22.813246	31.544041
[truncated: 18,297 more rows]

## Sheet: Significant genes_Djureinovic
Supplementary Table S3: B. 194 SqCC specific genes also significant in SqCC vs AC in the Djureinovic cohort
[truncated: 195 more rows]
